# Supplementary material for: The ribosome-associated quality control pathway supports survival in the absence of non-stop ribosome rescue factors
Source: mBio. 2024 Nov 13;15(12):e02322-24. doi: 10.1128/mbio.02322-24 (PMC11633108; doi:10.1128/mbio.02322-24)
Supplement: Table S1 — Genome assemblies and presence of rescue factors. [file mbio.02322-24-s0002.csv]

	assembly	smpB	ssrA	arfB	arfA	smrB	rqcH	mutS2	organism.taxId	checkmInfo.completeness	checkmInfo.contamination	taxonomy
1	GCF_000005845.2	TRUE	TRUE	TRUE	TRUE	FALSE	FALSE	FALSE	511145	99.48	0.15	cellular organisms;Bacteria;Pseudomonadota;Gammaproteobacteria;Enterobacterales;Enterobacteriaceae;Escherichia;Escherichia coli;Escherichia coli K-12;Escherichia coli str. K-12 substr. MG1655
2	GCF_000006605.1	TRUE	TRUE	TRUE	FALSE	FALSE	FALSE	FALSE	306537	97.9	1.68	cellular organisms;Bacteria;Terrabacteria group;Actinomycetota;Actinomycetes;Mycobacteriales;Corynebacteriaceae;Corynebacterium;Corynebacterium jeikeium;Corynebacterium jeikeium K411
3	GCF_000006685.1	TRUE	TRUE	FALSE	FALSE	FALSE	FALSE	FALSE	243161	98.49	1.16	cellular organisms;Bacteria;PVC group;Chlamydiota;Chlamydiia;Chlamydiales;Chlamydiaceae;Chlamydia/Chlamydophila group;Chlamydia;Chlamydia muridarum;Chlamydia muridarum str. Nigg
4	GCF_000006765.1	TRUE	TRUE	TRUE	FALSE	FALSE	FALSE	FALSE	208964	99.61	0.49	cellular organisms;Bacteria;Pseudomonadota;Gammaproteobacteria;Pseudomonadales;Pseudomonadaceae;Pseudomonas;Pseudomonas aeruginosa group;Pseudomonas aeruginosa;Pseudomonas aeruginosa PAO1
5	GCF_000006925.2	TRUE	TRUE	TRUE	FALSE	TRUE	FALSE	FALSE	198214	97.22	0.47	cellular organisms;Bacteria;Pseudomonadota;Gammaproteobacteria;Enterobacterales;Enterobacteriaceae;Shigella;Shigella flexneri;Shigella flexneri 2a;Shigella flexneri 2a str. 301
6	GCF_000006945.2	TRUE	TRUE	TRUE	TRUE	TRUE	FALSE	FALSE	99287	99.71	0.44	cellular organisms;Bacteria;Pseudomonadota;Gammaproteobacteria;Enterobacterales;Enterobacteriaceae;Salmonella;Salmonella enterica;Salmonella enterica subsp. enterica;Salmonella enterica subsp. enterica serovar Typhimurium;Salmonella enterica subsp. enterica serovar Typhimurium str. LT2
7	GCF_000006985.1	TRUE	TRUE	TRUE	FALSE	FALSE	TRUE	TRUE	194439	85.75	6.33	cellular organisms;Bacteria;FCB group;Bacteroidetes/Chlorobi group;Chlorobiota;Chlorobiia;Chlorobiales;Chlorobiaceae;Chlorobaculum;Chlorobaculum tepidum;Chlorobaculum tepidum TLS
8	GCF_000007025.1	TRUE	TRUE	FALSE	FALSE	FALSE	FALSE	FALSE	272944	99.86	0.23	cellular organisms;Bacteria;Pseudomonadota;Alphaproteobacteria;Rickettsiales;Rickettsiaceae;Rickettsieae;Rickettsia;spotted fever group;Rickettsia conorii;Rickettsia conorii str. Malish 7
9	GCF_000007125.1	TRUE	TRUE	TRUE	FALSE	FALSE	FALSE	FALSE	224914	97.21	0.58	cellular organisms;Bacteria;Pseudomonadota;Alphaproteobacteria;Hyphomicrobiales;Brucellaceae;Brucella/Ochrobactrum group;Brucella;Brucella melitensis;Brucella melitensis bv. 1;Brucella melitensis bv. 1 str. 16M
10	GCF_000007205.1	TRUE	TRUE	FALSE	FALSE	FALSE	FALSE	FALSE	182082	98.49	0.3	cellular organisms;Bacteria;PVC group;Chlamydiota;Chlamydiia;Chlamydiales;Chlamydiaceae;Chlamydia/Chlamydophila group;Chlamydia;Chlamydia pneumoniae;Chlamydia pneumoniae TW-183
11	GCF_000007245.1	TRUE	TRUE	FALSE	FALSE	FALSE	FALSE	FALSE	183190	97.6	0.17	cellular organisms;Bacteria;Pseudomonadota;Gammaproteobacteria;Xanthomonadales;Xanthomonadaceae;Xylella;Xylella fastidiosa;Xylella fastidiosa Temecula1
12	GCF_000007505.1	TRUE	TRUE	TRUE	FALSE	FALSE	FALSE	FALSE	204722	98.57	0.85	cellular organisms;Bacteria;Pseudomonadota;Alphaproteobacteria;Hyphomicrobiales;Brucellaceae;Brucella/Ochrobactrum group;Brucella;Brucella suis;Brucella suis 1330
13	GCF_000007605.1	TRUE	TRUE	FALSE	FALSE	FALSE	FALSE	FALSE	227941	98.67	0.23	cellular organisms;Bacteria;PVC group;Chlamydiota;Chlamydiia;Chlamydiales;Chlamydiaceae;Chlamydia/Chlamydophila group;Chlamydia;Chlamydia caviae;Chlamydia caviae GPIC
14	GCF_000007625.1	TRUE	TRUE	FALSE	FALSE	FALSE	TRUE	TRUE	212717	98.14	0.16	cellular organisms;Bacteria;Terrabacteria group;Bacillota;Clostridia;Eubacteriales;Clostridiaceae;Clostridium;Clostridium tetani;Clostridium tetani E88
15	GCF_000007745.1	TRUE	TRUE	FALSE	TRUE	TRUE	FALSE	FALSE	221988	98.48	0.59	cellular organisms;Bacteria;Pseudomonadota;Gammaproteobacteria;Pasteurellales;Pasteurellaceae;Basfia;[Mannheimia] succiniciproducens;[Mannheimia] succiniciproducens MBEL55E
16	GCF_000007765.2	TRUE	TRUE	TRUE	FALSE	FALSE	FALSE	FALSE	227377	98.43	2.27	cellular organisms;Bacteria;Pseudomonadota;Gammaproteobacteria;Legionellales;Coxiellaceae;Coxiella;Coxiella burnetii;Coxiella burnetii RSA 493
17	GCF_000007805.1	TRUE	TRUE	TRUE	FALSE	FALSE	FALSE	FALSE	223283	99.36	0.19	cellular organisms;Bacteria;Pseudomonadota;Gammaproteobacteria;Pseudomonadales;Pseudomonadaceae;Pseudomonas;Pseudomonas syringae group;Pseudomonas syringae group genomosp. 3;Pseudomonas syringae pv. tomato;Pseudomonas syringae pv. tomato str. DC3000
18	GCF_000007985.2	TRUE	TRUE	TRUE	FALSE	FALSE	FALSE	TRUE	243231	97.03	1.85	cellular organisms;Bacteria;Thermodesulfobacteriota;Desulfuromonadia;Geobacterales;Geobacteraceae;Geobacter;Geobacter sulfurreducens;Geobacter sulfurreducens PCA
19	GCF_000008305.1	TRUE	FALSE	FALSE	FALSE	FALSE	FALSE	FALSE	265311	99.96	0.09	cellular organisms;Bacteria;Terrabacteria group;Mycoplasmatota;Mollicutes;Entomoplasmatales;Entomoplasmataceae;Mesoplasma;Mesoplasma florum;Mesoplasma florum L1
20	GCF_000008325.1	TRUE	TRUE	TRUE	FALSE	FALSE	FALSE	FALSE	243233	98.55	0.84	cellular organisms;Bacteria;Pseudomonadota;Gammaproteobacteria;Methylococcales;Methylococcaceae;Methylococcus;Methylococcus capsulatus;Methylococcus capsulatus str. Bath
21	GCF_000008445.1	TRUE	TRUE	FALSE	FALSE	FALSE	TRUE	TRUE	261594	98.78	0.4	cellular organisms;Bacteria;Terrabacteria group;Bacillota;Bacilli;Bacillales;Bacillaceae;Bacillus;Bacillus cereus group;Bacillus anthracis;Bacillus anthracis str. 'Ames Ancestor'
22	GCF_000008465.1	TRUE	TRUE	TRUE	FALSE	TRUE	FALSE	FALSE	283942	99.91	0.34	cellular organisms;Bacteria;Pseudomonadota;Gammaproteobacteria;Alteromonadales;Idiomarinaceae;Idiomarina;Idiomarina loihiensis;Idiomarina loihiensis L2TR
23	GCF_000008625.1	TRUE	TRUE	FALSE	FALSE	FALSE	FALSE	TRUE	224324	98.35	0.84	cellular organisms;Bacteria;Aquificota;Aquificae;Aquificales;Aquificaceae;Aquifex;Aquifex aeolicus;Aquifex aeolicus VF5
24	GCF_000008725.1	TRUE	TRUE	FALSE	FALSE	FALSE	FALSE	FALSE	272561	98.98	2.22	cellular organisms;Bacteria;PVC group;Chlamydiota;Chlamydiia;Chlamydiales;Chlamydiaceae;Chlamydia/Chlamydophila group;Chlamydia;Chlamydia trachomatis;Chlamydia trachomatis D/UW-3/CX
25	GCF_000008865.2	TRUE	TRUE	TRUE	TRUE	TRUE	FALSE	FALSE	386585	99.51	0.15	cellular organisms;Bacteria;Pseudomonadota;Gammaproteobacteria;Enterobacterales;Enterobacteriaceae;Escherichia;Escherichia coli;Escherichia coli O157:H7;Escherichia coli O157:H7 str. Sakai
26	GCF_000009045.1	TRUE	TRUE	FALSE	TRUE	FALSE	TRUE	TRUE	224308	98.62	1.32	cellular organisms;Bacteria;Terrabacteria group;Bacillota;Bacilli;Bacillales;Bacillaceae;Bacillus;Bacillus subtilis group;Bacillus subtilis;Bacillus subtilis subsp. subtilis;Bacillus subtilis subsp. subtilis str. 168
27	GCF_000009085.1	TRUE	TRUE	FALSE	FALSE	FALSE	TRUE	TRUE	192222	99.59	0.25	cellular organisms;Bacteria;Campylobacterota;Epsilonproteobacteria;Campylobacterales;Campylobacteraceae;Campylobacter;Campylobacter jejuni;Campylobacter jejuni subsp. jejuni;Campylobacter jejuni subsp. jejuni NCTC 11168 = ATCC 700819
28	GCF_000009145.1	TRUE	TRUE	FALSE	FALSE	FALSE	FALSE	FALSE	228410	99.63	0.31	cellular organisms;Bacteria;Pseudomonadota;Betaproteobacteria;Nitrosomonadales;Nitrosomonadaceae;Nitrosomonas;Nitrosomonas europaea;Nitrosomonas europaea ATCC 19718
29	GCF_000009265.1	TRUE	TRUE	TRUE	FALSE	FALSE	FALSE	FALSE	216596	99.94	0.32	cellular organisms;Bacteria;Pseudomonadota;Alphaproteobacteria;Hyphomicrobiales;Rhizobiaceae;Rhizobium/Agrobacterium group;Rhizobium;Rhizobium leguminosarum;Rhizobium leguminosarum bv. viciae;Rhizobium leguminosarum bv. viciae 3841
30	GCF_000009365.1	TRUE	TRUE	TRUE	FALSE	FALSE	FALSE	FALSE	393595	99.11	0.32	cellular organisms;Bacteria;Pseudomonadota;Gammaproteobacteria;Oceanospirillales;Alcanivoracaceae;Alcanivorax;Alcanivorax borkumensis;Alcanivorax borkumensis SK2
31	GCF_000009765.2	TRUE	TRUE	TRUE	FALSE	FALSE	FALSE	FALSE	227882	99.91	1.17	cellular organisms;Bacteria;Terrabacteria group;Actinomycetota;Actinomycetes;Kitasatosporales;Streptomycetaceae;Streptomyces;Streptomyces avermitilis;Streptomyces avermitilis MA-4680 = NBRC 14893
32	GCF_000009785.1	TRUE	TRUE	FALSE	FALSE	FALSE	TRUE	TRUE	235909	99.31	0.22	cellular organisms;Bacteria;Terrabacteria group;Bacillota;Bacilli;Bacillales;Bacillaceae;Geobacillus;Geobacillus thermoleovorans group;Geobacillus kaustophilus;Geobacillus kaustophilus HTA426
33	GCF_000009805.1	TRUE	TRUE	FALSE	FALSE	FALSE	FALSE	FALSE	247156	99.33	0.63	cellular organisms;Bacteria;Terrabacteria group;Actinomycetota;Actinomycetes;Mycobacteriales;Nocardiaceae;Nocardia;Nocardia farcinica;Nocardia farcinica IFM 10152
34	GCF_000009905.1	TRUE	TRUE	FALSE	FALSE	FALSE	TRUE	TRUE	292459	97.37	1.78	cellular organisms;Bacteria;Terrabacteria group;Bacillota;Clostridia;Eubacteriales;Symbiobacteriaceae;Symbiobacterium;Symbiobacterium thermophilum;Symbiobacterium thermophilum IAM 14863
35	GCF_000010185.1	TRUE	TRUE	FALSE	FALSE	FALSE	TRUE	TRUE	334413	99.09	0.15	cellular organisms;Bacteria;Terrabacteria group;Bacillota;Tissierellia;Tissierellales;Peptoniphilaceae;Finegoldia;Finegoldia magna;Finegoldia magna ATCC 29328
36	GCF_000010265.1	TRUE	TRUE	FALSE	FALSE	FALSE	TRUE	TRUE	583346	98.6	0.82	cellular organisms;Bacteria;Terrabacteria group;Bacillota;Clostridia;Eubacteriales;Clostridiaceae;Clostridium;Clostridium kluyveri;Clostridium kluyveri NBRC 12016
37	GCF_000010505.1	TRUE	TRUE	TRUE	FALSE	FALSE	FALSE	TRUE	431947	98	0.55	cellular organisms;Bacteria;FCB group;Bacteroidetes/Chlorobi group;Bacteroidota;Bacteroidia;Bacteroidales;Porphyromonadaceae;Porphyromonas;Porphyromonas gingivalis;Porphyromonas gingivalis ATCC 33277
38	GCF_000010525.1	TRUE	TRUE	TRUE	FALSE	FALSE	FALSE	FALSE	438753	97.59	0.56	cellular organisms;Bacteria;Pseudomonadota;Alphaproteobacteria;Hyphomicrobiales;Xanthobacteraceae;Azorhizobium;Azorhizobium caulinodans;Azorhizobium caulinodans ORS 571
39	GCF_000010645.1	TRUE	TRUE	FALSE	FALSE	FALSE	FALSE	FALSE	511995	80.14	0.75	cellular organisms;Bacteria;FCB group;Bacteroidetes/Chlorobi group;Bacteroidota;Bacteroidia;Bacteroidales;Bacteroidales incertae sedis;Candidatus Azobacteroides;Candidatus Azobacteroides pseudotrichonymphae;Candidatus Azobacteroides pseudotrichonymphae genomovar. CFP2
40	GCF_000010985.1	TRUE	TRUE	FALSE	FALSE	FALSE	TRUE	TRUE	639282	99.19	1.33	cellular organisms;Bacteria;Deferribacterota;Deferribacteres;Deferribacterales;Deferribacteraceae;Deferribacter;Deferribacter desulfuricans;Deferribacter desulfuricans SSM1
41	GCF_000011225.1	TRUE	FALSE	FALSE	FALSE	FALSE	FALSE	FALSE	272633	98.53	2.86	cellular organisms;Bacteria;Terrabacteria group;Mycoplasmatota;Mycoplasmoidales;Mycoplasmoidaceae;Malacoplasma;Malacoplasma penetrans;Malacoplasma penetrans HF-2
42	GCF_000011245.1	TRUE	TRUE	FALSE	FALSE	FALSE	TRUE	TRUE	221109	98	0.09	cellular organisms;Bacteria;Terrabacteria group;Bacillota;Bacilli;Bacillales;Bacillaceae;Oceanobacillus;Oceanobacillus iheyensis;Oceanobacillus iheyensis HTE831
43	GCF_000011305.1	TRUE	TRUE	FALSE	FALSE	FALSE	FALSE	FALSE	196164	98.12	0.11	cellular organisms;Bacteria;Terrabacteria group;Actinomycetota;Actinomycetes;Mycobacteriales;Corynebacteriaceae;Corynebacterium;Corynebacterium efficiens;Corynebacterium efficiens YS-314
44	GCF_000011385.1	TRUE	FALSE	FALSE	FALSE	FALSE	TRUE	TRUE	251221	96.04	1.63	cellular organisms;Bacteria;Terrabacteria group;Cyanobacteriota/Melainabacteria group;Cyanobacteriota;Cyanophyceae;Gloeobacterales;Gloeobacteraceae;Gloeobacter;Gloeobacter violaceus;Gloeobacter violaceus PCC 7421
45	GCF_000011565.2	TRUE	TRUE	FALSE	FALSE	FALSE	TRUE	FALSE	264201	99.51	1.08	cellular organisms;Bacteria;PVC group;Chlamydiota;Chlamydiia;Parachlamydiales;Parachlamydiaceae;Candidatus Protochlamydia;Candidatus Protochlamydia amoebophila;Candidatus Protochlamydia amoebophila UWE25
46	GCF_000011745.1	TRUE	TRUE	FALSE	FALSE	FALSE	FALSE	FALSE	291272	97.97	0.09	cellular organisms;Bacteria;Pseudomonadota;Gammaproteobacteria;Enterobacterales;Enterobacteriaceae;Enterobacteriaceae incertae sedis;ant
47	GCF_000011965.2	TRUE	TRUE	TRUE	FALSE	FALSE	FALSE	FALSE	246200	99.62	1.3	cellular organisms;Bacteria;Pseudomonadota;Alphaproteobacteria;Rhodobacterales;Roseobacteraceae;Ruegeria;Ruegeria pomeroyi;Ruegeria pomeroyi DSS-3
48	GCF_000012305.1	TRUE	TRUE	TRUE	FALSE	FALSE	FALSE	FALSE	259536	99.87	0.25	cellular organisms;Bacteria;Pseudomonadota;Gammaproteobacteria;Moraxellales;Moraxellaceae;Psychrobacter;Psychrobacter arcticus;Psychrobacter arcticus 273-4
49	GCF_000012325.1	TRUE	TRUE	TRUE	FALSE	FALSE	FALSE	FALSE	167879	99.51	0.82	cellular organisms;Bacteria;Pseudomonadota;Gammaproteobacteria;Alteromonadales;Colwelliaceae;Colwellia;Colwellia psychrerythraea;Colwellia psychrerythraea 34H
50	GCF_000012485.1	TRUE	TRUE	TRUE	FALSE	FALSE	TRUE	TRUE	319225	97.72	0.83	cellular organisms;Bacteria;FCB group;Bacteroidetes/Chlorobi group;Chlorobiota;Chlorobiia;Chlorobiales;Chlorobiaceae;Chlorobium/Pelodictyon group;Pelodictyon;Pelodictyon luteolum;Pelodictyon luteolum DSM 273
51	GCF_000012525.1	TRUE	TRUE	FALSE	FALSE	FALSE	TRUE	TRUE	1140	98.33	0.62	cellular organisms;Bacteria;Terrabacteria group;Cyanobacteriota/Melainabacteria group;Cyanobacteriota;Cyanophyceae;Synechococcales;Synechococcaceae;Synechococcus;Synechococcus elongatus;Synechococcus elongatus PCC 7942 = FACHB-805
52	GCF_000012565.1	TRUE	TRUE	FALSE	FALSE	FALSE	FALSE	FALSE	269484	99.15	0.11	cellular organisms;Bacteria;Pseudomonadota;Alphaproteobacteria;Rickettsiales;Anaplasmataceae;Ehrlichia;canis group;Ehrlichia canis;Ehrlichia canis str. Jake
53	GCF_000012665.1	TRUE	TRUE	TRUE	FALSE	FALSE	TRUE	TRUE	207559	98.79	1.74	cellular organisms;Bacteria;Thermodesulfobacteriota;Desulfovibrionia;Desulfovibrionales;Desulfovibrionaceae;Oleidesulfovibrio;Oleidesulfovibrio alaskensis;Oleidesulfovibrio alaskensis G20
54	GCF_000012685.1	TRUE	TRUE	TRUE	FALSE	FALSE	TRUE	TRUE	246197	98.74	2.04	cellular organisms;Bacteria;Myxococcota;Myxococcia;Myxococcales;Cystobacterineae;Myxococcaceae;Myxococcus;Myxococcus xanthus;Myxococcus xanthus DK 1622
55	GCF_000012725.1	TRUE	TRUE	TRUE	FALSE	FALSE	FALSE	FALSE	323098	99.51	0.61	cellular organisms;Bacteria;Pseudomonadota;Alphaproteobacteria;Hyphomicrobiales;Nitrobacteraceae;Nitrobacter;Nitrobacter winogradskyi;Nitrobacter winogradskyi Nb-255
56	GCF_000012765.1	TRUE	FALSE	FALSE	FALSE	FALSE	FALSE	FALSE	340047	98.93	0.38	cellular organisms;Bacteria;Terrabacteria group;Mycoplasmatota;Mollicutes;Mycoplasmatales;Mycoplasmataceae;Mycoplasma;Mycoplasma mycoides group;Mycoplasma capricolum;Mycoplasma capricolum subsp. capricolum;Mycoplasma capricolum subsp. capricolum ATCC 27343
57	GCF_000012805.1	TRUE	TRUE	TRUE	FALSE	FALSE	FALSE	FALSE	323261	96.94	1.15	cellular organisms;Bacteria;Pseudomonadota;Gammaproteobacteria;Chromatiales;Chromatiaceae;Nitrosococcus;Nitrosococcus oceani;Nitrosococcus oceani ATCC 19707
58	GCF_000012865.1	TRUE	TRUE	FALSE	FALSE	FALSE	TRUE	TRUE	246194	97.7	0.85	cellular organisms;Bacteria;Terrabacteria group;Bacillota;Clostridia;Thermoanaerobacterales;Thermoanaerobacteraceae;Carboxydothermus;Carboxydothermus hydrogenoformans;Carboxydothermus hydrogenoformans Z-2901
59	GCF_000012945.1	TRUE	TRUE	TRUE	FALSE	FALSE	FALSE	FALSE	482957	99.38	0.09	cellular organisms;Bacteria;Pseudomonadota;Betaproteobacteria;Burkholderiales;Burkholderiaceae;Burkholderia;Burkholderia cepacia complex;Burkholderia lata
60	GCF_000012985.1	TRUE	TRUE	TRUE	FALSE	FALSE	FALSE	FALSE	349521	98.79	1.34	cellular organisms;Bacteria;Pseudomonadota;Gammaproteobacteria;Oceanospirillales;Hahellaceae;Hahella;Hahella chejuensis;Hahella chejuensis KCTC 2396
61	GCF_000013025.1	TRUE	TRUE	TRUE	FALSE	FALSE	FALSE	FALSE	228405	99.62	0.08	cellular organisms;Bacteria;Pseudomonadota;Alphaproteobacteria;Hyphomonadales;Hyphomonadaceae;Hyphomonas;Hyphomonas neptunium;Hyphomonas neptunium ATCC 15444
62	GCF_000013165.1	TRUE	TRUE	FALSE	FALSE	FALSE	FALSE	FALSE	222891	98.4	0.12	cellular organisms;Bacteria;Pseudomonadota;Alphaproteobacteria;Rickettsiales;Anaplasmataceae;Neorickettsia;Neorickettsia sennetsu;Neorickettsia sennetsu str. Miyayama
63	GCF_000013325.1	TRUE	TRUE	TRUE	FALSE	FALSE	FALSE	FALSE	279238	99.41	0.18	cellular organisms;Bacteria;Pseudomonadota;Alphaproteobacteria;Sphingomonadales;Sphingomonadaceae;Novosphingobium;Novosphingobium aromaticivorans;Novosphingobium aromaticivorans DSM 12444
64	GCF_000013425.1	TRUE	TRUE	FALSE	FALSE	FALSE	TRUE	TRUE	93061	97.59	0.39	cellular organisms;Bacteria;Terrabacteria group;Bacillota;Bacilli;Bacillales;Staphylococcaceae;Staphylococcus;Staphylococcus aureus;Staphylococcus aureus subsp. aureus NCTC 8325
65	GCF_000013605.1	TRUE	TRUE	TRUE	FALSE	FALSE	FALSE	FALSE	338969	99.66	2.32	cellular organisms;Bacteria;Pseudomonadota;Betaproteobacteria;Burkholderiales;Comamonadaceae;Rhodoferax;Rhodoferax ferrireducens;Rhodoferax ferrireducens T118
66	GCF_000013645.1	TRUE	TRUE	TRUE	FALSE	FALSE	FALSE	FALSE	266265	99.94	0.03	cellular organisms;Bacteria;Pseudomonadota;Betaproteobacteria;Burkholderiales;Burkholderiaceae;Paraburkholderia;Paraburkholderia xenovorans;Paraburkholderia xenovorans LB400
67	GCF_000013705.1	TRUE	TRUE	TRUE	FALSE	FALSE	FALSE	FALSE	265072	99.5	0.02	cellular organisms;Bacteria;Pseudomonadota;Betaproteobacteria;Nitrosomonadales;Methylophilaceae;Methylobacillus;Methylobacillus flagellatus;Methylobacillus flagellatus KT
68	GCF_000013765.1	TRUE	TRUE	TRUE	FALSE	TRUE	FALSE	FALSE	318161	93.45	1.38	cellular organisms;Bacteria;Pseudomonadota;Gammaproteobacteria;Alteromonadales;Shewanellaceae;Shewanella;Shewanella denitrificans;Shewanella denitrificans OS217
69	GCF_000013885.1	TRUE	TRUE	TRUE	FALSE	FALSE	FALSE	FALSE	323097	98.84	0.73	cellular organisms;Bacteria;Pseudomonadota;Alphaproteobacteria;Hyphomicrobiales;Nitrobacteraceae;Nitrobacter;Nitrobacter hamburgensis;Nitrobacter hamburgensis X14
70	GCF_000013985.1	TRUE	TRUE	TRUE	FALSE	FALSE	FALSE	FALSE	317655	98.23	0.39	cellular organisms;Bacteria;Pseudomonadota;Alphaproteobacteria;Sphingomonadales;Sphingomonadaceae;Sphingopyxis;Sphingopyxis alaskensis;Sphingopyxis alaskensis RB2256
71	GCF_000014005.1	TRUE	TRUE	FALSE	FALSE	FALSE	FALSE	TRUE	204669	97.72	4.82	cellular organisms;Bacteria;Acidobacteriota;Terriglobia;Terriglobales;Acidobacteriaceae;Candidatus Koribacter;Candidatus Koribacter versatilis;Candidatus Koribacter versatilis Ellin345
72	GCF_000014185.1	TRUE	TRUE	FALSE	FALSE	FALSE	FALSE	FALSE	266117	98.99	0.69	cellular organisms;Bacteria;Terrabacteria group;Actinomycetota;Rubrobacteria;Rubrobacterales;Rubrobacteraceae;Rubrobacter;Rubrobacter xylanophilus;Rubrobacter xylanophilus DSM 9941
73	GCF_000014505.1	TRUE	TRUE	FALSE	FALSE	FALSE	TRUE	TRUE	278197	98.74	0.59	cellular organisms;Bacteria;Terrabacteria group;Bacillota;Bacilli;Lactobacillales;Lactobacillaceae;Pediococcus;Pediococcus pentosaceus;Pediococcus pentosaceus ATCC 25745
74	GCF_000014705.1	TRUE	TRUE	TRUE	FALSE	TRUE	FALSE	FALSE	318167	99.7	0.35	cellular organisms;Bacteria;Pseudomonadota;Gammaproteobacteria;Alteromonadales;Shewanellaceae;Shewanella;Shewanella frigidimarina;Shewanella frigidimarina NCIMB 400
75	GCF_000014725.1	TRUE	TRUE	FALSE	FALSE	FALSE	TRUE	TRUE	335541	99.76	0.42	cellular organisms;Bacteria;Terrabacteria group;Bacillota;Clostridia;Eubacteriales;Syntrophomonadaceae;Syntrophomonas;Syntrophomonas wolfei;Syntrophomonas wolfei subsp. wolfei;Syntrophomonas wolfei subsp. wolfei str. Goettingen G311
76	GCF_000014765.1	TRUE	TRUE	FALSE	FALSE	FALSE	FALSE	FALSE	335283	99.53	0.08	cellular organisms;Bacteria;Pseudomonadota;Betaproteobacteria;Nitrosomonadales;Nitrosomonadaceae;Nitrosomonas;Nitrosomonas eutropha;Nitrosomonas eutropha C91
77	GCF_000014785.1	TRUE	TRUE	TRUE	FALSE	FALSE	FALSE	FALSE	187272	98.89	2.51	cellular organisms;Bacteria;Pseudomonadota;Gammaproteobacteria;Chromatiales;Ectothiorhodospiraceae;Alkalilimnicola;Alkalilimnicola ehrlichii;Alkalilimnicola ehrlichii MLHE-1
78	GCF_000014865.1	TRUE	TRUE	FALSE	FALSE	FALSE	FALSE	FALSE	156889	95.61	2.7	cellular organisms;Bacteria;Pseudomonadota;Alphaproteobacteria;Magnetococcales;Magnetococcaceae;Magnetococcus;Magnetococcus marinus;Magnetococcus marinus MC-1
79	GCF_000015045.1	TRUE	TRUE	TRUE	FALSE	FALSE	FALSE	TRUE	338966	98.59	1.51	cellular organisms;Bacteria;Thermodesulfobacteriota;Desulfuromonadia;Desulfuromonadales;Desulfuromonadaceae;Pelobacter;Pelobacter propionicus;Pelobacter propionicus DSM 2379
80	GCF_000015125.1	TRUE	TRUE	TRUE	FALSE	FALSE	TRUE	TRUE	290317	96.96	0.05	cellular organisms;Bacteria;FCB group;Bacteroidetes/Chlorobi group;Chlorobiota;Chlorobiia;Chlorobiales;Chlorobiaceae;Chlorobium/Pelodictyon group;Chlorobium;Chlorobium phaeobacteroides;Chlorobium phaeobacteroides DSM 266
81	GCF_000015245.1	TRUE	TRUE	TRUE	TRUE	TRUE	FALSE	FALSE	326297	98.71	0.83	cellular organisms;Bacteria;Pseudomonadota;Gammaproteobacteria;Alteromonadales;Shewanellaceae;Shewanella;Shewanella amazonensis;Shewanella amazonensis SB2B
82	GCF_000015285.1	TRUE	TRUE	TRUE	TRUE	TRUE	FALSE	FALSE	357804	99.66	0.56	cellular organisms;Bacteria;Pseudomonadota;Gammaproteobacteria;Alteromonadales;Psychromonadaceae;Psychromonas;Psychromonas ingrahamii;Psychromonas ingrahamii 37
83	GCF_000015305.1	TRUE	TRUE	FALSE	FALSE	FALSE	FALSE	FALSE	350058	99.96	0.16	cellular organisms;Bacteria;Terrabacteria group;Actinomycetota;Actinomycetes;Mycobacteriales;Mycobacteriaceae;Mycolicibacterium;Mycolicibacterium vanbaalenii;Mycolicibacterium vanbaalenii PYR-1
84	GCF_000015345.1	TRUE	TRUE	FALSE	FALSE	FALSE	FALSE	FALSE	246195	99.41	0.2	cellular organisms;Bacteria;Pseudomonadota;Gammaproteobacteria;Cardiobacteriales;Cardiobacteriaceae;Dichelobacter;Dichelobacter nodosus;Dichelobacter nodosus VCS1703A
85	GCF_000015485.1	TRUE	TRUE	FALSE	FALSE	FALSE	FALSE	FALSE	391774	98.86	0.3	cellular organisms;Bacteria;Thermodesulfobacteriota;Desulfovibrionia;Desulfovibrionales;Desulfovibrionaceae;Desulfovibrio;Desulfovibrio vulgaris;Desulfovibrio vulgaris DP4
86	GCF_000015505.1	TRUE	TRUE	TRUE	FALSE	FALSE	FALSE	FALSE	365044	99.93	0.44	cellular organisms;Bacteria;Pseudomonadota;Betaproteobacteria;Burkholderiales;Comamonadaceae;Polaromonas;Polaromonas naphthalenivorans;Polaromonas naphthalenivorans CJ2
87	GCF_000015565.1	TRUE	TRUE	TRUE	FALSE	FALSE	FALSE	FALSE	391735	97.05	0.06	cellular organisms;Bacteria;Pseudomonadota;Betaproteobacteria;Burkholderiales;Comamonadaceae;Verminephrobacter;Verminephrobacter eiseniae;Verminephrobacter eiseniae EF01-2
88	GCF_000015585.1	TRUE	TRUE	FALSE	FALSE	FALSE	FALSE	FALSE	349124	92.78	1.05	cellular organisms;Bacteria;Pseudomonadota;Gammaproteobacteria;Chromatiales;Ectothiorhodospiraceae;Halorhodospira;Halorhodospira halophila;Halorhodospira halophila SL1
89	GCF_000015725.1	TRUE	TRUE	TRUE	FALSE	FALSE	FALSE	FALSE	420662	98.92	2.89	cellular organisms;Bacteria;Pseudomonadota;Betaproteobacteria;Burkholderiales;Sphaerotilaceae;Methylibium;Methylibium petroleiphilum;Methylibium petroleiphilum PM1
90	GCF_000016065.1	TRUE	TRUE	TRUE	TRUE	TRUE	FALSE	FALSE	323850	99.55	0.93	cellular organisms;Bacteria;Pseudomonadota;Gammaproteobacteria;Alteromonadales;Shewanellaceae;Shewanella;Shewanella loihica;Shewanella loihica PV-4
91	GCF_000016345.1	TRUE	TRUE	FALSE	FALSE	FALSE	FALSE	FALSE	312153	97.04	0.13	cellular organisms;Bacteria;Pseudomonadota;Betaproteobacteria;Burkholderiales;Burkholderiaceae;Polynucleobacter;Polynucleobacter asymbioticus;Polynucleobacter asymbioticus QLW-P1DMWA-1
92	GCF_000016425.1	TRUE	TRUE	TRUE	FALSE	FALSE	FALSE	FALSE	369723	97.7	0.96	cellular organisms;Bacteria;Terrabacteria group;Actinomycetota;Actinomycetes;Micromonosporales;Micromonosporaceae;Salinispora;Salinispora tropica;Salinispora tropica CNB-440
93	GCF_000016545.1	TRUE	TRUE	FALSE	FALSE	FALSE	TRUE	TRUE	351627	99.77	0.1	cellular organisms;Bacteria;Terrabacteria group;Bacillota;Clostridia;Thermoanaerobacterales;Thermoanaerobacterales Family III. Incertae Sedis;Caldicellulosiruptor;Caldicellulosiruptor saccharolyticus;Caldicellulosiruptor saccharolyticus DSM 8903
94	GCF_000016645.1	TRUE	TRUE	TRUE	FALSE	FALSE	FALSE	TRUE	376686	99.53	0.16	cellular organisms;Bacteria;FCB group;Bacteroidetes/Chlorobi group;Bacteroidota;Flavobacteriia;Flavobacteriales;Flavobacteriaceae;Flavobacterium;Flavobacterium johnsoniae;Flavobacterium johnsoniae UW101
95	GCF_000016845.1	TRUE	TRUE	TRUE	FALSE	FALSE	FALSE	FALSE	444178	93.56	0.81	cellular organisms;Bacteria;Pseudomonadota;Alphaproteobacteria;Hyphomicrobiales;Brucellaceae;Brucella/Ochrobactrum group;Brucella;Brucella ovis;Brucella ovis ATCC 25840
96	GCF_000017265.1	TRUE	TRUE	TRUE	FALSE	FALSE	FALSE	FALSE	450851	99.72	0.09	cellular organisms;Bacteria;Pseudomonadota;Alphaproteobacteria;Caulobacterales;Caulobacteraceae;Phenylobacterium;Phenylobacterium zucineum;Phenylobacterium zucineum HLK1
97	GCF_000017565.1	TRUE	TRUE	TRUE	FALSE	FALSE	FALSE	FALSE	402881	99.59	1.33	cellular organisms;Bacteria;Pseudomonadota;Alphaproteobacteria;Hyphomicrobiales;Parvibaculaceae;Parvibaculum;Parvibaculum lavamentivorans;Parvibaculum lavamentivorans DS-1
98	GCF_000017585.1	TRUE	TRUE	FALSE	FALSE	FALSE	TRUE	TRUE	360107	98.45	0.6	cellular organisms;Bacteria;Campylobacterota;Epsilonproteobacteria;Campylobacterales;Campylobacteraceae;Campylobacter;Campylobacter hominis;Campylobacter hominis ATCC BAA-381
99	GCF_000017685.1	TRUE	TRUE	FALSE	FALSE	FALSE	FALSE	FALSE	456481	92.2	2.72	cellular organisms;Bacteria;Spirochaetota;Spirochaetia;Leptospirales;Leptospiraceae;Leptospira;Leptospira biflexa;Leptospira biflexa serovar Patoc;Leptospira biflexa serovar Patoc strain 'Patoc 1 (Paris)'
100	GCF_000017805.1	TRUE	TRUE	FALSE	FALSE	FALSE	TRUE	TRUE	383372	97.85	2.58	cellular organisms;Bacteria;Terrabacteria group;Chloroflexota;Chloroflexia;Chloroflexales;Roseiflexineae;Roseiflexaceae;Roseiflexus;Roseiflexus castenholzii;Roseiflexus castenholzii DSM 13941
101	GCF_000018045.1	TRUE	TRUE	TRUE	TRUE	TRUE	FALSE	FALSE	290338	99.73	0.2	cellular organisms;Bacteria;Pseudomonadota;Gammaproteobacteria;Enterobacterales;Enterobacteriaceae;Citrobacter;Citrobacter koseri;Citrobacter koseri ATCC BAA-895
102	GCF_000018105.1	TRUE	TRUE	TRUE	FALSE	FALSE	TRUE	TRUE	329726	99.73	4.48	cellular organisms;Bacteria;Terrabacteria group;Cyanobacteriota/Melainabacteria group;Cyanobacteriota;Cyanophyceae;Synechococcales;Acaryochloridaceae;Acaryochloris;Acaryochloris marina;Acaryochloris marina MBIC11017
103	GCF_000018145.1	TRUE	TRUE	TRUE	FALSE	FALSE	FALSE	FALSE	398580	99.69	0.41	cellular organisms;Bacteria;Pseudomonadota;Alphaproteobacteria;Rhodobacterales;Roseobacteraceae;Dinoroseobacter;Dinoroseobacter shibae;Dinoroseobacter shibae DFL 12 = DSM 16493
104	GCF_000018225.1	TRUE	TRUE	FALSE	FALSE	FALSE	FALSE	FALSE	392021	99.25	0.35	cellular organisms;Bacteria;Pseudomonadota;Alphaproteobacteria;Rickettsiales;Rickettsiaceae;Rickettsieae;Rickettsia;spotted fever group;Rickettsia rickettsii;Rickettsia rickettsii str. 'Sheila Smith'
105	GCF_000018285.1	TRUE	TRUE	TRUE	TRUE	TRUE	FALSE	FALSE	398579	99.84	0.08	cellular organisms;Bacteria;Pseudomonadota;Gammaproteobacteria;Alteromonadales;Shewanellaceae;Shewanella;Shewanella pealeana;Shewanella pealeana ATCC 700345
106	GCF_000018325.1	TRUE	TRUE	FALSE	FALSE	FALSE	TRUE	TRUE	350688	98.26	0.04	cellular organisms;Bacteria;Terrabacteria group;Bacillota;Clostridia;Eubacteriales;Clostridiaceae;Alkaliphilus;Alkaliphilus oremlandii;Alkaliphilus oremlandii OhILAs
107	GCF_000018405.1	TRUE	TRUE	TRUE	FALSE	FALSE	FALSE	FALSE	96561	99.18	0.53	cellular organisms;Bacteria;Thermodesulfobacteriota;Desulfobacteria;Desulfobacterales;Desulfosudaceae;Desulfosudis;Desulfosudis oleivorans;Desulfosudis oleivorans Hxd3
108	GCF_000018525.1	TRUE	TRUE	TRUE	FALSE	FALSE	FALSE	FALSE	483179	97.67	0.91	cellular organisms;Bacteria;Pseudomonadota;Alphaproteobacteria;Hyphomicrobiales;Brucellaceae;Brucella/Ochrobactrum group;Brucella;Brucella canis;Brucella canis ATCC 23365
109	GCF_000018605.1	TRUE	TRUE	FALSE	FALSE	FALSE	TRUE	TRUE	403833	98.82	0.37	cellular organisms;Bacteria;Thermotogota;Thermotogae;Petrotogales;Petrotogaceae;Petrotoga;Petrotoga mobilis;Petrotoga mobilis SJ95
110	GCF_000018665.1	TRUE	TRUE	TRUE	FALSE	FALSE	FALSE	FALSE	398578	99.28	0.38	cellular organisms;Bacteria;Pseudomonadota;Betaproteobacteria;Burkholderiales;Comamonadaceae;Delftia;Delftia acidovorans;Delftia acidovorans SPH-1
111	GCF_000018685.1	TRUE	TRUE	FALSE	FALSE	FALSE	TRUE	TRUE	357809	97.92	4.17	cellular organisms;Bacteria;Terrabacteria group;Bacillota;Clostridia;Eubacteriales;Lachnospiraceae;Lachnoclostridium;Lachnoclostridium phytofermentans;Lachnoclostridium phytofermentans ISDg
112	GCF_000018865.1	TRUE	TRUE	FALSE	FALSE	FALSE	TRUE	TRUE	324602	99.73	1.34	cellular organisms;Bacteria;Terrabacteria group;Chloroflexota;Chloroflexia;Chloroflexales;Chloroflexineae;Chloroflexaceae;Chloroflexus;Chloroflexus aurantiacus;Chloroflexus aurantiacus J-10-fl
113	GCF_000018885.1	TRUE	TRUE	FALSE	FALSE	FALSE	FALSE	FALSE	288705	96.43	0.46	cellular organisms;Bacteria;Terrabacteria group;Actinomycetota;Actinomycetes;Micrococcales;Micrococcaceae;Renibacterium;Renibacterium salmoninarum;Renibacterium salmoninarum ATCC 33209
114	GCF_000019045.1	TRUE	TRUE	FALSE	FALSE	FALSE	TRUE	TRUE	491915	99.65	0.29	cellular organisms;Bacteria;Terrabacteria group;Bacillota;Bacilli;Bacillales;Bacillaceae;Anoxybacillus;Anoxybacillus flavithermus;Anoxybacillus flavithermus WK1
115	GCF_000019085.1	TRUE	TRUE	FALSE	FALSE	FALSE	TRUE	TRUE	340099	98.89	0.1	cellular organisms;Bacteria;Terrabacteria group;Bacillota;Clostridia;Thermoanaerobacterales;Thermoanaerobacteraceae;Thermoanaerobacter;Thermoanaerobacter pseudethanolicus;Thermoanaerobacter pseudethanolicus ATCC 33223
116	GCF_000019165.1	TRUE	TRUE	FALSE	FALSE	FALSE	TRUE	TRUE	498761	97.34	0.88	cellular organisms;Bacteria;Terrabacteria group;Bacillota;Clostridia;Eubacteriales;Heliobacteriaceae;Heliomicrobium;Heliomicrobium modesticaldum;Heliomicrobium modesticaldum Ice1
117	GCF_000019185.1	TRUE	TRUE	TRUE	TRUE	TRUE	FALSE	FALSE	458817	99.84	0.06	cellular organisms;Bacteria;Pseudomonadota;Gammaproteobacteria;Alteromonadales;Shewanellaceae;Shewanella;Shewanella halifaxensis;Shewanella halifaxensis HAW-EB4
118	GCF_000019405.1	TRUE	TRUE	FALSE	FALSE	TRUE	FALSE	FALSE	228400	99.8	3.45	cellular organisms;Bacteria;Pseudomonadota;Gammaproteobacteria;Pasteurellales;Pasteurellaceae;Histophilus;Histophilus somni;Histophilus somni 2336
119	GCF_000019705.1	TRUE	TRUE	FALSE	FALSE	FALSE	TRUE	TRUE	412418	99.68	1.52	cellular organisms;Bacteria;Spirochaetota;Spirochaetia;Spirochaetales;Borreliaceae;Borrelia;Borrelia recurrentis;Borrelia recurrentis A1
120	GCF_000019725.1	TRUE	TRUE	TRUE	FALSE	FALSE	FALSE	FALSE	426355	100	0.25	cellular organisms;Bacteria;Pseudomonadota;Alphaproteobacteria;Hyphomicrobiales;Methylobacteriaceae;Methylobacterium;Methylobacterium radiotolerans;Methylobacterium radiotolerans JCM 2831
121	GCF_000019845.1	TRUE	TRUE	TRUE	FALSE	FALSE	FALSE	FALSE	395963	99.44	0.5	cellular organisms;Bacteria;Pseudomonadota;Alphaproteobacteria;Hyphomicrobiales;Beijerinckiaceae;Beijerinckia;Beijerinckia indica;Beijerinckia indica subsp. indica;Beijerinckia indica subsp. indica ATCC 9039
122	GCF_000019905.1	TRUE	TRUE	FALSE	FALSE	FALSE	TRUE	TRUE	262543	98.57	1.11	cellular organisms;Bacteria;Terrabacteria group;Bacillota;Bacilli;Bacillales;Bacillales incertae sedis;Bacillales Family XII. Incertae Sedis;Exiguobacterium;Exiguobacterium sibiricum;Exiguobacterium sibiricum 255-15
123	GCF_000019965.1	TRUE	TRUE	FALSE	FALSE	FALSE	FALSE	FALSE	452637	97.96	1.49	cellular organisms;Bacteria;PVC group;Verrucomicrobiota;Opitutae;Opitutales;Opitutaceae;Opitutus;Opitutus terrae;Opitutus terrae PB90-1
124	GCF_000020005.1	TRUE	TRUE	FALSE	FALSE	FALSE	TRUE	TRUE	457570	98.18	0.91	cellular organisms;Bacteria;Terrabacteria group;Bacillota;Clostridia;Natranaerobiales;Natranaerobiaceae;Natranaerobius;Natranaerobius thermophilus;Natranaerobius thermophilus JW/NM-WN-LF
125	GCF_000020025.1	TRUE	TRUE	TRUE	FALSE	FALSE	TRUE	TRUE	63737	99.49	0.61	cellular organisms;Bacteria;Terrabacteria group;Cyanobacteriota/Melainabacteria group;Cyanobacteriota;Cyanophyceae;Nostocales;Nostocaceae;Nostoc;Nostoc punctiforme;Nostoc punctiforme PCC 73102
126	GCF_000020045.1	TRUE	TRUE	TRUE	FALSE	FALSE	FALSE	FALSE	391038	99.94	0.54	cellular organisms;Bacteria;Pseudomonadota;Betaproteobacteria;Burkholderiales;Burkholderiaceae;Paraburkholderia;Paraburkholderia phymatum;Paraburkholderia phymatum STM815
127	GCF_000020125.1	TRUE	TRUE	TRUE	FALSE	FALSE	FALSE	FALSE	398527	99.94	0.45	cellular organisms;Bacteria;Pseudomonadota;Betaproteobacteria;Burkholderiales;Burkholderiaceae;Paraburkholderia;Paraburkholderia phytofirmans;Paraburkholderia phytofirmans PsJN
128	GCF_000020305.1	TRUE	TRUE	FALSE	FALSE	FALSE	FALSE	FALSE	320483	97.52	1.09	cellular organisms;Bacteria;Pseudomonadota;Alphaproteobacteria;Rickettsiales;Anaplasmataceae;Anaplasma;Anaplasma marginale;Anaplasma marginale str. Florida
129	GCF_000020365.1	TRUE	TRUE	TRUE	FALSE	FALSE	FALSE	FALSE	177437	99.07	0.46	cellular organisms;Bacteria;Thermodesulfobacteriota;Desulfobacteria;Desulfobacterales;Desulfobacteraceae;Desulforapulum;Desulforapulum autotrophicum;Desulforapulum autotrophicum HRM2
130	GCF_000020385.1	TRUE	TRUE	FALSE	FALSE	FALSE	FALSE	TRUE	398767	99.83	0.08	cellular organisms;Bacteria;Thermodesulfobacteriota;Desulfuromonadia;Geobacterales;Geobacteraceae;Trichlorobacter;Trichlorobacter lovleyi;Trichlorobacter lovleyi SZ
131	GCF_000020465.1	TRUE	TRUE	TRUE	FALSE	FALSE	TRUE	TRUE	290315	98.33	0.42	cellular organisms;Bacteria;FCB group;Bacteroidetes/Chlorobi group;Chlorobiota;Chlorobiia;Chlorobiales;Chlorobiaceae;Chlorobium/Pelodictyon group;Chlorobium;Chlorobium limicola;Chlorobium limicola DSM 245
132	GCF_000020505.1	TRUE	TRUE	TRUE	FALSE	FALSE	TRUE	TRUE	517417	98.66	0.91	cellular organisms;Bacteria;FCB group;Bacteroidetes/Chlorobi group;Chlorobiota;Chlorobiia;Chlorobiales;Chlorobiaceae;Chlorobaculum;Chlorobaculum parvum;Chlorobaculum parvum NCIB 8327
133	GCF_000020625.1	TRUE	TRUE	TRUE	FALSE	FALSE	TRUE	TRUE	290512	98.35	0.6	cellular organisms;Bacteria;FCB group;Bacteroidetes/Chlorobi group;Chlorobiota;Chlorobiia;Chlorobiales;Chlorobiaceae;Prosthecochloris;Prosthecochloris aestuarii;Prosthecochloris aestuarii DSM 271
134	GCF_000020645.1	TRUE	TRUE	TRUE	FALSE	FALSE	TRUE	TRUE	324925	97.57	0.9	cellular organisms;Bacteria;FCB group;Bacteroidetes/Chlorobi group;Chlorobiota;Chlorobiia;Chlorobiales;Chlorobiaceae;Chlorobium/Pelodictyon group;Pelodictyon;Pelodictyon phaeoclathratiforme;Pelodictyon phaeoclathratiforme BU-1
135	GCF_000020725.1	TRUE	TRUE	TRUE	FALSE	FALSE	FALSE	TRUE	404380	99.57	0.16	cellular organisms;Bacteria;Thermodesulfobacteriota;Desulfuromonadia;Geobacterales;Geobacteraceae;Citrifermentans;Citrifermentans bemidjiense;Citrifermentans bemidjiense Bem
136	GCF_000020845.1	TRUE	TRUE	TRUE	TRUE	TRUE	FALSE	FALSE	388396	98.73	1.29	cellular organisms;Bacteria;Pseudomonadota;Gammaproteobacteria;Vibrionales;Vibrionaceae;Aliivibrio;Aliivibrio fischeri;Aliivibrio fischeri MJ11
137	GCF_000020945.1	TRUE	TRUE	FALSE	FALSE	FALSE	TRUE	TRUE	309798	97.37	0.33	cellular organisms;Bacteria;Coprothermobacterota;Coprothermobacteria;Coprothermobacterales;Coprothermobacteraceae;Coprothermobacter;Coprothermobacter proteolyticus;Coprothermobacter proteolyticus DSM 5265
138	GCF_000020965.1	TRUE	TRUE	FALSE	FALSE	FALSE	TRUE	TRUE	309799	98.23	0.24	cellular organisms;Bacteria;Dictyoglomota;Dictyoglomia;Dictyoglomales;Dictyoglomaceae;Dictyoglomus;Dictyoglomus thermophilum;Dictyoglomus thermophilum H-6-12
139	GCF_000020985.1	TRUE	TRUE	FALSE	FALSE	FALSE	FALSE	TRUE	289376	98.99	1.07	cellular organisms;Bacteria;Nitrospirota;Thermodesulfovibrionia;Thermodesulfovibrionales;Thermodesulfovibrionaceae;Thermodesulfovibrio;Thermodesulfovibrio yellowstonii;Thermodesulfovibrio yellowstonii DSM 11347
140	GCF_000021005.1	TRUE	TRUE	TRUE	FALSE	FALSE	FALSE	FALSE	557760	99.12	1.95	cellular organisms;Bacteria;Pseudomonadota;Alphaproteobacteria;Rhodobacterales;Paracoccaceae;Cereibacter;Cereibacter sphaeroides;Cereibacter sphaeroides KD131
141	GCF_000021045.1	TRUE	TRUE	TRUE	FALSE	FALSE	FALSE	FALSE	322710	98.17	0.71	cellular organisms;Bacteria;Pseudomonadota;Gammaproteobacteria;Pseudomonadales;Pseudomonadaceae;Azotobacter group;Azotobacter;Azotobacter vinelandii;Azotobacter vinelandii DJ
142	GCF_000021265.1	TRUE	FALSE	FALSE	FALSE	FALSE	FALSE	FALSE	565575	99.15	0.18	cellular organisms;Bacteria;Terrabacteria group;Mycoplasmatota;Mollicutes;Mycoplasmatales;Mycoplasmataceae;Ureaplasma;Ureaplasma urealyticum;Ureaplasma urealyticum serovar 10;Ureaplasma urealyticum serovar 10 str. ATCC 33699
143	GCF_000021285.1	TRUE	TRUE	FALSE	FALSE	FALSE	TRUE	TRUE	484019	98.7	3.41	cellular organisms;Bacteria;Thermotogota;Thermotogae;Thermotogales;Fervidobacteriaceae;Thermosipho;Thermosipho africanus;Thermosipho africanus TCF52B
144	GCF_000021325.1	TRUE	TRUE	TRUE	FALSE	FALSE	FALSE	FALSE	272568	97.42	0.37	cellular organisms;Bacteria;Pseudomonadota;Alphaproteobacteria;Rhodospirillales;Acetobacteraceae;Gluconacetobacter;Gluconacetobacter diazotrophicus;Gluconacetobacter diazotrophicus PA1 5
145	GCF_000021545.1	TRUE	TRUE	FALSE	FALSE	FALSE	FALSE	TRUE	204536	99.47	0.66	cellular organisms;Bacteria;Aquificota;Aquificae;Aquificales;Hydrogenothermaceae;Sulfurihydrogenibium;Sulfurihydrogenibium azorense;Sulfurihydrogenibium azorense Az-Fu1
146	GCF_000021565.1	TRUE	TRUE	FALSE	FALSE	FALSE	FALSE	TRUE	123214	98.11	0.04	cellular organisms;Bacteria;Aquificota;Aquificae;Aquificales;Hydrogenothermaceae;Persephonella;Persephonella marina;Persephonella marina EX-H1
147	GCF_000021645.1	TRUE	TRUE	FALSE	FALSE	FALSE	TRUE	TRUE	515635	98.01	0.56	cellular organisms;Bacteria;Dictyoglomota;Dictyoglomia;Dictyoglomales;Dictyoglomaceae;Dictyoglomus;Dictyoglomus turgidum;Dictyoglomus turgidum DSM 6724
148	GCF_000021685.1	TRUE	TRUE	FALSE	FALSE	FALSE	TRUE	TRUE	309801	97.83	2.69	cellular organisms;Bacteria;Terrabacteria group;Thermomicrobiota;Thermomicrobia;Thermomicrobiales;Thermomicrobiaceae;Thermomicrobium;Thermomicrobium roseum;Thermomicrobium roseum DSM 5159
149	GCF_000021725.1	TRUE	TRUE	FALSE	FALSE	FALSE	TRUE	TRUE	598659	99.64	0.74	cellular organisms;Bacteria;Campylobacterota;Epsilonproteobacteria;Nautiliales;Nautiliaceae;Nautilia;Nautilia profundicola;Nautilia profundicola AmH
150	GCF_000021745.1	TRUE	TRUE	TRUE	FALSE	FALSE	FALSE	FALSE	395965	98.4	0.56	cellular organisms;Bacteria;Pseudomonadota;Alphaproteobacteria;Hyphomicrobiales;Beijerinckiaceae;Methylocella;Methylocella silvestris;Methylocella silvestris BL2
151	GCF_000021905.1	TRUE	TRUE	TRUE	FALSE	FALSE	TRUE	FALSE	218208	96.29	0.81	cellular organisms;Bacteria;Thermodesulfobacteriota;Desulfobacteria;Desulfobacterales;Desulfatibacillaceae;Desulfatibacillum;Desulfatibacillum aliphaticivorans
152	GCF_000021925.1	TRUE	TRUE	FALSE	FALSE	FALSE	TRUE	TRUE	272564	99.12	6.14	cellular organisms;Bacteria;Terrabacteria group;Bacillota;Clostridia;Eubacteriales;Desulfitobacteriaceae;Desulfitobacterium;Desulfitobacterium hafniense;Desulfitobacterium hafniense DCB-2
153	GCF_000021945.1	TRUE	TRUE	FALSE	FALSE	FALSE	TRUE	TRUE	326427	99.29	0.78	cellular organisms;Bacteria;Terrabacteria group;Chloroflexota;Chloroflexia;Chloroflexales;Chloroflexineae;Chloroflexaceae;Chloroflexus;Chloroflexus aggregans;Chloroflexus aggregans DSM 9485
154	GCF_000021985.1	TRUE	TRUE	TRUE	FALSE	FALSE	FALSE	FALSE	396588	91.21	4.1	cellular organisms;Bacteria;Pseudomonadota;Gammaproteobacteria;Chromatiales;Ectothiorhodospiraceae;Thioalkalivibrio;Thioalkalivibrio sulfidiphilus;Thioalkalivibrio sulfidiphilus HL-EbGr7
155	GCF_000022005.1	TRUE	TRUE	TRUE	FALSE	FALSE	FALSE	FALSE	565050	99.56	1.54	cellular organisms;Bacteria;Pseudomonadota;Alphaproteobacteria;Caulobacterales;Caulobacteraceae;Caulobacter;Caulobacter vibrioides;Caulobacter vibrioides NA1000
156	GCF_000022025.1	TRUE	TRUE	FALSE	FALSE	FALSE	FALSE	FALSE	452863	99.08	2.01	cellular organisms;Bacteria;Terrabacteria group;Actinomycetota;Actinomycetes;Micrococcales;Micrococcaceae;Pseudarthrobacter;Pseudarthrobacter chlorophenolicus;Pseudarthrobacter chlorophenolicus A6
157	GCF_000022065.1	TRUE	TRUE	FALSE	FALSE	FALSE	TRUE	TRUE	394503	98.76	3.26	cellular organisms;Bacteria;Terrabacteria group;Bacillota;Clostridia;Eubacteriales;Oscillospiraceae;Ruminiclostridium;Ruminiclostridium cellulolyticum;Ruminiclostridium cellulolyticum H10
158	GCF_000022085.1	TRUE	TRUE	TRUE	FALSE	FALSE	FALSE	FALSE	460265	98.98	0.25	cellular organisms;Bacteria;Pseudomonadota;Alphaproteobacteria;Hyphomicrobiales;Methylobacteriaceae;Methylobacterium;Methylobacterium nodulans;Methylobacterium nodulans ORS 2060
159	GCF_000022145.1	TRUE	TRUE	TRUE	FALSE	FALSE	TRUE	FALSE	455488	97.39	0.6	cellular organisms;Bacteria;Myxococcota;Myxococcia;Myxococcales;Cystobacterineae;Anaeromyxobacteraceae;Anaeromyxobacter;Anaeromyxobacter dehalogenans;Anaeromyxobacter dehalogenans 2CP-1
160	GCF_000022305.1	TRUE	TRUE	TRUE	FALSE	FALSE	FALSE	FALSE	535289	100	0.67	cellular organisms;Bacteria;Pseudomonadota;Betaproteobacteria;Burkholderiales;Comamonadaceae;Diaphorobacter;[Acidovorax] ebreus;[Acidovorax] ebreus TPSY
161	GCF_000022325.1	TRUE	TRUE	FALSE	FALSE	FALSE	TRUE	TRUE	521460	99.63	0.89	cellular organisms;Bacteria;Terrabacteria group;Bacillota;Clostridia;Thermoanaerobacterales;Thermoanaerobacterales Family III. Incertae Sedis;Caldicellulosiruptor;Caldicellulosiruptor bescii;Caldicellulosiruptor bescii DSM 6725
162	GCF_000022525.1	TRUE	TRUE	FALSE	FALSE	FALSE	FALSE	FALSE	434131	97.9	0.12	cellular organisms;Bacteria;Pseudomonadota;Alphaproteobacteria;Rickettsiales;Anaplasmataceae;Neorickettsia;Neorickettsia risticii;Neorickettsia risticii str. Illinois
163	GCF_000022565.1	TRUE	TRUE	FALSE	FALSE	FALSE	FALSE	TRUE	240015	98.56	1.05	cellular organisms;Bacteria;Acidobacteriota;Terriglobia;Terriglobales;Acidobacteriaceae;Acidobacterium;Acidobacterium capsulatum;Acidobacterium capsulatum ATCC 51196
164	GCF_000022725.1	TRUE	TRUE	FALSE	FALSE	FALSE	FALSE	FALSE	634504	99.44	4.28	cellular organisms;Bacteria;Pseudomonadota;Alphaproteobacteria;Hyphomicrobiales;Bartonellaceae;Bartonella;Bartonella grahamii;Bartonella grahamii as4aup
165	GCF_000022745.1	TRUE	TRUE	TRUE	FALSE	FALSE	FALSE	FALSE	568815	99	0.52	cellular organisms;Bacteria;Pseudomonadota;Alphaproteobacteria;Hyphomicrobiales;Brucellaceae;Brucella/Ochrobactrum group;Brucella;Brucella microti;Brucella microti CCM 4915
166	GCF_000022905.1	TRUE	TRUE	TRUE	FALSE	FALSE	FALSE	FALSE	548476	98.19	0.41	cellular organisms;Bacteria;Terrabacteria group;Actinomycetota;Actinomycetes;Mycobacteriales;Corynebacteriaceae;Corynebacterium;Corynebacterium aurimucosum;Corynebacterium aurimucosum ATCC 700975
167	GCF_000023065.1	TRUE	TRUE	TRUE	TRUE	TRUE	FALSE	FALSE	595494	98.19	0.7	cellular organisms;Bacteria;Pseudomonadota;Gammaproteobacteria;Aeromonadales;Aeromonadaceae;Tolumonas;Tolumonas auensis;Tolumonas auensis DSM 9187
168	GCF_000023105.1	TRUE	TRUE	TRUE	FALSE	FALSE	FALSE	FALSE	471853	100	0.84	cellular organisms;Bacteria;Terrabacteria group;Actinomycetota;Actinomycetes;Micrococcales;Beutenbergiaceae;Beutenbergia;Beutenbergia cavernae;Beutenbergia cavernae DSM 12333
169	GCF_000023125.1	TRUE	TRUE	TRUE	FALSE	FALSE	TRUE	TRUE	471854	99.37	0.38	cellular organisms;Bacteria;FCB group;Bacteroidetes/Chlorobi group;Bacteroidota;Cytophagia;Cytophagales;Spirosomaceae;Dyadobacter;Dyadobacter fermentans;Dyadobacter fermentans DSM 18053
170	GCF_000023145.1	TRUE	TRUE	FALSE	FALSE	FALSE	FALSE	FALSE	645127	98.19	0.57	cellular organisms;Bacteria;Terrabacteria group;Actinomycetota;Actinomycetes;Mycobacteriales;Corynebacteriaceae;Corynebacterium;Corynebacterium kroppenstedtii;Corynebacterium kroppenstedtii DSM 44385
171	GCF_000023225.1	TRUE	TRUE	TRUE	FALSE	FALSE	TRUE	TRUE	525897	98.27	0.66	cellular organisms;Bacteria;Thermodesulfobacteriota;Desulfovibrionia;Desulfovibrionales;Desulfomicrobiaceae;Desulfomicrobium;Desulfomicrobium baculatum;Desulfomicrobium baculatum DSM 4028
172	GCF_000023265.1	TRUE	TRUE	FALSE	FALSE	FALSE	FALSE	FALSE	525909	94.12	1.26	cellular organisms;Bacteria;Terrabacteria group;Actinomycetota;Acidimicrobiia;Acidimicrobiales;Acidimicrobiaceae;Acidimicrobium;Acidimicrobium ferrooxidans;Acidimicrobium ferrooxidans DSM 10331
173	GCF_000023285.1	TRUE	TRUE	FALSE	FALSE	FALSE	FALSE	TRUE	521097	97.45	0.05	cellular organisms;Bacteria;FCB group;Bacteroidetes/Chlorobi group;Bacteroidota;Flavobacteriia;Flavobacteriales;Flavobacteriaceae;Capnocytophaga;Capnocytophaga ochracea;Capnocytophaga ochracea DSM 7271
174	GCF_000023445.1	TRUE	TRUE	TRUE	FALSE	FALSE	TRUE	TRUE	526222	99.54	0.77	cellular organisms;Bacteria;Thermodesulfobacteriota;Desulfovibrionia;Desulfovibrionales;Desulfovibrionaceae;Maridesulfovibrio;Maridesulfovibrio salexigens;Maridesulfovibrio salexigens DSM 2638
175	GCF_000023465.1	TRUE	TRUE	TRUE	FALSE	FALSE	FALSE	TRUE	655815	99.68	0.16	cellular organisms;Bacteria;FCB group;Bacteroidetes/Chlorobi group;Bacteroidota;Flavobacteriia;Flavobacteriales;Flavobacteriaceae;Zunongwangia;Zunongwangia profunda;Zunongwangia profunda SM-A87
176	GCF_000023545.1	TRUE	TRUE	FALSE	TRUE	TRUE	FALSE	FALSE	579405	99.59	0.21	cellular organisms;Bacteria;Pseudomonadota;Gammaproteobacteria;Enterobacterales;Pectobacteriaceae;Musicola;Musicola paradisiaca;Musicola paradisiaca Ech703
177	GCF_000023565.1	TRUE	TRUE	FALSE	TRUE	TRUE	FALSE	FALSE	561229	99.89	1.13	cellular organisms;Bacteria;Pseudomonadota;Gammaproteobacteria;Enterobacterales;Pectobacteriaceae;Dickeya;Dickeya chrysanthemi;Dickeya chrysanthemi Ech1591
178	GCF_000023685.1	TRUE	FALSE	FALSE	FALSE	FALSE	FALSE	FALSE	436113	97.92	0.36	cellular organisms;Bacteria;Terrabacteria group;Mycoplasmatota;Mollicutes;Mycoplasmatales;Mycoplasmataceae;Mycoplasma;Mycoplasma mycoides group;Mycoplasma mycoides;Mycoplasma mycoides subsp. capri;Mycoplasma mycoides subsp. capri LC;Mycoplasma mycoides subsp. capri str. GM12
179	GCF_000023705.1	TRUE	TRUE	TRUE	FALSE	FALSE	FALSE	FALSE	583345	98.69	2.25	cellular organisms;Bacteria;Pseudomonadota;Betaproteobacteria;Nitrosomonadales;Methylophilaceae;Methylotenera;Methylotenera mobilis;Methylotenera mobilis JLW8
180	GCF_000023745.1	TRUE	TRUE	TRUE	FALSE	FALSE	FALSE	FALSE	582744	99.42	1.91	cellular organisms;Bacteria;Pseudomonadota;Betaproteobacteria;Nitrosomonadales;Methylophilaceae;Methylovorus;Methylovorus glucosotrophus;Methylovorus glucosetrophus SIP3-4
181	GCF_000023785.1	TRUE	TRUE	TRUE	FALSE	FALSE	FALSE	FALSE	582402	97.93	0.12	cellular organisms;Bacteria;Pseudomonadota;Alphaproteobacteria;Hyphomonadales;Hyphomonadaceae;Hirschia;Hirschia baltica;Hirschia baltica ATCC 49814
182	GCF_000023825.1	TRUE	TRUE	TRUE	FALSE	FALSE	FALSE	TRUE	485917	99.35	0.08	cellular organisms;Bacteria;FCB group;Bacteroidetes/Chlorobi group;Bacteroidota;Sphingobacteriia;Sphingobacteriales;Sphingobacteriaceae;Pedobacter;Pedobacter heparinus;Pedobacter heparinus DSM 2366
183	GCF_000023845.1	TRUE	TRUE	FALSE	FALSE	FALSE	FALSE	FALSE	469378	98.32	0.28	cellular organisms;Bacteria;Terrabacteria group;Actinomycetota;Coriobacteriia;Eggerthellales;Eggerthellaceae;Cryptobacterium;Cryptobacterium curtum;Cryptobacterium curtum DSM 15641
184	GCF_000023865.1	TRUE	TRUE	TRUE	FALSE	FALSE	FALSE	FALSE	471857	99.48	0.15	cellular organisms;Bacteria;Terrabacteria group;Actinomycetota;Actinomycetes;Pseudonocardiales;Pseudonocardiaceae;Saccharomonospora;Saccharomonospora viridis;Saccharomonospora viridis DSM 43017
185	GCF_000023905.1	TRUE	TRUE	FALSE	FALSE	FALSE	TRUE	TRUE	523794	99.7	0.22	cellular organisms;Bacteria;Fusobacteriota;Fusobacteriia;Fusobacteriales;Leptotrichiaceae;Leptotrichia;Leptotrichia buccalis;Leptotrichia buccalis C-1013-b
186	GCF_000024005.1	TRUE	TRUE	TRUE	FALSE	FALSE	FALSE	TRUE	485918	97.4	1.94	cellular organisms;Bacteria;FCB group;Bacteroidetes/Chlorobi group;Bacteroidota;Chitinophagia;Chitinophagales;Chitinophagaceae;Chitinophaga;Chitinophaga pinensis;Chitinophaga pinensis DSM 2588
187	GCF_000024025.1	TRUE	TRUE	TRUE	FALSE	FALSE	FALSE	FALSE	479433	99.58	0.84	cellular organisms;Bacteria;Terrabacteria group;Actinomycetota;Actinomycetes;Catenulisporales;Catenulisporaceae;Catenulispora;Catenulispora acidiphila;Catenulispora acidiphila DSM 44928
188	GCF_000024085.1	TRUE	TRUE	TRUE	FALSE	FALSE	FALSE	FALSE	523791	99.43	0.58	cellular organisms;Bacteria;Pseudomonadota;Gammaproteobacteria;Kangiellales;Kangiellaceae;Kangiella;Kangiella koreensis;Kangiella koreensis DSM 16069
189	GCF_000024105.1	TRUE	TRUE	FALSE	FALSE	FALSE	TRUE	TRUE	525919	98.58	3.8	cellular organisms;Bacteria;Terrabacteria group;Bacillota;Tissierellia;Tissierellales;Peptoniphilaceae;Anaerococcus;Anaerococcus prevotii;Anaerococcus prevotii DSM 20548
190	GCF_000024125.1	TRUE	TRUE	FALSE	FALSE	FALSE	FALSE	TRUE	313596	99.67	0.27	cellular organisms;Bacteria;FCB group;Bacteroidetes/Chlorobi group;Bacteroidota;Flavobacteriia;Flavobacteriales;Flavobacteriaceae;Robiginitalea;Robiginitalea biformata;Robiginitalea biformata HTCC2501
191	GCF_000024285.1	TRUE	TRUE	FALSE	FALSE	FALSE	TRUE	TRUE	521098	97.83	0.59	cellular organisms;Bacteria;Terrabacteria group;Bacillota;Bacilli;Bacillales;Alicyclobacillaceae;Alicyclobacillus;Alicyclobacillus acidocaldarius;Alicyclobacillus acidocaldarius subsp. acidocaldarius;Alicyclobacillus acidocaldarius subsp. acidocaldarius DSM 446
192	GCF_000024325.1	TRUE	TRUE	TRUE	FALSE	FALSE	TRUE	TRUE	485915	99.91	0.33	cellular organisms;Bacteria;Thermodesulfobacteriota;Desulfovibrionia;Desulfovibrionales;Desulfohalobiaceae;Desulfohalobium;Desulfohalobium retbaense;Desulfohalobium retbaense DSM 5692
193	GCF_000024345.1	TRUE	TRUE	TRUE	FALSE	FALSE	FALSE	FALSE	479435	99.16	3.78	cellular organisms;Bacteria;Terrabacteria group;Actinomycetota;Actinomycetes;Propionibacteriales;Kribbellaceae;Kribbella;Kribbella flavida;Kribbella flavida DSM 17836
194	GCF_000024365.1	TRUE	TRUE	FALSE	FALSE	FALSE	FALSE	FALSE	479431	99.4	0.91	cellular organisms;Bacteria;Terrabacteria group;Actinomycetota;Actinomycetes;Nakamurellales;Nakamurellaceae;Nakamurella;Nakamurella multipartita;Nakamurella multipartita DSM 44233
195	GCF_000024385.1	TRUE	TRUE	TRUE	FALSE	FALSE	FALSE	FALSE	471852	99.31	0.22	cellular organisms;Bacteria;Terrabacteria group;Actinomycetota;Actinomycetes;Streptosporangiales;Thermomonosporaceae;Thermomonospora;Thermomonospora curvata;Thermomonospora curvata DSM 43183
196	GCF_000024405.1	TRUE	TRUE	FALSE	FALSE	FALSE	TRUE	TRUE	526218	98.68	0.21	cellular organisms;Bacteria;Fusobacteriota;Fusobacteriia;Fusobacteriales;Leptotrichiaceae;Sebaldella;Sebaldella termitidis;Sebaldella termitidis ATCC 33386
197	GCF_000024465.1	TRUE	TRUE	FALSE	FALSE	FALSE	FALSE	FALSE	488538	99.32	1.01	cellular organisms;Bacteria;Pseudomonadota;Alphaproteobacteria;Alphaproteobacteria incertae sedis;SAR116 cluster;Candidatus Puniceispirillum;Candidatus Puniceispirillum marinum;Candidatus Puniceispirillum marinum IMCC1322
198	GCF_000024505.1	TRUE	TRUE	FALSE	FALSE	FALSE	FALSE	FALSE	574556	98.44	0.29	cellular organisms;Bacteria;Pseudomonadota;Alphaproteobacteria;Rickettsiales;Anaplasmataceae;Anaplasma;Anaplasma centrale;Anaplasma centrale str. Israel
199	GCF_000024545.1	TRUE	TRUE	TRUE	FALSE	FALSE	FALSE	FALSE	446470	99.12	0.13	cellular organisms;Bacteria;Terrabacteria group;Actinomycetota;Actinomycetes;Glycomycetales;Glycomycetaceae;Stackebrandtia;Stackebrandtia nassauensis;Stackebrandtia nassauensis DSM 44728
200	GCF_000024565.1	TRUE	TRUE	FALSE	FALSE	FALSE	TRUE	TRUE	519441	98.95	0.14	cellular organisms;Bacteria;Fusobacteriota;Fusobacteriia;Fusobacteriales;Leptotrichiaceae;Streptobacillus;Streptobacillus moniliformis;Streptobacillus moniliformis DSM 12112
201	GCF_000024725.1	TRUE	TRUE	TRUE	FALSE	FALSE	FALSE	FALSE	472759	97.72	1.29	cellular organisms;Bacteria;Pseudomonadota;Gammaproteobacteria;Chromatiales;Chromatiaceae;Nitrosococcus;Nitrosococcus halophilus;Nitrosococcus halophilus Nc 4
202	GCF_000024765.1	TRUE	TRUE	TRUE	FALSE	FALSE	FALSE	FALSE	555778	96.26	1.28	cellular organisms;Bacteria;Pseudomonadota;Gammaproteobacteria;Chromatiales;Halothiobacillaceae;Halothiobacillus;Halothiobacillus neapolitanus;Halothiobacillus neapolitanus c2
203	GCF_000024785.1	TRUE	TRUE	FALSE	FALSE	FALSE	FALSE	FALSE	526226	99.66	0.34	cellular organisms;Bacteria;Terrabacteria group;Actinomycetota;Actinomycetes;Mycobacteriales;Gordoniaceae;Gordonia;Gordonia bronchialis;Gordonia bronchialis DSM 43247
204	GCF_000024805.1	TRUE	TRUE	TRUE	FALSE	FALSE	FALSE	FALSE	502025	96.39	1.88	cellular organisms;Bacteria;Myxococcota;Polyangia;Haliangiales;Kofleriaceae;Haliangium;Haliangium ochraceum;Haliangium ochraceum DSM 14365
205	GCF_000024825.1	TRUE	TRUE	TRUE	TRUE	TRUE	FALSE	FALSE	150340	99.98	0.26	cellular organisms;Bacteria;Pseudomonadota;Gammaproteobacteria;Vibrionales;Vibrionaceae;Vibrio;Vibrio harveyi group;Vibrio diabolicus subgroup;Vibrio antiquarius
206	GCF_000024845.1	TRUE	TRUE	FALSE	FALSE	FALSE	TRUE	TRUE	518766	97.84	1.42	cellular organisms;Bacteria;FCB group;Bacteroidetes/Chlorobi group;Bacteroidota;Bacteroidetes incertae sedis;Rhodothermaceae;Rhodothermus;Rhodothermus marinus;Rhodothermus marinus DSM 4252
207	GCF_000024865.1	TRUE	TRUE	TRUE	FALSE	FALSE	FALSE	FALSE	479432	97.91	1.16	cellular organisms;Bacteria;Terrabacteria group;Actinomycetota;Actinomycetes;Streptosporangiales;Streptosporangiaceae;Streptosporangium;Streptosporangium roseum;Streptosporangium roseum DSM 43021
208	GCF_000024885.1	TRUE	TRUE	FALSE	FALSE	FALSE	TRUE	TRUE	525898	99.29	0.42	cellular organisms;Bacteria;Campylobacterota;Epsilonproteobacteria;Campylobacterales;Sulfurospirillaceae;Sulfurospirillum;Sulfurospirillum deleyianum;Sulfurospirillum deleyianum DSM 6946
209	GCF_000024905.1	TRUE	TRUE	FALSE	FALSE	FALSE	TRUE	TRUE	525903	99.15	0.75	cellular organisms;Bacteria;Synergistota;Synergistia;Synergistales;Synergistaceae;Thermanaerovibrio;Thermanaerovibrio acidaminovorans;Thermanaerovibrio acidaminovorans DSM 6589
210	GCF_000024925.1	TRUE	TRUE	TRUE	FALSE	FALSE	FALSE	FALSE	446469	98.74	0.14	cellular organisms;Bacteria;Terrabacteria group;Actinomycetota;Actinomycetes;Micrococcales;Sanguibacteraceae;Sanguibacter;Sanguibacter keddieii;Sanguibacter keddieii DSM 10542
211	GCF_000024965.1	TRUE	TRUE	FALSE	FALSE	FALSE	FALSE	FALSE	446471	98.77	0.27	cellular organisms;Bacteria;Terrabacteria group;Actinomycetota;Actinomycetes;Micrococcales;Promicromonosporaceae;Xylanimonas;Xylanimonas cellulosilytica;Xylanimonas cellulosilytica DSM 15894
212	GCF_000024985.1	TRUE	TRUE	FALSE	FALSE	FALSE	TRUE	FALSE	479434	97.44	0.3	cellular organisms;Bacteria;Terrabacteria group;Thermomicrobiota;Thermomicrobia;Sphaerobacterales;Sphaerobacterineae;Sphaerobacteraceae;Sphaerobacter;Sphaerobacter thermophilus;Sphaerobacter thermophilus DSM 20745
213	GCF_000025005.1	TRUE	TRUE	FALSE	FALSE	FALSE	TRUE	TRUE	525904	93.96	2.35	cellular organisms;Bacteria;Terrabacteria group;Chloroflexota;Chloroflexota incertae sedis;Thermobaculum;Thermobaculum terrenum;Thermobaculum terrenum ATCC BAA-798
214	GCF_000025065.1	TRUE	TRUE	FALSE	TRUE	TRUE	FALSE	FALSE	590409	99.31	0.86	cellular organisms;Bacteria;Pseudomonadota;Gammaproteobacteria;Enterobacterales;Pectobacteriaceae;Dickeya;Dickeya parazeae;Dickeya parazeae Ech586
215	GCF_000025225.2	TRUE	TRUE	FALSE	FALSE	FALSE	TRUE	TRUE	699246	87.19	0.62	cellular organisms;Bacteria;Terrabacteria group;Bacillota;Clostridia;Eubacteriales;Oscillospiraceae;Mageeibacillus;Mageeibacillus indolicus;Mageeibacillus indolicus UPII9-5
216	GCF_000025305.1	TRUE	TRUE	FALSE	FALSE	FALSE	TRUE	TRUE	591001	99.58	0.78	cellular organisms;Bacteria;Terrabacteria group;Bacillota;Negativicutes;Acidaminococcales;Acidaminococcaceae;Acidaminococcus;Acidaminococcus fermentans;Acidaminococcus fermentans DSM 20731
217	GCF_000025345.1	TRUE	TRUE	TRUE	FALSE	FALSE	FALSE	FALSE	526225	99.2	0.68	cellular organisms;Bacteria;Terrabacteria group;Actinomycetota;Actinomycetes;Geodermatophilales;Geodermatophilaceae;Geodermatophilus;Geodermatophilus obscurus;Geodermatophilus obscurus DSM 43160
218	GCF_000025485.1	TRUE	TRUE	TRUE	FALSE	FALSE	FALSE	FALSE	572477	99.92	0.19	cellular organisms;Bacteria;Pseudomonadota;Gammaproteobacteria;Chromatiales;Chromatiaceae;Allochromatium;Allochromatium vinosum;Allochromatium vinosum DSM 180
219	GCF_000025605.1	TRUE	TRUE	FALSE	FALSE	FALSE	FALSE	TRUE	638303	99.45	0.22	cellular organisms;Bacteria;Aquificota;Aquificae;Aquificales;Aquificaceae;Thermocrinis;Thermocrinis albus;Thermocrinis albus DSM 14484
220	GCF_000025645.1	TRUE	TRUE	FALSE	FALSE	FALSE	TRUE	TRUE	580331	98.49	0.1	cellular organisms;Bacteria;Terrabacteria group;Bacillota;Clostridia;Thermoanaerobacterales;Thermoanaerobacteraceae;Thermoanaerobacter;Thermoanaerobacter italicus;Thermoanaerobacter italicus Ab9
221	GCF_000025705.1	TRUE	TRUE	TRUE	FALSE	FALSE	FALSE	FALSE	580332	88.15	7.38	cellular organisms;Bacteria;Pseudomonadota;Betaproteobacteria;Nitrosomonadales;Gallionellaceae;Sideroxydans;Sideroxydans lithotrophicus;Sideroxydans lithotrophicus ES-1
222	GCF_000025725.1	TRUE	TRUE	FALSE	FALSE	FALSE	TRUE	TRUE	522772	99.07	0.15	cellular organisms;Bacteria;Deferribacterota;Deferribacteres;Deferribacterales;Geovibrionaceae;Denitrovibrio;Denitrovibrio acetiphilus;Denitrovibrio acetiphilus DSM 12809
223	GCF_000025885.1	TRUE	TRUE	FALSE	FALSE	FALSE	TRUE	TRUE	572547	97.55	0.43	cellular organisms;Bacteria;Synergistota;Synergistia;Synergistales;Aminobacteriaceae;Aminobacterium;Aminobacterium colombiense;Aminobacterium colombiense DSM 12261
224	GCF_000025905.1	TRUE	TRUE	FALSE	FALSE	FALSE	FALSE	FALSE	583355	99.21	0.12	cellular organisms;Bacteria;PVC group;Verrucomicrobiota;Opitutae;Puniceicoccales;Puniceicoccaceae;Coraliomargarita;Coraliomargarita akajimensis;Coraliomargarita akajimensis DSM 45221
225	GCF_000025965.1	TRUE	FALSE	TRUE	FALSE	FALSE	FALSE	FALSE	76114	100	0.37	cellular organisms;Bacteria;Pseudomonadota;Betaproteobacteria;Rhodocyclales;Rhodocyclaceae;Aromatoleum;Aromatoleum aromaticum;Aromatoleum aromaticum EbN1
226	GCF_000026085.1	TRUE	TRUE	TRUE	TRUE	TRUE	FALSE	FALSE	166935	99.95	0.25	cellular organisms;Bacteria;Pseudomonadota;Gammaproteobacteria;Alteromonadales;Pseudoalteromonadaceae;Pseudoalteromonas;Pseudoalteromonas translucida
227	GCF_000026105.1	TRUE	TRUE	TRUE	FALSE	FALSE	FALSE	FALSE	384676	99.2	0.56	cellular organisms;Bacteria;Pseudomonadota;Gammaproteobacteria;Pseudomonadales;Pseudomonadaceae;Pseudomonas;Pseudomonas entomophila;Pseudomonas entomophila L48
228	GCF_000026185.1	TRUE	TRUE	TRUE	TRUE	TRUE	FALSE	FALSE	465817	99.31	0.03	cellular organisms;Bacteria;Pseudomonadota;Gammaproteobacteria;Enterobacterales;Erwiniaceae;Erwinia;Erwinia tasmaniensis;Erwinia tasmaniensis Et1/99
229	GCF_000026205.1	FALSE	FALSE	FALSE	FALSE	FALSE	FALSE	FALSE	37692	98.38	0.29	cellular organisms;Bacteria;Terrabacteria group;Mycoplasmatota;Mollicutes;Acholeplasmatales;Acholeplasmataceae;Candidatus Phytoplasma;16SrX (Apple proliferation group);Candidatus Phytoplasma mali
230	GCF_000026745.1	TRUE	TRUE	FALSE	FALSE	FALSE	TRUE	TRUE	568814	99.91	0.09	cellular organisms;Bacteria;Terrabacteria group;Bacillota;Bacilli;Lactobacillales;Streptococcaceae;Streptococcus;Streptococcus suis;Streptococcus suis BM407
231	GCF_000046845.1	TRUE	TRUE	FALSE	FALSE	FALSE	FALSE	FALSE	62977	99.01	0.42	cellular organisms;Bacteria;Pseudomonadota;Gammaproteobacteria;Moraxellales;Moraxellaceae;Acinetobacter;Acinetobacter baylyi;Acinetobacter baylyi ADP1
232	GCF_000054005.1	TRUE	TRUE	TRUE	FALSE	FALSE	FALSE	FALSE	359391	98.46	0.64	cellular organisms;Bacteria;Pseudomonadota;Alphaproteobacteria;Hyphomicrobiales;Brucellaceae;Brucella/Ochrobactrum group;Brucella;Brucella abortus;Brucella abortus 2308
233	GCF_000055785.1	TRUE	TRUE	TRUE	FALSE	FALSE	FALSE	FALSE	290398	99.92	0.41	cellular organisms;Bacteria;Pseudomonadota;Gammaproteobacteria;Oceanospirillales;Halomonadaceae;Chromohalobacter;Chromohalobacter salexigens;Chromohalobacter salexigens DSM 3043
234	GCF_000060345.1	TRUE	TRUE	TRUE	FALSE	FALSE	FALSE	TRUE	411154	98.75	0.99	cellular organisms;Bacteria;FCB group;Bacteroidetes/Chlorobi group;Bacteroidota;Flavobacteriia;Flavobacteriales;Flavobacteriaceae;Gramella;Gramella forsetii;Gramella forsetii KT0803
235	GCF_000063585.1	TRUE	TRUE	FALSE	FALSE	FALSE	TRUE	TRUE	413999	99.41	0.17	cellular organisms;Bacteria;Terrabacteria group;Bacillota;Clostridia;Eubacteriales;Clostridiaceae;Clostridium;Clostridium botulinum;Clostridium botulinum A;Clostridium botulinum A str. ATCC 3502
236	GCF_000067165.1	TRUE	TRUE	TRUE	FALSE	FALSE	TRUE	FALSE	448385	97.96	3.45	cellular organisms;Bacteria;Myxococcota;Polyangia;Polyangiales;Polyangiaceae;Sorangium;Sorangium cellulosum;Sorangium cellulosum So ce56
237	GCF_000067205.1	TRUE	TRUE	TRUE	FALSE	FALSE	FALSE	FALSE	94624	99.54	0.36	cellular organisms;Bacteria;Pseudomonadota;Betaproteobacteria;Burkholderiales;Alcaligenaceae;Bordetella;Bordetella petrii
238	GCF_000069225.1	TRUE	TRUE	TRUE	FALSE	FALSE	FALSE	FALSE	31964	96.64	0.51	cellular organisms;Bacteria;Terrabacteria group;Actinomycetota;Actinomycetes;Micrococcales;Microbacteriaceae;Clavibacter;Clavibacter michiganensis;Clavibacter michiganensis subsp. sepedonicus
239	GCF_000069785.1	TRUE	TRUE	TRUE	FALSE	FALSE	FALSE	FALSE	977880	98.04	0.32	cellular organisms;Bacteria;Pseudomonadota;Betaproteobacteria;Burkholderiales;Burkholderiaceae;Cupriavidus;Cupriavidus taiwanensis;Cupriavidus taiwanensis LMG 19424
240	GCF_000069965.1	TRUE	TRUE	FALSE	TRUE	TRUE	FALSE	FALSE	529507	99.18	1.49	cellular organisms;Bacteria;Pseudomonadota;Gammaproteobacteria;Enterobacterales;Morganellaceae;Proteus;Proteus mirabilis;Proteus mirabilis HI4320
241	GCF_000073005.1	TRUE	TRUE	FALSE	FALSE	FALSE	FALSE	FALSE	570417	98.82	0.16	cellular organisms;Bacteria;Pseudomonadota;Alphaproteobacteria;Rickettsiales;Anaplasmataceae;Wolbachieae;Wolbachia;unclassified Wolbachia;Wolbachia endosymbiont of Culex quinquefasciatus;Wolbachia endosymbiont of Culex quinquefasciatus Pel
242	GCF_000083545.1	TRUE	TRUE	TRUE	FALSE	FALSE	FALSE	FALSE	661410	98.64	0.68	cellular organisms;Bacteria;Pseudomonadota;Alphaproteobacteria;Hyphomicrobiales;Methylobacteriaceae;Methylorubrum;Methylorubrum extorquens;Methylorubrum extorquens DM4
243	GCF_000091305.1	TRUE	TRUE	TRUE	FALSE	FALSE	FALSE	FALSE	680198	100	0.76	cellular organisms;Bacteria;Terrabacteria group;Actinomycetota;Actinomycetes;Kitasatosporales;Streptomycetaceae;Streptomyces;Streptomyces scabiei;Streptomyces scabiei 87.22
244	GCF_000091325.1	TRUE	TRUE	TRUE	TRUE	TRUE	FALSE	FALSE	637905	99.27	0.04	cellular organisms;Bacteria;Pseudomonadota;Gammaproteobacteria;Alteromonadales;Shewanellaceae;Shewanella;Shewanella violacea;Shewanella violacea DSS12
245	GCF_000091465.1	TRUE	TRUE	TRUE	FALSE	TRUE	FALSE	FALSE	693153	99.41	0.41	cellular organisms;Bacteria;Pseudomonadota;Gammaproteobacteria;Vibrionales;Vibrionaceae;Vibrio;Vibrio atlanticus
246	GCF_000091545.1	TRUE	TRUE	FALSE	FALSE	FALSE	TRUE	TRUE	300852	97.28	0.26	cellular organisms;Bacteria;Terrabacteria group;Deinococcota;Deinococci;Thermales;Thermaceae;Thermus;Thermus thermophilus;Thermus thermophilus HB8
247	GCF_000091565.1	TRUE	TRUE	TRUE	TRUE	TRUE	FALSE	FALSE	665029	98.01	0.2	cellular organisms;Bacteria;Pseudomonadota;Gammaproteobacteria;Enterobacterales;Erwiniaceae;Erwinia;Erwinia amylovora;Erwinia amylovora CFBP1430
248	GCF_000091785.1	TRUE	TRUE	FALSE	FALSE	FALSE	FALSE	FALSE	661367	98.2	0.58	cellular organisms;Bacteria;Pseudomonadota;Gammaproteobacteria;Legionellales;Legionellaceae;Legionella;Legionella longbeachae;Legionella longbeachae NSW150
249	GCF_000092125.1	TRUE	TRUE	FALSE	FALSE	FALSE	TRUE	TRUE	526227	99.19	0.15	cellular organisms;Bacteria;Terrabacteria group;Deinococcota;Deinococci;Thermales;Thermaceae;Allomeiothermus;Allomeiothermus silvanus;Allomeiothermus silvanus DSM 9946
250	GCF_000092205.1	TRUE	TRUE	TRUE	FALSE	FALSE	FALSE	FALSE	589865	100	0.55	cellular organisms;Bacteria;Thermodesulfobacteriota;Desulfobulbia;Desulfobulbales;Desulfobulbaceae;Desulfurivibrio;Desulfurivibrio alkaliphilus;Desulfurivibrio alkaliphilus AHT 2
251	GCF_000092245.1	TRUE	TRUE	FALSE	FALSE	FALSE	FALSE	TRUE	572480	99.07	0.67	cellular organisms;Bacteria;Campylobacterota;Epsilonproteobacteria;Campylobacterales;Arcobacteraceae;Arcobacter;Arcobacter nitrofigilis;Arcobacter nitrofigilis DSM 7299
252	GCF_000092405.1	TRUE	TRUE	FALSE	FALSE	FALSE	TRUE	TRUE	643648	99.46	0.05	cellular organisms;Bacteria;Terrabacteria group;Bacillota;Clostridia;Eubacteriales;Syntrophomonadaceae;Syntrophothermus;Syntrophothermus lipocalidus;Syntrophothermus lipocalidus DSM 12680
253	GCF_000092425.1	TRUE	TRUE	FALSE	FALSE	FALSE	TRUE	FALSE	649638	97.18	2.23	cellular organisms;Bacteria;Terrabacteria group;Deinococcota;Deinococci;Trueperales;Trueperaceae;Truepera;Truepera radiovictrix;Truepera radiovictrix DSM 17093
254	GCF_000092505.1	TRUE	TRUE	FALSE	FALSE	FALSE	TRUE	TRUE	762051	98.18	0.06	cellular organisms;Bacteria;Terrabacteria group;Bacillota;Bacilli;Lactobacillales;Lactobacillaceae;Leuconostoc;Leuconostoc kimchii;Leuconostoc kimchii IMSNU 11154
255	GCF_000092785.1	TRUE	TRUE	FALSE	FALSE	FALSE	FALSE	FALSE	716544	95.61	2.7	cellular organisms;Bacteria;PVC group;Chlamydiota;Chlamydiia;Parachlamydiales;Waddliaceae;Waddlia;Waddlia chondrophila;Waddlia chondrophila WSU 86-1044
256	GCF_000092845.1	TRUE	TRUE	FALSE	FALSE	FALSE	FALSE	FALSE	526224	99.27	0.07	cellular organisms;Bacteria;Spirochaetota;Spirochaetia;Brachyspirales;Brachyspiraceae;Brachyspira;Brachyspira murdochii;Brachyspira murdochii DSM 12563
257	GCF_000092865.1	TRUE	TRUE	TRUE	FALSE	FALSE	FALSE	FALSE	446466	98.55	0.27	cellular organisms;Bacteria;Terrabacteria group;Actinomycetota;Actinomycetes;Micrococcales;Cellulomonadaceae;Cellulomonas;Cellulomonas flavigena;Cellulomonas flavigena DSM 20109
258	GCF_000092905.1	TRUE	TRUE	FALSE	FALSE	FALSE	TRUE	TRUE	562970	98.82	0.07	cellular organisms;Bacteria;Terrabacteria group;Bacillota;Bacilli;Bacillales;Alicyclobacillaceae;Kyrpidia;Kyrpidia tusciae;Kyrpidia tusciae DSM 2912
259	GCF_000092925.1	TRUE	TRUE	TRUE	FALSE	FALSE	FALSE	FALSE	639283	99.71	0.12	cellular organisms;Bacteria;Pseudomonadota;Alphaproteobacteria;Hyphomicrobiales;Xanthobacteraceae;Starkeya;Starkeya novella;Starkeya novella DSM 506
260	GCF_000092965.1	TRUE	TRUE	FALSE	FALSE	FALSE	TRUE	TRUE	583358	98.26	0.32	cellular organisms;Bacteria;Terrabacteria group;Bacillota;Clostridia;Thermoanaerobacterales;Thermoanaerobacteraceae;Thermoanaerobacter;Thermoanaerobacter mathranii;Thermoanaerobacter mathranii subsp. mathranii;Thermoanaerobacter mathranii subsp. mathranii str. A3
261	GCF_000093025.1	TRUE	TRUE	TRUE	FALSE	FALSE	FALSE	FALSE	666681	98.74	0.05	cellular organisms;Bacteria;Pseudomonadota;Betaproteobacteria;Nitrosomonadales;Methylophilaceae;Methylotenera;Methylotenera versatilis;Methylotenera versatilis 301
262	GCF_000143085.1	TRUE	TRUE	TRUE	FALSE	FALSE	FALSE	FALSE	105559	90.21	5.2	cellular organisms;Bacteria;Pseudomonadota;Gammaproteobacteria;Chromatiales;Chromatiaceae;Nitrosococcus;Nitrosococcus watsonii;Nitrosococcus watsonii C-113
263	GCF_000143145.1	TRUE	TRUE	TRUE	FALSE	FALSE	FALSE	FALSE	582899	98.25	0.9	cellular organisms;Bacteria;Pseudomonadota;Alphaproteobacteria;Hyphomicrobiales;Hyphomicrobiaceae;Hyphomicrobium;Hyphomicrobium denitrificans;Hyphomicrobium denitrificans ATCC 51888
264	GCF_000143685.1	TRUE	TRUE	FALSE	FALSE	FALSE	TRUE	TRUE	748727	98.76	1.86	cellular organisms;Bacteria;Terrabacteria group;Bacillota;Clostridia;Eubacteriales;Clostridiaceae;Clostridium;Clostridium ljungdahlii;Clostridium ljungdahlii DSM 13528
265	GCF_000143725.1	TRUE	TRUE	FALSE	FALSE	FALSE	FALSE	FALSE	759914	98.46	1.23	cellular organisms;Bacteria;Spirochaetota;Spirochaetia;Brachyspirales;Brachyspiraceae;Brachyspira;Brachyspira pilosicoli;Brachyspira pilosicoli 95/1000
266	GCF_000143825.1	FALSE	FALSE	FALSE	FALSE	FALSE	FALSE	FALSE	585529	99.43	0.48	cellular organisms;Bacteria;Terrabacteria group;Actinomycetota;Actinomycetes;Mycobacteriales;Corynebacteriaceae;Corynebacterium;Corynebacterium genitalium;Corynebacterium genitalium ATCC 33030
267	GCF_000143845.1	TRUE	TRUE	FALSE	FALSE	FALSE	FALSE	FALSE	633147	98.43	0.97	cellular organisms;Bacteria;Terrabacteria group;Actinomycetota;Coriobacteriia;Coriobacteriales;Atopobiaceae;Olsenella;Olsenella uli;Olsenella uli DSM 7084
268	GCF_000144405.1	TRUE	TRUE	TRUE	FALSE	FALSE	FALSE	TRUE	553174	98.52	0.7	cellular organisms;Bacteria;FCB group;Bacteroidetes/Chlorobi group;Bacteroidota;Bacteroidia;Bacteroidales;Prevotellaceae;Prevotella;Prevotella melaninogenica;Prevotella melaninogenica ATCC 25845
269	GCF_000144605.1	TRUE	TRUE	TRUE	FALSE	FALSE	FALSE	FALSE	633149	99.71	0.22	cellular organisms;Bacteria;Pseudomonadota;Alphaproteobacteria;Caulobacterales;Caulobacteraceae;Brevundimonas;Brevundimonas subvibrioides;Brevundimonas subvibrioides ATCC 15264
270	GCF_000144625.1	TRUE	TRUE	FALSE	FALSE	FALSE	TRUE	TRUE	610130	99.31	1.03	cellular organisms;Bacteria;Terrabacteria group;Bacillota;Clostridia;Eubacteriales;Lachnospiraceae;Lacrimispora;Lacrimispora saccharolytica;[Clostridium] saccharolyticum WM1
271	GCF_000144695.1	TRUE	TRUE	FALSE	FALSE	FALSE	TRUE	TRUE	574087	99.85	0.11	cellular organisms;Bacteria;Terrabacteria group;Bacillota;Clostridia;Halanaerobiales;Halobacteroidaceae;Acetohalobium;Acetohalobium arabaticum;Acetohalobium arabaticum DSM 5501
272	GCF_000145235.1	TRUE	TRUE	TRUE	FALSE	FALSE	FALSE	FALSE	644283	99.3	0.96	cellular organisms;Bacteria;Terrabacteria group;Actinomycetota;Actinomycetes;Micromonosporales;Micromonosporaceae;Micromonospora;Micromonospora aurantiaca;Micromonospora aurantiaca ATCC 27029
273	GCF_000145255.1	TRUE	TRUE	TRUE	FALSE	FALSE	FALSE	FALSE	395494	87.89	6.17	cellular organisms;Bacteria;Pseudomonadota;Betaproteobacteria;Nitrosomonadales;Gallionellaceae;Gallionella;Gallionella capsiferriformans;Gallionella capsiferriformans ES-2
274	GCF_000145275.1	TRUE	TRUE	FALSE	FALSE	FALSE	TRUE	TRUE	573061	98.45	2.07	cellular organisms;Bacteria;Terrabacteria group;Bacillota;Clostridia;Eubacteriales;Clostridiaceae;Clostridium;Clostridium cellulovorans;Clostridium cellulovorans 743B
275	GCF_000145945.2	TRUE	TRUE	TRUE	FALSE	FALSE	FALSE	FALSE	573066	100	0.4	cellular organisms;Bacteria;Pseudomonadota;Gammaproteobacteria;Pseudomonadales;Pseudomonadaceae;Pseudomonas;Pseudomonas syringae group;Pseudomonas syringae group genomosp. 2;Pseudomonas amygdali;Pseudomonas amygdali pv. tabaci;Pseudomonas amygdali pv. tabaci str. ATCC 11528
276	GCF_000146165.2	TRUE	TRUE	TRUE	TRUE	TRUE	FALSE	FALSE	211586	99.84	0.04	cellular organisms;Bacteria;Pseudomonadota;Gammaproteobacteria;Alteromonadales;Shewanellaceae;Shewanella;Shewanella oneidensis;Shewanella oneidensis MR-1
277	GCF_000146345.1	TRUE	TRUE	FALSE	FALSE	FALSE	TRUE	TRUE	862517	98.48	0.14	cellular organisms;Bacteria;Terrabacteria group;Bacillota;Tissierellia;Tissierellales;Peptoniphilaceae;Peptoniphilus;Peptoniphilus duerdenii;Peptoniphilus duerdenii ATCC BAA-1640
278	GCF_000146505.1	TRUE	TRUE	FALSE	FALSE	FALSE	FALSE	FALSE	59374	100	2.51	cellular organisms;Bacteria;FCB group;Fibrobacterota;Fibrobacteria;Fibrobacterales;Fibrobacteraceae;Fibrobacter;Fibrobacter succinogenes;Fibrobacter succinogenes subsp. succinogenes;Fibrobacter succinogenes subsp. succinogenes S85
279	GCF_000146675.1	TRUE	TRUE	FALSE	FALSE	FALSE	FALSE	TRUE	862515	98.88	0.34	cellular organisms;Bacteria;FCB group;Bacteroidetes/Chlorobi group;Bacteroidota;Bacteroidia;Bacteroidales;Prevotellaceae;Hoylesella;Hoylesella marshii;Prevotella marshii DSM 16973 = JCM 13450
280	GCF_000146895.1	TRUE	TRUE	FALSE	FALSE	FALSE	FALSE	FALSE	871571	98.63	0.52	cellular organisms;Bacteria;Terrabacteria group;Actinomycetota;Actinomycetes;Actinomycetales;Actinomycetaceae;Mobiluncus;Mobiluncus mulieris;Mobiluncus mulieris ATCC 35239
281	GCF_000147055.1	TRUE	TRUE	FALSE	TRUE	TRUE	FALSE	FALSE	198628	99.38	2.09	cellular organisms;Bacteria;Pseudomonadota;Gammaproteobacteria;Enterobacterales;Pectobacteriaceae;Dickeya;Dickeya dadantii;Dickeya dadantii 3937
282	GCF_000147335.1	TRUE	TRUE	FALSE	FALSE	FALSE	TRUE	TRUE	497965	99.65	0.53	cellular organisms;Bacteria;Terrabacteria group;Cyanobacteriota/Melainabacteria group;Cyanobacteriota;Cyanophyceae;Oscillatoriophycideae;Chroococcales;Aphanothecaceae;Gloeothece;Gloeothece verrucosa;Gloeothece verrucosa PCC 7822
283	GCF_000147675.1	TRUE	TRUE	FALSE	FALSE	FALSE	TRUE	TRUE	596315	99.27	0.07	cellular organisms;Bacteria;Terrabacteria group;Bacillota;Clostridia;Eubacteriales;Peptostreptococcaceae;Peptostreptococcus;Peptostreptococcus stomatis;Peptostreptococcus stomatis DSM 17678
284	GCF_000147695.2	TRUE	TRUE	FALSE	FALSE	FALSE	TRUE	TRUE	697303	97.02	0.12	cellular organisms;Bacteria;Terrabacteria group;Bacillota;Clostridia;Thermoanaerobacterales;Thermoanaerobacteraceae;Thermoanaerobacter;Thermoanaerobacter wiegelii;Thermoanaerobacter wiegelii Rt8.B1
285	GCF_000148645.1	FALSE	FALSE	FALSE	FALSE	FALSE	FALSE	FALSE	550540	99.48	0.8	cellular organisms;Bacteria;Pseudomonadota;Gammaproteobacteria;Alteromonadales;Ferrimonadaceae;Ferrimonas;Ferrimonas balearica;Ferrimonas balearica DSM 9799
286	GCF_000152625.1	TRUE	TRUE	TRUE	FALSE	FALSE	FALSE	FALSE	89187	98.3	0.31	cellular organisms;Bacteria;Pseudomonadota;Alphaproteobacteria;Rhodobacterales;Roseobacteraceae;Roseovarius;Roseovarius nubinhibens;Roseovarius nubinhibens ISM
287	GCF_000152725.1	TRUE	TRUE	TRUE	FALSE	FALSE	FALSE	FALSE	252305	99.39	0.29	cellular organisms;Bacteria;Pseudomonadota;Alphaproteobacteria;Rhodobacterales;Paracoccaceae;Pseudooceanicola;Pseudooceanicola batsensis;Pseudooceanicola batsensis HTCC2597
288	GCF_000152825.2	TRUE	TRUE	FALSE	FALSE	FALSE	FALSE	FALSE	314260	97.95	0.68	cellular organisms;Bacteria;Pseudomonadota;Alphaproteobacteria;Parvularculales;Parvularculaceae;Parvularcula;Parvularcula bermudensis;Parvularcula bermudensis HTCC2503
289	GCF_000152885.1	TRUE	TRUE	TRUE	FALSE	TRUE	FALSE	FALSE	314276	98.49	0.2	cellular organisms;Bacteria;Pseudomonadota;Gammaproteobacteria;Alteromonadales;Idiomarinaceae;Idiomarina;Idiomarina baltica;Idiomarina baltica OS145
290	GCF_000152985.1	TRUE	TRUE	TRUE	FALSE	FALSE	FALSE	TRUE	398720	99.26	0.78	cellular organisms;Bacteria;FCB group;Bacteroidetes/Chlorobi group;Bacteroidota;Flavobacteriia;Flavobacteriales;Flavobacteriaceae;Leeuwenhoekiella;Leeuwenhoekiella blandensis;Leeuwenhoekiella blandensis MED217
291	GCF_000153105.1	TRUE	TRUE	TRUE	FALSE	FALSE	FALSE	FALSE	314230	98.83	0.2	cellular organisms;Bacteria;PVC group;Planctomycetota;Planctomycetia;Pirellulales;Pirellulaceae;Blastopirellula;Blastopirellula marina;Blastopirellula marina DSM 3645
292	GCF_000153125.2	TRUE	TRUE	TRUE	FALSE	FALSE	FALSE	FALSE	314285	98.31	0.56	cellular organisms;Bacteria;Pseudomonadota;Gammaproteobacteria;Cellvibrionales;Halieaceae;Congregibacter;Congregibacter litoralis;Congregibacter litoralis KT71
293	GCF_000153185.1	TRUE	TRUE	TRUE	FALSE	FALSE	FALSE	FALSE	314283	99.59	1.46	cellular organisms;Bacteria;Pseudomonadota;Gammaproteobacteria;Oceanospirillales;Saccharospirillaceae;Reinekea;Reinekea blandensis;Reinekea blandensis MED297
294	GCF_000153205.1	TRUE	TRUE	TRUE	FALSE	FALSE	FALSE	FALSE	314278	92.56	4.27	cellular organisms;Bacteria;Pseudomonadota;Gammaproteobacteria;Chromatiales;Ectothiorhodospiraceae;Nitrococcus;Nitrococcus mobilis;Nitrococcus mobilis Nb-231
295	GCF_000153225.1	TRUE	TRUE	TRUE	FALSE	FALSE	FALSE	TRUE	313594	98.55	0.1	cellular organisms;Bacteria;FCB group;Bacteroidetes/Chlorobi group;Bacteroidota;Flavobacteriia;Flavobacteriales;Flavobacteriaceae;Polaribacter;Polaribacter irgensii;Polaribacter irgensii 23-P
296	GCF_000153305.1	TRUE	TRUE	TRUE	FALSE	FALSE	FALSE	FALSE	314256	98.94	0.62	cellular organisms;Bacteria;Pseudomonadota;Alphaproteobacteria;Rhodobacterales;Roseobacteraceae;Oceanicola;Oceanicola granulosus;Oceanicola granulosus HTCC2516
297	GCF_000153345.1	TRUE	TRUE	TRUE	FALSE	FALSE	FALSE	FALSE	207954	99.67	0.33	cellular organisms;Bacteria;Pseudomonadota;Gammaproteobacteria;Oceanospirillales;Oceanospirillaceae;Neptuniibacter;Neptuniibacter caesariensis
298	GCF_000153465.1	TRUE	TRUE	TRUE	FALSE	FALSE	FALSE	FALSE	287752	92.88	2.5	cellular organisms;Bacteria;Pseudomonadota;Alphaproteobacteria;Hyphomicrobiales;Aurantimonadaceae;Aurantimonas;Aurantimonas manganoxydans;Aurantimonas manganoxydans SI85-9A1
299	GCF_000153705.1	TRUE	TRUE	TRUE	FALSE	FALSE	FALSE	FALSE	314231	98.89	0.09	cellular organisms;Bacteria;Pseudomonadota;Alphaproteobacteria;Hyphomicrobiales;Aurantimonadaceae;Fulvimarina;Fulvimarina pelagi;Fulvimarina pelagi HTCC2506
300	GCF_000154385.1	TRUE	TRUE	FALSE	FALSE	FALSE	TRUE	TRUE	411485	99.38	1.12	cellular organisms;Bacteria;Terrabacteria group;Bacillota;Clostridia;Eubacteriales;Oscillospiraceae;Faecalibacterium;Faecalibacterium prausnitzii;Faecalibacterium prausnitzii M21/2
301	GCF_000154465.1	TRUE	TRUE	FALSE	FALSE	FALSE	FALSE	TRUE	445970	98.46	0.3	cellular organisms;Bacteria;FCB group;Bacteroidetes/Chlorobi group;Bacteroidota;Bacteroidia;Bacteroidales;Rikenellaceae;Alistipes;Alistipes putredinis;Alistipes putredinis DSM 17216
302	GCF_000154525.1	TRUE	TRUE	TRUE	FALSE	FALSE	FALSE	TRUE	449673	98.35	1.76	cellular organisms;Bacteria;FCB group;Bacteroidetes/Chlorobi group;Bacteroidota;Bacteroidia;Bacteroidales;Bacteroidaceae;Bacteroides;Bacteroides stercoris;Bacteroides stercoris ATCC 43183
303	GCF_000154705.2	TRUE	TRUE	TRUE	FALSE	FALSE	FALSE	FALSE	411684	96.3	1	cellular organisms;Bacteria;Pseudomonadota;Alphaproteobacteria;Hyphomicrobiales;Phyllobacteriaceae;Hoeflea;Hoeflea phototrophica;Hoeflea phototrophica DFL-43
304	GCF_000154725.1	TRUE	TRUE	FALSE	FALSE	FALSE	FALSE	TRUE	391587	99.19	0.97	cellular organisms;Bacteria;FCB group;Bacteroidetes/Chlorobi group;Bacteroidota;Flavobacteriia;Flavobacteriales;Flavobacteriaceae;Kordia;Kordia algicida;Kordia algicida OT-1
305	GCF_000154965.1	TRUE	TRUE	TRUE	FALSE	FALSE	FALSE	FALSE	463191	96.94	0.38	cellular organisms;Bacteria;Terrabacteria group;Actinomycetota;Actinomycetes;Kitasatosporales;Streptomycetaceae;Streptomyces;Streptomyces sviceus;Streptomyces sviceus ATCC 29083
306	GCF_000155515.2	TRUE	TRUE	FALSE	FALSE	FALSE	TRUE	TRUE	537973	99.09	0.74	cellular organisms;Bacteria;Terrabacteria group;Bacillota;Bacilli;Lactobacillales;Lactobacillaceae;Lacticaseibacillus;Lacticaseibacillus paracasei;Lacticaseibacillus paracasei subsp. paracasei;Lacticaseibacillus paracasei subsp. paracasei 8700:2
307	GCF_000155555.1	TRUE	TRUE	FALSE	FALSE	FALSE	TRUE	TRUE	118168	97.72	0.91	cellular organisms;Bacteria;Terrabacteria group;Cyanobacteriota/Melainabacteria group;Cyanobacteriota;Cyanophyceae;Oscillatoriophycideae;Oscillatoriales;Coleofasciculaceae;Coleofasciculus;Coleofasciculus chthonoplastes;Coleofasciculus chthonoplastes PCC 7420
308	GCF_000155675.2	TRUE	TRUE	TRUE	FALSE	FALSE	FALSE	FALSE	391626	97.54	1.61	cellular organisms;Bacteria;Pseudomonadota;Alphaproteobacteria;Rhodobacterales;Roseobacteraceae;Octadecabacter;Octadecabacter antarcticus;Octadecabacter antarcticus 307
309	GCF_000155735.2	TRUE	TRUE	TRUE	FALSE	FALSE	FALSE	FALSE	391616	98.4	3.4	cellular organisms;Bacteria;Pseudomonadota;Alphaproteobacteria;Rhodobacterales;Roseobacteraceae;Octadecabacter;Octadecabacter arcticus;Octadecabacter arcticus 238
310	GCF_000156355.1	TRUE	TRUE	FALSE	FALSE	FALSE	FALSE	FALSE	637616	91.77	4.98	cellular organisms;Bacteria;Pseudomonadota;Gammaproteobacteria;Thiotrichales;Piscirickettsiaceae;Methylophaga;Methylophaga thiooxydans;Methylophaga thiooxydans DMS010
311	GCF_000156995.2	TRUE	TRUE	TRUE	FALSE	FALSE	FALSE	FALSE	563797	100	0.24	cellular organisms;Bacteria;Pseudomonadota;Gammaproteobacteria;Pseudomonadales;Pseudomonadaceae;Pseudomonas;Pseudomonas syringae group;Pseudomonas coronafaciens;Pseudomonas coronafaciens pv. oryzae;Pseudomonas coronafaciens pv. oryzae str. 1_6
312	GCF_000157355.2	TRUE	TRUE	FALSE	FALSE	FALSE	TRUE	TRUE	565655	97.19	1.94	cellular organisms;Bacteria;Terrabacteria group;Bacillota;Bacilli;Lactobacillales;Enterococcaceae;Enterococcus;Enterococcus casseliflavus;Enterococcus casseliflavus EC20
313	GCF_000157895.3	TRUE	TRUE	FALSE	FALSE	FALSE	FALSE	FALSE	557599	99.14	0.71	cellular organisms;Bacteria;Terrabacteria group;Actinomycetota;Actinomycetes;Mycobacteriales;Mycobacteriaceae;Mycobacterium;Mycobacterium kansasii;Mycobacterium kansasii ATCC 12478
314	GCF_000158095.2	TRUE	TRUE	TRUE	FALSE	FALSE	FALSE	FALSE	244592	99.45	1.75	cellular organisms;Bacteria;Pseudomonadota;Alphaproteobacteria;Hyphomicrobiales;Stappiaceae;Roseibium;Roseibium alexandrii;Roseibium alexandrii DFL-11
315	GCF_000158175.1	TRUE	TRUE	FALSE	FALSE	FALSE	FALSE	FALSE	565045	97.75	0.05	cellular organisms;Bacteria;Pseudomonadota;Gammaproteobacteria;Cellvibrionales;Halieaceae;Luminiphilus;Luminiphilus syltensis;Luminiphilus syltensis NOR5-1B
316	GCF_000158475.2	TRUE	TRUE	FALSE	FALSE	FALSE	FALSE	FALSE	556268	97.43	0.88	cellular organisms;Bacteria;Pseudomonadota;Betaproteobacteria;Burkholderiales;Oxalobacteraceae;Oxalobacter;Oxalobacter paraformigenes
317	GCF_000158915.1	FALSE	FALSE	FALSE	FALSE	FALSE	FALSE	FALSE	457427	93.84	0.32	cellular organisms;Bacteria;Terrabacteria group;Actinomycetota;Actinomycetes;Kitasatosporales;Streptomycetaceae;Streptomyces;Streptomyces violaceusniger group;Streptomyces himastatinicus;Streptomyces himastatinicus ATCC 53653
318	GCF_000159015.1	TRUE	TRUE	FALSE	FALSE	FALSE	FALSE	FALSE	525245	99.01	0.71	cellular organisms;Bacteria;Terrabacteria group;Actinomycetota;Actinomycetes;Actinomycetales;Actinomycetaceae;Gleimia;Gleimia coleocanis;Gleimia coleocanis DSM 15436
319	GCF_000159635.1	TRUE	TRUE	TRUE	FALSE	FALSE	FALSE	FALSE	525263	98.49	0.46	cellular organisms;Bacteria;Terrabacteria group;Actinomycetota;Actinomycetes;Mycobacteriales;Corynebacteriaceae;Corynebacterium;Corynebacterium lipophiloflavum;Corynebacterium lipophiloflavum DSM 44291
320	GCF_000160035.2	TRUE	TRUE	FALSE	FALSE	FALSE	TRUE	TRUE	592026	98.75	1.88	cellular organisms;Bacteria;Terrabacteria group;Bacillota;Clostridia;Eubacteriales;Lachnospiraceae;Catonella;Catonella morbi;Catonella morbi ATCC 51271
321	GCF_000160055.1	TRUE	TRUE	FALSE	FALSE	FALSE	TRUE	TRUE	592028	99.97	0.63	cellular organisms;Bacteria;Terrabacteria group;Bacillota;Negativicutes;Veillonellales;Veillonellaceae;Dialister;Dialister invisus;Dialister invisus DSM 15470
322	GCF_000160115.1	TRUE	TRUE	FALSE	FALSE	FALSE	TRUE	TRUE	626523	97.76	0.02	cellular organisms;Bacteria;Terrabacteria group;Bacillota;Clostridia;Eubacteriales;Lachnospiraceae;Shuttleworthia;Shuttleworthia satelles;Shuttleworthia satelles DSM 14600
323	GCF_000160455.2	TRUE	TRUE	FALSE	FALSE	FALSE	TRUE	TRUE	592015	99.65	0.62	cellular organisms;Bacteria;Synergistota;Synergistia;Synergistales;Acetomicrobiaceae;Acetomicrobium;Acetomicrobium hydrogeniformans;Acetomicrobium hydrogeniformans ATCC BAA-1850
324	GCF_000160475.1	TRUE	TRUE	FALSE	FALSE	FALSE	TRUE	TRUE	546275	98.88	0.03	cellular organisms;Bacteria;Fusobacteriota;Fusobacteriia;Fusobacteriales;Fusobacteriaceae;Fusobacterium;Fusobacterium periodonticum;Fusobacterium periodonticum ATCC 33693
325	GCF_000160535.1	TRUE	TRUE	FALSE	FALSE	FALSE	FALSE	TRUE	585502	98.66	0.11	cellular organisms;Bacteria;FCB group;Bacteroidetes/Chlorobi group;Bacteroidota;Bacteroidia;Bacteroidales;Prevotellaceae;Hallella;Hallella bergensis;Hallella bergensis DSM 17361
326	GCF_000160695.1	TRUE	TRUE	FALSE	FALSE	FALSE	TRUE	TRUE	638302	99.2	0.39	cellular organisms;Bacteria;Terrabacteria group;Bacillota;Negativicutes;Selenomonadales;Selenomonadaceae;Selenomonas;Selenomonas flueggei;Selenomonas flueggei ATCC 43531
327	GCF_000160775.2	FALSE	FALSE	FALSE	FALSE	FALSE	FALSE	FALSE	585531	96.47	0.57	cellular organisms;Bacteria;Terrabacteria group;Actinomycetota;Actinomycetes;Propionibacteriales;Nocardioidaceae;Aeromicrobium;Aeromicrobium marinum;Aeromicrobium marinum DSM 15272
328	GCF_000160835.1	TRUE	TRUE	FALSE	FALSE	FALSE	TRUE	TRUE	525309	99.35	0.08	cellular organisms;Bacteria;Terrabacteria group;Bacillota;Bacilli;Lactobacillales;Lactobacillaceae;Limosilactobacillus;Limosilactobacillus antri;Limosilactobacillus antri DSM 16041
329	GCF_000161455.1	TRUE	TRUE	FALSE	FALSE	FALSE	TRUE	TRUE	527000	98.82	0.31	cellular organisms;Bacteria;Terrabacteria group;Bacillota;Bacilli;Bacillales;Bacillaceae;Bacillus;Bacillus cereus group;Bacillus pseudomycoides;Bacillus pseudomycoides DSM 12442
330	GCF_000161615.1	TRUE	TRUE	FALSE	FALSE	FALSE	TRUE	TRUE	527031	99.48	0.36	cellular organisms;Bacteria;Terrabacteria group;Bacillota;Bacilli;Bacillales;Bacillaceae;Bacillus;Bacillus cereus group;Bacillus thuringiensis;Bacillus thuringiensis serovar berliner;Bacillus thuringiensis serovar berliner ATCC 10792
331	GCF_000161995.1	TRUE	TRUE	FALSE	FALSE	FALSE	TRUE	TRUE	645512	98.88	0.32	cellular organisms;Bacteria;Synergistota;Synergistia;Synergistales;Dethiosulfovibrionaceae;Jonquetella;Jonquetella anthropi;Jonquetella anthropi E3_33 E1
332	GCF_000162475.2	TRUE	FALSE	FALSE	FALSE	FALSE	TRUE	TRUE	626369	89	1.39	cellular organisms;Bacteria;Terrabacteria group;Bacillota;Bacilli;Lactobacillales;Carnobacteriaceae;Granulicatella;Granulicatella elegans;Granulicatella elegans ATCC 700633
333	GCF_000162755.2	TRUE	TRUE	TRUE	FALSE	FALSE	FALSE	FALSE	658187	92.51	0.87	cellular organisms;Bacteria;Pseudomonadota;Gammaproteobacteria;Legionellales;Legionellaceae;Legionella;Legionella drancourtii;Legionella drancourtii LLAP12
334	GCF_000163895.2	TRUE	TRUE	FALSE	FALSE	FALSE	TRUE	TRUE	546269	99.09	0.91	cellular organisms;Bacteria;Terrabacteria group;Bacillota;Clostridia;Eubacteriales;Peptostreptococcaceae;Filifactor;Filifactor alocis;Filifactor alocis ATCC 35896
335	GCF_000164135.1	TRUE	TRUE	TRUE	FALSE	FALSE	FALSE	FALSE	525368	98.6	0.84	cellular organisms;Bacteria;Terrabacteria group;Actinomycetota;Actinomycetes;Mycobacteriales;Mycobacteriaceae;Mycobacterium;Mycobacterium simiae complex;Mycobacterium parascrofulaceum;Mycobacterium parascrofulaceum ATCC BAA-614
336	GCF_000164635.1	TRUE	TRUE	TRUE	FALSE	FALSE	FALSE	FALSE	525371	96.66	2.84	cellular organisms;Bacteria;Pseudomonadota;Alphaproteobacteria;Rhodospirillales;Acetobacteraceae;Roseomonas;Roseomonas cervicalis;Roseomonas cervicalis ATCC 49957
337	GCF_000164905.1	TRUE	TRUE	FALSE	FALSE	FALSE	FALSE	TRUE	608538	97.44	0.4	cellular organisms;Bacteria;Aquificota;Aquificae;Aquificales;Aquificaceae;Hydrogenobacter;Hydrogenobacter thermophilus;Hydrogenobacter thermophilus TK-6
338	GCF_000165125.1	FALSE	FALSE	FALSE	FALSE	FALSE	FALSE	FALSE	796620	94.22	0.73	cellular organisms;Bacteria;Pseudomonadota;Gammaproteobacteria;Vibrionales;Vibrionaceae;Vibrio;Vibrio caribbeanicus;Vibrio caribbeanicus ATCC BAA-2122
339	GCF_000165465.1	TRUE	TRUE	FALSE	FALSE	FALSE	TRUE	TRUE	572479	99.33	0.54	cellular organisms;Bacteria;Terrabacteria group;Bacillota;Clostridia;Halanaerobiales;Halanaerobiaceae;Halanaerobium;Halanaerobium praevalens;Halanaerobium praevalens DSM 2228
340	GCF_000165715.2	TRUE	TRUE	FALSE	FALSE	FALSE	FALSE	FALSE	756272	99.43	0.5	cellular organisms;Bacteria;PVC group;Planctomycetota;Planctomycetia;Planctomycetales;Planctomycetaceae;Rubinisphaera;Rubinisphaera brasiliensis;Rubinisphaera brasiliensis DSM 5305
341	GCF_000166195.2	TRUE	TRUE	TRUE	FALSE	FALSE	FALSE	TRUE	714943	99.71	0.15	cellular organisms;Bacteria;FCB group;Bacteroidetes/Chlorobi group;Bacteroidota;Sphingobacteriia;Sphingobacteriales;Sphingobacteriaceae;Mucilaginibacter;Mucilaginibacter paludis;Mucilaginibacter paludis DSM 18603
342	GCF_000166275.1	FALSE	FALSE	FALSE	FALSE	FALSE	FALSE	FALSE	388413	98.79	0.44	cellular organisms;Bacteria;FCB group;Bacteroidetes/Chlorobi group;Bacteroidota;Cytophagia;Cytophagales;Cyclobacteriaceae;Algoriphagus;Algoriphagus machipongonensis
343	GCF_000166355.1	FALSE	FALSE	FALSE	FALSE	FALSE	FALSE	FALSE	632292	99.81	0.3	cellular organisms;Bacteria;Terrabacteria group;Bacillota;Clostridia;Thermoanaerobacterales;Thermoanaerobacterales Family III. Incertae Sedis;Caldicellulosiruptor;Caldicellulosiruptor hydrothermalis;Caldicellulosiruptor hydrothermalis 108
344	GCF_000166415.1	TRUE	TRUE	FALSE	FALSE	FALSE	TRUE	TRUE	656519	96.48	1.21	cellular organisms;Bacteria;Terrabacteria group;Bacillota;Clostridia;Halanaerobiales;Halanaerobiaceae;Halanaerobium;Halanaerobium hydrogeniformans
345	GCF_000166695.1	FALSE	FALSE	FALSE	FALSE	FALSE	FALSE	FALSE	632335	97.21	1.46	cellular organisms;Bacteria;Terrabacteria group;Bacillota;Clostridia;Thermoanaerobacterales;Thermoanaerobacterales Family III. Incertae Sedis;Caldicellulosiruptor;Caldicellulosiruptor acetigenus;Caldicellulosiruptor acetigenus I77R1B
346	GCF_000166775.1	FALSE	FALSE	FALSE	FALSE	FALSE	FALSE	FALSE	632348	99.53	1.18	cellular organisms;Bacteria;Terrabacteria group;Bacillota;Clostridia;Thermoanaerobacterales;Thermoanaerobacterales Family III. Incertae Sedis;Caldicellulosiruptor;Caldicellulosiruptor kronotskyensis;Caldicellulosiruptor kronotskyensis 2002
347	GCF_000168715.1	TRUE	TRUE	TRUE	FALSE	FALSE	TRUE	TRUE	377431	93.99	1.73	cellular organisms;Bacteria;FCB group;Bacteroidetes/Chlorobi group;Chlorobiota;Chlorobiia;Chlorobiales;Chlorobiaceae;Chlorobium/Pelodictyon group;Chlorobium;Chlorobium ferrooxidans;Chlorobium ferrooxidans DSM 13031
348	GCF_000168975.1	TRUE	TRUE	TRUE	FALSE	FALSE	FALSE	FALSE	384765	98.7	1.84	cellular organisms;Bacteria;Pseudomonadota;Alphaproteobacteria;Hyphomicrobiales;Stappiaceae;Roseibium;Roseibium aggregatum;Roseibium aggregatum IAM 12614
349	GCF_000169155.1	TRUE	TRUE	FALSE	FALSE	FALSE	TRUE	TRUE	401526	88.45	2.99	cellular organisms;Bacteria;Terrabacteria group;Bacillota;Negativicutes;Selenomonadales;Sporomusaceae;Thermosinus;Thermosinus carboxydivorans;Thermosinus carboxydivorans Nor1
350	GCF_000169175.1	TRUE	TRUE	FALSE	FALSE	FALSE	TRUE	TRUE	313606	97.56	2.56	cellular organisms;Bacteria;FCB group;Bacteroidetes/Chlorobi group;Bacteroidota;Cytophagia;Cytophagales;Microscillaceae;Microscilla;Microscilla marina;Microscilla marina ATCC 23134
351	GCF_000169235.1	TRUE	TRUE	FALSE	FALSE	FALSE	TRUE	TRUE	411461	98.81	0.46	cellular organisms;Bacteria;Terrabacteria group;Bacillota;Clostridia;Eubacteriales;Lachnospiraceae;Dorea;Dorea formicigenerans;Dorea formicigenerans ATCC 27755
352	GCF_000169255.2	TRUE	TRUE	FALSE	FALSE	FALSE	TRUE	TRUE	411467	97.2	4.33	cellular organisms;Bacteria;Terrabacteria group;Bacillota;Clostridia;Eubacteriales;Oscillospiraceae;Pseudoflavonifractor;Pseudoflavonifractor capillosus;Pseudoflavonifractor capillosus ATCC 29799
353	GCF_000169415.1	TRUE	TRUE	TRUE	FALSE	FALSE	FALSE	FALSE	388399	99.29	0.31	cellular organisms;Bacteria;Pseudomonadota;Alphaproteobacteria;Rhodobacterales;Roseobacteraceae;Sagittula;Sagittula stellata;Sagittula stellata E-37
354	GCF_000170755.1	TRUE	TRUE	FALSE	FALSE	FALSE	FALSE	TRUE	313628	95.45	1.72	cellular organisms;Bacteria;PVC group;Lentisphaerota;Lentisphaeria;Lentisphaerales;Lentisphaeraceae;Lentisphaera;Lentisphaera araneosa;Lentisphaera araneosa HTCC2155
355	GCF_000170835.1	TRUE	TRUE	TRUE	FALSE	FALSE	FALSE	FALSE	443152	99.59	0.12	cellular organisms;Bacteria;Pseudomonadota;Gammaproteobacteria;Pseudomonadales;Marinobacteraceae;Marinobacter;Marinobacter algicola;Marinobacter algicola DG893
356	GCF_000170895.1	TRUE	TRUE	TRUE	FALSE	FALSE	FALSE	FALSE	391625	96.39	3.45	cellular organisms;Bacteria;Myxococcota;Polyangia;Nannocystales;Nannocystaceae;Plesiocystis;Plesiocystis pacifica;Plesiocystis pacifica SIR-1
357	GCF_000171235.2	TRUE	TRUE	FALSE	FALSE	FALSE	FALSE	FALSE	278957	88.66	4.36	cellular organisms;Bacteria;PVC group;Verrucomicrobiota;Opitutae;Opitutales;Opitutaceae;Geminisphaera;Geminisphaera colitermitum;Geminisphaera colitermitum TAV2
358	GCF_000172135.1	TRUE	TRUE	FALSE	FALSE	FALSE	FALSE	FALSE	473819	97.89	0.14	cellular organisms;Bacteria;Terrabacteria group;Actinomycetota;Actinomycetes;Bifidobacteriales;Bifidobacteriaceae;Bifidobacterium;Bifidobacterium dentium;Bifidobacterium dentium ATCC 27678
359	GCF_000172155.1	FALSE	FALSE	FALSE	FALSE	FALSE	FALSE	FALSE	240016	99.35	0.55	cellular organisms;Bacteria;PVC group;Verrucomicrobiota;Verrucomicrobiae;Verrucomicrobiales;Verrucomicrobiaceae;Verrucomicrobium;Verrucomicrobium spinosum;Verrucomicrobium spinosum DSM 4136 = JCM 18804
360	GCF_000174355.1	TRUE	TRUE	TRUE	FALSE	FALSE	FALSE	FALSE	279714	99.36	0.49	cellular organisms;Bacteria;Pseudomonadota;Betaproteobacteria;Neisseriales;Chromobacteriaceae;Pseudogulbenkiania;Pseudogulbenkiania ferrooxidans;Pseudogulbenkiania ferrooxidans 2002
361	GCF_000174415.1	TRUE	TRUE	FALSE	FALSE	FALSE	TRUE	TRUE	555088	96.97	0.59	cellular organisms;Bacteria;Terrabacteria group;Bacillota;Clostridia;Eubacteriales;Syntrophomonadaceae;Dethiobacter;Dethiobacter alkaliphilus;Dethiobacter alkaliphilus AHT 1
362	GCF_000174435.1	TRUE	TRUE	TRUE	FALSE	FALSE	TRUE	TRUE	555779	98.8	3.56	cellular organisms;Bacteria;Thermodesulfobacteriota;Desulfovibrionia;Desulfovibrionales;Desulfonatronovibrionaceae;Desulfonatronospira;Desulfonatronospira thiodismutans;Desulfonatronospira thiodismutans ASO3-1
363	GCF_000175195.1	TRUE	TRUE	FALSE	TRUE	TRUE	FALSE	FALSE	637911	99.52	0.17	cellular organisms;Bacteria;Pseudomonadota;Gammaproteobacteria;Pasteurellales;Pasteurellaceae;Actinobacillus;Actinobacillus minor;Actinobacillus minor NM305
364	GCF_000175215.2	TRUE	TRUE	TRUE	FALSE	FALSE	FALSE	FALSE	573065	99.62	0.31	cellular organisms;Bacteria;Pseudomonadota;Alphaproteobacteria;Caulobacterales;Caulobacteraceae;Asticcacaulis;Asticcacaulis excentricus;Asticcacaulis excentricus CB 48
365	GCF_000175295.2	TRUE	TRUE	FALSE	FALSE	FALSE	TRUE	TRUE	509193	98.93	0.1	cellular organisms;Bacteria;Terrabacteria group;Bacillota;Clostridia;Thermoanaerobacterales;Thermoanaerobacteraceae;Thermoanaerobacter;Thermoanaerobacter brockii;Thermoanaerobacter brockii subsp. finnii;Thermoanaerobacter brockii subsp. finnii Ako-1
366	GCF_000175375.1	TRUE	TRUE	FALSE	FALSE	FALSE	FALSE	FALSE	553207	97.75	2.44	cellular organisms;Bacteria;Terrabacteria group;Actinomycetota;Actinomycetes;Mycobacteriales;Corynebacteriaceae;Corynebacterium;Corynebacterium matruchotii;Corynebacterium matruchotii ATCC 14266
367	GCF_000175615.1	TRUE	TRUE	FALSE	FALSE	FALSE	FALSE	FALSE	553201	99.37	0.81	cellular organisms;Bacteria;Terrabacteria group;Actinomycetota;Actinomycetes;Micrococcales;Micrococcaceae;Rothia;Rothia mucilaginosa;Rothia mucilaginosa ATCC 25296
368	GCF_000176035.2	TRUE	TRUE	TRUE	FALSE	FALSE	FALSE	FALSE	536019	99.74	0.01	cellular organisms;Bacteria;Pseudomonadota;Alphaproteobacteria;Hyphomicrobiales;Phyllobacteriaceae;Mesorhizobium;Mesorhizobium opportunistum;Mesorhizobium opportunistum WSM2075
369	GCF_000176235.1	TRUE	TRUE	TRUE	TRUE	TRUE	FALSE	FALSE	675816	100	1.5	cellular organisms;Bacteria;Pseudomonadota;Gammaproteobacteria;Vibrionales;Vibrionaceae;Vibrio;Vibrio oreintalis group;Vibrio orientalis;Vibrio orientalis CIP 102891 = ATCC 33934
370	GCF_000176355.1	TRUE	TRUE	TRUE	FALSE	FALSE	FALSE	FALSE	685035	99.3	0.76	cellular organisms;Bacteria;Pseudomonadota;Alphaproteobacteria;Sphingomonadales;Sphingomonadaceae;Citromicrobium;Citromicrobium bathyomarinum;Citromicrobium bathyomarinum JL354
371	GCF_000176375.1	TRUE	TRUE	FALSE	TRUE	TRUE	FALSE	FALSE	675806	97.9	2.51	cellular organisms;Bacteria;Pseudomonadota;Gammaproteobacteria;Vibrionales;Vibrionaceae;Vibrio;Vibrio mimicus;Vibrio mimicus MB451
372	GCF_000176855.2	TRUE	TRUE	TRUE	FALSE	FALSE	FALSE	FALSE	643561	98.81	1.03	cellular organisms;Bacteria;Pseudomonadota;Betaproteobacteria;Burkholderiales;Comamonadaceae;Acidovorax;Acidovorax avenae;Acidovorax avenae subsp. avenae;Acidovorax avenae subsp. avenae ATCC 19860
373	GCF_000177215.2	TRUE	TRUE	TRUE	FALSE	FALSE	FALSE	TRUE	694327	98.89	0.15	cellular organisms;Bacteria;Thermodesulfobacteriota;Desulfovibrionia;Desulfovibrionales;Desulfovibrionaceae;Solidesulfovibrio;Solidesulfovibrio carbinoliphilus;Solidesulfovibrio carbinoliphilus subsp. oakridgensis
374	GCF_000177235.2	TRUE	TRUE	FALSE	FALSE	FALSE	TRUE	TRUE	649639	99.03	0.48	cellular organisms;Bacteria;Terrabacteria group;Bacillota;Bacilli;Bacillales;Bacillaceae;Evansella;Evansella cellulosilytica;Evansella cellulosilytica DSM 2522
375	GCF_000177355.1	TRUE	TRUE	FALSE	FALSE	FALSE	FALSE	TRUE	679191	98.26	0.09	cellular organisms;Bacteria;FCB group;Bacteroidetes/Chlorobi group;Bacteroidota;Bacteroidia;Bacteroidales;Prevotellaceae;Prevotella;Prevotella amnii;Prevotella amnii CRIS 21A-A
376	GCF_000178095.1	TRUE	TRUE	FALSE	FALSE	FALSE	TRUE	TRUE	596329	96.22	0.45	cellular organisms;Bacteria;Terrabacteria group;Bacillota;Clostridia;Eubacteriales;Peptostreptococcaceae;Peptostreptococcus;Peptostreptococcus anaerobius;Peptostreptococcus anaerobius 653-L
377	GCF_000178455.1	TRUE	TRUE	FALSE	FALSE	FALSE	FALSE	FALSE	585530	98.75	0.16	cellular organisms;Bacteria;Terrabacteria group;Actinomycetota;Actinomycetes;Micrococcales;Brevibacteriaceae;Brevibacterium;Brevibacterium mcbrellneri;Brevibacterium mcbrellneri ATCC 49030
378	GCF_000178815.2	TRUE	TRUE	TRUE	FALSE	FALSE	FALSE	FALSE	595536	98.55	0.23	cellular organisms;Bacteria;Pseudomonadota;Alphaproteobacteria;Hyphomicrobiales;Methylocystaceae;Methylosinus;Methylosinus trichosporium;Methylosinus trichosporium OB3b
379	GCF_000178835.2	TRUE	TRUE	FALSE	FALSE	FALSE	TRUE	TRUE	642492	98.18	0.91	cellular organisms;Bacteria;Terrabacteria group;Bacillota;Clostridia;Eubacteriales;Cellulosilyticaceae;Cellulosilyticum;Cellulosilyticum lentocellum;Cellulosilyticum lentocellum DSM 5427
380	GCF_000178875.2	TRUE	TRUE	TRUE	TRUE	TRUE	FALSE	FALSE	693973	98.79	0.07	cellular organisms;Bacteria;Pseudomonadota;Gammaproteobacteria;Alteromonadales;Shewanellaceae;Shewanella;Shewanella baltica;Shewanella baltica OS678
381	GCF_000178955.2	TRUE	TRUE	FALSE	FALSE	FALSE	FALSE	TRUE	682795	98.88	1.38	cellular organisms;Bacteria;Acidobacteriota;Terriglobia;Terriglobales;Acidobacteriaceae;Granulicella;Granulicella mallensis;Granulicella mallensis MP5ACTX8
382	GCF_000178975.2	TRUE	TRUE	FALSE	FALSE	FALSE	FALSE	TRUE	1198114	98.23	1.28	cellular organisms;Bacteria;Acidobacteriota;Terriglobia;Terriglobales;Acidobacteriaceae;Granulicella;Granulicella tundricola;Granulicella tundricola MP5ACTX9
383	GCF_000179015.2	TRUE	TRUE	TRUE	FALSE	FALSE	FALSE	FALSE	596153	98.54	0.33	cellular organisms;Bacteria;Pseudomonadota;Betaproteobacteria;Burkholderiales;Comamonadaceae;Alicycliphilus;Alicycliphilus denitrificans;Alicycliphilus denitrificans BC
384	GCF_000179555.1	TRUE	TRUE	TRUE	FALSE	FALSE	FALSE	TRUE	596151	98.89	0.43	cellular organisms;Bacteria;Thermodesulfobacteriota;Desulfovibrionia;Desulfovibrionales;Desulfovibrionaceae;Solidesulfovibrio;Solidesulfovibrio fructosivorans;Solidesulfovibrio fructosivorans JJ]
385	GCF_000179595.2	TRUE	TRUE	FALSE	FALSE	FALSE	TRUE	TRUE	509191	99.38	0.21	cellular organisms;Bacteria;Terrabacteria group;Bacillota;Clostridia;Eubacteriales;Oscillospiraceae;Acetivibrio;Acetivibrio cellulolyticus;Acetivibrio cellulolyticus CD2
386	GCF_000179635.2	TRUE	TRUE	FALSE	FALSE	FALSE	TRUE	TRUE	697329	97.37	0.61	cellular organisms;Bacteria;Terrabacteria group;Bacillota;Clostridia;Eubacteriales;Oscillospiraceae;Ruminococcus;Ruminococcus albus;Ruminococcus albus 7 = DSM 20455
387	GCF_000179915.2	FALSE	FALSE	FALSE	FALSE	FALSE	FALSE	FALSE	401053	99.62	0.13	cellular organisms;Bacteria;Acidobacteriota;Terriglobia;Terriglobales;Acidobacteriaceae;Terriglobus;Terriglobus saanensis;Terriglobus saanensis SP1PR4
388	GCF_000181575.2	TRUE	TRUE	FALSE	FALSE	FALSE	TRUE	TRUE	445984	98.39	2.78	cellular organisms;Bacteria;Spirochaetota;Spirochaetia;Spirochaetales;Borreliaceae;Borreliella;Borreliella burgdorferi;Borreliella burgdorferi Bol26
389	GCF_000182745.2	TRUE	TRUE	TRUE	FALSE	FALSE	FALSE	FALSE	634177	100	0.19	cellular organisms;Bacteria;Pseudomonadota;Alphaproteobacteria;Rhodospirillales;Acetobacteraceae;Komagataeibacter;Komagataeibacter medellinensis;Komagataeibacter medellinensis NBRC 3288
390	GCF_000183135.1	TRUE	TRUE	FALSE	FALSE	FALSE	FALSE	TRUE	694427	99.25	1.87	cellular organisms;Bacteria;FCB group;Bacteroidetes/Chlorobi group;Bacteroidota;Bacteroidia;Bacteroidales;Paludibacteraceae;Paludibacter;Paludibacter propionicigenes;Paludibacter propionicigenes WB4
391	GCF_000183205.1	FALSE	FALSE	FALSE	FALSE	FALSE	FALSE	FALSE	908337	98.38	0.23	cellular organisms;Bacteria;Terrabacteria group;Bacillota;Bacilli;Lactobacillales;Aerococcaceae;Eremococcus;Eremococcus coleocola;Eremococcus coleocola ACS-139-V-Col8
392	GCF_000183405.1	TRUE	TRUE	FALSE	FALSE	FALSE	TRUE	TRUE	768670	98.82	0.29	cellular organisms;Bacteria;Deferribacterota;Deferribacteres;Deferribacterales;Calditerrivibrionaceae;Calditerrivibrio;Calditerrivibrio nitroreducens;Calditerrivibrio nitroreducens DSM 19672
393	GCF_000183545.2	TRUE	TRUE	FALSE	FALSE	FALSE	TRUE	FALSE	867903	97.81	0.41	cellular organisms;Bacteria;Terrabacteria group;Bacillota;Clostridia;Eubacteriales;Eubacteriales incertae sedis;Clostridiales Family XVII. Incertae Sedis;Thermaerobacter;Thermaerobacter subterraneus;Thermaerobacter subterraneus DSM 13965
394	GCF_000183665.1	TRUE	TRUE	FALSE	FALSE	FALSE	FALSE	FALSE	658172	88.2	0.44	cellular organisms;Bacteria;Pseudomonadota;Alphaproteobacteria;Hyphomicrobiales;Rhizobiaceae;Liberibacter;Candidatus Liberibacter solanacearum;Candidatus Liberibacter solanacearum CLso-ZC1
395	GCF_000183725.1	TRUE	TRUE	TRUE	FALSE	FALSE	TRUE	TRUE	709032	99.57	2.81	cellular organisms;Bacteria;Campylobacterota;Epsilonproteobacteria;Campylobacterales;Thiovulaceae;Sulfuricurvum;Sulfuricurvum kujiense;Sulfuricurvum kujiense DSM 16994
396	GCF_000184345.1	TRUE	TRUE	FALSE	FALSE	FALSE	TRUE	FALSE	869211	98.63	0.53	cellular organisms;Bacteria;Spirochaetota;Spirochaetia;Spirochaetales;Spirochaetaceae;Spirochaeta;Spirochaeta thermophila;Spirochaeta thermophila DSM 6578
397	GCF_000184435.1	TRUE	TRUE	FALSE	FALSE	FALSE	FALSE	FALSE	278137	99.11	0.78	cellular organisms;Bacteria;Terrabacteria group;Actinomycetota;Actinomycetes;Mycobacteriales;Mycobacteriaceae;Mycolicibacterium;Mycolicibacterium gilvum;Mycolicibacterium gilvum Spyr1
398	GCF_000184705.1	TRUE	TRUE	FALSE	FALSE	FALSE	TRUE	FALSE	644966	95.87	0.14	cellular organisms;Bacteria;Terrabacteria group;Bacillota;Clostridia;Eubacteriales;Eubacteriales incertae sedis;Clostridiales Family XVII. Incertae Sedis;Thermaerobacter;Thermaerobacter marianensis;Thermaerobacter marianensis DSM 12885
399	GCF_000185145.2	TRUE	TRUE	FALSE	FALSE	FALSE	FALSE	TRUE	873533	97.45	1.23	cellular organisms;Bacteria;FCB group;Bacteroidetes/Chlorobi group;Bacteroidota;Bacteroidia;Bacteroidales;Prevotellaceae;Hoylesella;Hoylesella oralis;Prevotella oralis ATCC 33269
400	GCF_000185385.1	FALSE	FALSE	FALSE	FALSE	FALSE	FALSE	FALSE	887325	96.32	0.22	cellular organisms;Bacteria;Terrabacteria group;Bacillota;Clostridia;Eubacteriales;Lachnospiraceae;Lachnoanaerobaculum;Lachnoanaerobaculum saburreum;Lachnoanaerobaculum saburreum DSM 3986
401	GCF_000185445.1	FALSE	FALSE	FALSE	FALSE	FALSE	FALSE	FALSE	887899	98.41	0.19	cellular organisms;Bacteria;Terrabacteria group;Actinomycetota;Actinomycetes;Actinomycetales;Actinomycetaceae;Mobiluncus;Mobiluncus holmesii;Mobiluncus holmesii ATCC 35242
402	GCF_000185705.2	TRUE	TRUE	FALSE	FALSE	FALSE	FALSE	TRUE	563192	98.84	0.65	cellular organisms;Bacteria;Thermodesulfobacteriota;Desulfovibrionia;Desulfovibrionales;Desulfovibrionaceae;Bilophila;Bilophila wadsworthia;Bilophila wadsworthia 3_1_6
403	GCF_000185725.2	TRUE	TRUE	FALSE	FALSE	FALSE	FALSE	FALSE	679197	96.08	0.42	cellular organisms;Bacteria;Terrabacteria group;Actinomycetota;Actinomycetes;Mycobacteriales;Segniliparaceae;Segniliparus;Segniliparus rugosus;Segniliparus rugosus ATCC BAA-974
404	GCF_000185805.1	TRUE	TRUE	FALSE	FALSE	FALSE	TRUE	TRUE	648996	99.41	0.91	cellular organisms;Bacteria;Aquificota;Aquificae;Desulfurobacteriales;Desulfurobacteriaceae;Thermovibrio;Thermovibrio ammonificans;Thermovibrio ammonificans HB-1
405	GCF_000185985.2	FALSE	TRUE	FALSE	FALSE	FALSE	FALSE	FALSE	859654	95.61	0.58	cellular organisms;Bacteria;Pseudomonadota;Gammaproteobacteria;Enterobacterales;Enterobacteriaceae;Enterobacteriaceae incertae sedis;ant
406	GCF_000186005.1	TRUE	FALSE	FALSE	FALSE	FALSE	FALSE	FALSE	943945	98.89	0.54	cellular organisms;Bacteria;Terrabacteria group;Mycoplasmatota;Mollicutes;Mycoplasmatales;Mycoplasmataceae;Mycoplasmopsis;Mycoplasmopsis fermentans;Mycoplasmopsis fermentans M64
407	GCF_000186225.1	TRUE	TRUE	TRUE	FALSE	FALSE	FALSE	TRUE	693979	100	0.71	cellular organisms;Bacteria;FCB group;Bacteroidetes/Chlorobi group;Bacteroidota;Bacteroidia;Bacteroidales;Bacteroidaceae;Bacteroides;Bacteroides helcogenes;Bacteroides helcogenes P 36-108
408	GCF_000186245.1	TRUE	TRUE	TRUE	FALSE	FALSE	TRUE	TRUE	749222	98.27	1.87	cellular organisms;Bacteria;Campylobacterota;Epsilonproteobacteria;Campylobacterales;Sulfurovaceae;Nitratifractor;Nitratifractor salsuginis;Nitratifractor salsuginis DSM 16511
409	GCF_000186265.1	TRUE	TRUE	FALSE	FALSE	FALSE	FALSE	TRUE	688270	98.48	0.65	cellular organisms;Bacteria;FCB group;Bacteroidetes/Chlorobi group;Bacteroidota;Flavobacteriia;Flavobacteriales;Flavobacteriaceae;Cellulophaga;Cellulophaga algicola;Cellulophaga algicola DSM 14237
410	GCF_000186385.1	TRUE	TRUE	FALSE	FALSE	FALSE	TRUE	FALSE	709986	99.59	0.12	cellular organisms;Bacteria;Terrabacteria group;Deinococcota;Deinococci;Deinococcales;Deinococcaceae;Deinococcus;Deinococcus maricopensis;Deinococcus maricopensis DSM 21211
411	GCF_000186885.1	TRUE	TRUE	TRUE	FALSE	FALSE	FALSE	FALSE	577650	99.66	1.17	cellular organisms;Bacteria;Thermodesulfobacteriota;Desulfobulbia;Desulfobulbales;Desulfobulbaceae;Desulfobulbus;Desulfobulbus propionicus;Desulfobulbus propionicus DSM 2032
412	GCF_000187125.1	TRUE	TRUE	FALSE	FALSE	FALSE	TRUE	TRUE	749551	98.92	0.16	cellular organisms;Bacteria;Terrabacteria group;Bacillota;Negativicutes;Selenomonadales;Selenomonadaceae;Selenomonas;Selenomonas artemidis;Selenomonas artemidis F0399
413	GCF_000187465.1	TRUE	TRUE	FALSE	FALSE	FALSE	TRUE	TRUE	889204	99.19	0.48	cellular organisms;Bacteria;Terrabacteria group;Bacillota;Bacilli;Lactobacillales;Streptococcaceae;Streptococcus;Streptococcus infantis;Streptococcus infantis ATCC 700779
414	GCF_000188195.1	TRUE	TRUE	FALSE	FALSE	FALSE	FALSE	FALSE	762983	99.26	0.32	cellular organisms;Bacteria;Pseudomonadota;Gammaproteobacteria;Aeromonadales;Succinivibrionaceae;Succinatimonas;Succinatimonas hippei;Succinatimonas hippei YIT 12066
415	GCF_000189255.1	TRUE	TRUE	TRUE	TRUE	TRUE	FALSE	FALSE	945543	99.49	0.74	cellular organisms;Bacteria;Pseudomonadota;Gammaproteobacteria;Vibrionales;Vibrionaceae;Vibrio;Vibrio oreintalis group;Vibrio brasiliensis;Vibrio brasiliensis LMG 20546
416	GCF_000189275.1	TRUE	TRUE	TRUE	TRUE	TRUE	FALSE	FALSE	945550	99.48	0.98	cellular organisms;Bacteria;Pseudomonadota;Gammaproteobacteria;Vibrionales;Vibrionaceae;Vibrio;Vibrio oreintalis group;Vibrio sinaloensis;Vibrio sinaloensis DSM 21326
417	GCF_000189295.2	TRUE	TRUE	TRUE	FALSE	FALSE	TRUE	TRUE	641491	99.63	0.99	cellular organisms;Bacteria;Thermodesulfobacteriota;Desulfovibrionia;Desulfovibrionales;Desulfovibrionaceae;Pseudodesulfovibrio;Pseudodesulfovibrio mercurii
418	GCF_000189775.2	TRUE	TRUE	FALSE	FALSE	FALSE	TRUE	TRUE	858215	98.6	0.08	cellular organisms;Bacteria;Terrabacteria group;Bacillota;Clostridia;Thermoanaerobacterales;Thermoanaerobacterales Family III. Incertae Sedis;Thermoanaerobacterium;Thermoanaerobacterium xylanolyticum;Thermoanaerobacterium xylanolyticum LX-11
419	GCF_000190435.1	TRUE	TRUE	FALSE	FALSE	FALSE	TRUE	TRUE	158189	99.43	0.93	cellular organisms;Bacteria;Spirochaetota;Spirochaetia;Spirochaetales;Sphaerochaetaceae;Sphaerochaeta;Sphaerochaeta globosa;Sphaerochaeta globosa str. Buddy
420	GCF_000190475.1	TRUE	TRUE	FALSE	FALSE	FALSE	TRUE	TRUE	981383	95.74	0.86	cellular organisms;Bacteria;Terrabacteria group;Bacillota;Bacilli;Bacillales;Bacillaceae;Ornithinibacillus;Ornithinibacillus scapharcae;Ornithinibacillus scapharcae TW25
421	GCF_000190555.1	TRUE	TRUE	FALSE	FALSE	FALSE	TRUE	FALSE	693977	99.4	0.12	cellular organisms;Bacteria;Terrabacteria group;Deinococcota;Deinococci;Deinococcales;Deinococcaceae;Deinococcus;Deinococcus proteolyticus;Deinococcus proteolyticus MRP
422	GCF_000190575.1	TRUE	TRUE	TRUE	FALSE	FALSE	FALSE	TRUE	667015	100	0.71	cellular organisms;Bacteria;FCB group;Bacteroidetes/Chlorobi group;Bacteroidota;Bacteroidia;Bacteroidales;Bacteroidaceae;Phocaeicola;Phocaeicola salanitronis;Phocaeicola salanitronis DSM 18170
423	GCF_000190595.1	TRUE	TRUE	TRUE	FALSE	FALSE	FALSE	TRUE	867900	98.54	0.51	cellular organisms;Bacteria;FCB group;Bacteroidetes/Chlorobi group;Bacteroidota;Flavobacteriia;Flavobacteriales;Flavobacteriaceae;Cellulophaga;Cellulophaga lytica;Cellulophaga lytica DSM 7489
424	GCF_000190735.1	TRUE	TRUE	FALSE	FALSE	FALSE	FALSE	TRUE	762903	100	0.15	cellular organisms;Bacteria;FCB group;Bacteroidetes/Chlorobi group;Bacteroidota;Sphingobacteriia;Sphingobacteriales;Sphingobacteriaceae;Pseudopedobacter;Pseudopedobacter saltans;Pseudopedobacter saltans DSM 12145
425	GCF_000190755.2	TRUE	TRUE	TRUE	FALSE	FALSE	FALSE	FALSE	697282	98.48	0.78	cellular organisms;Bacteria;Pseudomonadota;Gammaproteobacteria;Methylococcales;Methylococcaceae;Methylobacter;Methylobacter tundripaludum;Methylobacter tundripaludum SV96
426	GCF_000191045.1	TRUE	TRUE	FALSE	FALSE	FALSE	TRUE	TRUE	868864	89.55	2.57	cellular organisms;Bacteria;Aquificota;Aquificae;Desulfurobacteriales;Desulfurobacteriaceae;Desulfurobacterium;Desulfurobacterium thermolithotrophum;Desulfurobacterium thermolithotrophum DSM 11699
427	GCF_000191405.1	TRUE	TRUE	FALSE	TRUE	TRUE	FALSE	FALSE	888828	99.08	0.32	cellular organisms;Bacteria;Pseudomonadota;Gammaproteobacteria;Pasteurellales;Pasteurellaceae;Haemophilus;Haemophilus parainfluenzae;Haemophilus parainfluenzae ATCC 33392
428	GCF_000191885.1	TRUE	TRUE	TRUE	FALSE	FALSE	FALSE	TRUE	886379	97.83	6.95	cellular organisms;Bacteria;FCB group;Bacteroidetes/Chlorobi group;Bacteroidota;Bacteroidia;Marinilabiliales;Marinilabiliaceae;Anaerophaga;Anaerophaga thermohalophila;Anaerophaga thermohalophila DSM 12881
429	GCF_000192435.1	TRUE	TRUE	FALSE	FALSE	FALSE	FALSE	FALSE	644548	99.7	0.34	cellular organisms;Bacteria;Terrabacteria group;Actinomycetota;Actinomycetes;Mycobacteriales;Gordoniaceae;Gordonia;Gordonia neofelifaecis;Gordonia neofelifaecis NRRL B-59395
430	GCF_000192475.1	TRUE	TRUE	TRUE	FALSE	FALSE	FALSE	FALSE	981384	99.46	0.45	cellular organisms;Bacteria;Pseudomonadota;Alphaproteobacteria;Rhodobacterales;Roseobacteraceae;Ruegeria;Ruegeria conchae
431	GCF_000192575.1	TRUE	TRUE	TRUE	FALSE	FALSE	FALSE	FALSE	983920	98.37	0.64	cellular organisms;Bacteria;Pseudomonadota;Alphaproteobacteria;Sphingomonadales;Sphingomonadaceae;Novosphingobium;Novosphingobium nitrogenifigens;Novosphingobium nitrogenifigens DSM 19370
432	GCF_000192745.1	TRUE	TRUE	TRUE	FALSE	FALSE	FALSE	FALSE	991905	99.22	0.29	cellular organisms;Bacteria;Pseudomonadota;Alphaproteobacteria;Rhodobacterales;Paracoccaceae;Polymorphum;Polymorphum gilvum;Polymorphum gilvum SL003B-26A1
433	GCF_000192865.1	TRUE	TRUE	TRUE	FALSE	FALSE	FALSE	FALSE	717774	99.68	0.25	cellular organisms;Bacteria;Pseudomonadota;Gammaproteobacteria;Oceanospirillales;Oceanospirillaceae;Marinomonas;Marinomonas mediterranea;Marinomonas mediterranea MMB-1
434	GCF_000194115.1	TRUE	TRUE	FALSE	FALSE	FALSE	TRUE	TRUE	695562	96.66	0.38	cellular organisms;Bacteria;Terrabacteria group;Bacillota;Bacilli;Lactobacillales;Lactobacillaceae;Lactobacillus;Lactobacillus amylovorus;Lactobacillus amylovorus GRL1118
435	GCF_000194135.1	TRUE	TRUE	FALSE	FALSE	FALSE	TRUE	TRUE	760142	97.1	0.74	cellular organisms;Bacteria;Campylobacterota;Desulfurellia;Desulfurellales;Desulfurellaceae;Hippea;Hippea maritima;Hippea maritima DSM 10411
436	GCF_000195555.1	TRUE	TRUE	FALSE	FALSE	FALSE	FALSE	FALSE	622488	99.64	0.42	cellular organisms;Bacteria;Pseudomonadota;Gammaproteobacteria;Thiotrichales;Francisellaceae;Francisella;Francisella hispaniensis
437	GCF_000195955.2	TRUE	TRUE	TRUE	FALSE	FALSE	FALSE	FALSE	83332	97.78	0.37	cellular organisms;Bacteria;Terrabacteria group;Actinomycetota;Actinomycetes;Mycobacteriales;Mycobacteriaceae;Mycobacterium;Mycobacterium tuberculosis complex;Mycobacterium tuberculosis;Mycobacterium tuberculosis H37Rv
438	GCF_000196035.1	TRUE	TRUE	FALSE	FALSE	FALSE	TRUE	TRUE	169963	98.67	0.32	cellular organisms;Bacteria;Terrabacteria group;Bacillota;Bacilli;Bacillales;Listeriaceae;Listeria;Listeria monocytogenes;Listeria monocytogenes EGD-e
439	GCF_000196095.1	TRUE	TRUE	TRUE	TRUE	TRUE	FALSE	FALSE	223926	99.49	0.6	cellular organisms;Bacteria;Pseudomonadota;Gammaproteobacteria;Vibrionales;Vibrionaceae;Vibrio;Vibrio harveyi group;Vibrio parahaemolyticus;Vibrio parahaemolyticus RIMD 2210633
440	GCF_000196115.1	TRUE	TRUE	TRUE	FALSE	FALSE	FALSE	FALSE	243090	98.78	0.51	cellular organisms;Bacteria;PVC group;Planctomycetota;Planctomycetia;Pirellulales;Pirellulaceae;Rhodopirellula;Rhodopirellula baltica;Rhodopirellula baltica SH 1
441	GCF_000196135.1	TRUE	TRUE	FALSE	FALSE	FALSE	TRUE	TRUE	273121	98.87	0.33	cellular organisms;Bacteria;Campylobacterota;Epsilonproteobacteria;Campylobacterales;Helicobacteraceae;Wolinella;Wolinella succinogenes;Wolinella succinogenes DSM 1740
442	GCF_000196155.1	TRUE	TRUE	FALSE	TRUE	TRUE	FALSE	FALSE	243265	98.43	0.01	cellular organisms;Bacteria;Pseudomonadota;Gammaproteobacteria;Enterobacterales;Morganellaceae;Photorhabdus;Photorhabdus laumondii;Photorhabdus laumondii subsp. laumondii;Photorhabdus laumondii subsp. laumondii TTO1
443	GCF_000196275.1	TRUE	TRUE	FALSE	FALSE	FALSE	TRUE	FALSE	319795	99.65	0.23	cellular organisms;Bacteria;Terrabacteria group;Deinococcota;Deinococci;Deinococcales;Deinococcaceae;Deinococcus;Deinococcus geothermalis;Deinococcus geothermalis DSM 11300
444	GCF_000196315.1	TRUE	TRUE	TRUE	FALSE	FALSE	FALSE	TRUE	216432	100	0.16	cellular organisms;Bacteria;FCB group;Bacteroidetes/Chlorobi group;Bacteroidota;Flavobacteriia;Flavobacteriales;Flavobacteriaceae;Croceibacter;Croceibacter atlanticus;Croceibacter atlanticus HTCC2559
445	GCF_000196355.1	TRUE	TRUE	TRUE	FALSE	FALSE	FALSE	FALSE	323848	97.05	1.91	cellular organisms;Bacteria;Pseudomonadota;Betaproteobacteria;Nitrosomonadales;Nitrosomonadaceae;Nitrosospira;Nitrosospira multiformis;Nitrosospira multiformis ATCC 25196
446	GCF_000196435.1	TRUE	TRUE	FALSE	FALSE	FALSE	FALSE	FALSE	382640	99.39	0.13	cellular organisms;Bacteria;Pseudomonadota;Alphaproteobacteria;Hyphomicrobiales;Bartonellaceae;Bartonella;Bartonella tribocorum;Bartonella tribocorum CIP 105476
447	GCF_000196455.1	TRUE	TRUE	FALSE	FALSE	FALSE	TRUE	TRUE	1511	99.09	0.91	cellular organisms;Bacteria;Terrabacteria group;Bacillota;Clostridia;Eubacteriales;Peptostreptococcaceae;Acetoanaerobium;Acetoanaerobium sticklandii
448	GCF_000196475.1	TRUE	TRUE	FALSE	TRUE	TRUE	FALSE	FALSE	291112	98.57	1.01	cellular organisms;Bacteria;Pseudomonadota;Gammaproteobacteria;Enterobacterales;Morganellaceae;Photorhabdus;Photorhabdus asymbiotica
449	GCF_000196495.1	TRUE	TRUE	TRUE	TRUE	TRUE	FALSE	FALSE	316275	98.03	1.43	cellular organisms;Bacteria;Pseudomonadota;Gammaproteobacteria;Vibrionales;Vibrionaceae;Aliivibrio;Aliivibrio salmonicida;Aliivibrio salmonicida LFI1238
450	GCF_000196515.1	TRUE	TRUE	TRUE	FALSE	FALSE	TRUE	TRUE	551115	96.13	0.3	cellular organisms;Bacteria;Terrabacteria group;Cyanobacteriota/Melainabacteria group;Cyanobacteriota;Cyanophyceae;Nostocales;Nostocaceae;Trichormus;Trichormus azollae;'Nostoc azollae' 0708
451	GCF_000196535.1	TRUE	TRUE	FALSE	FALSE	FALSE	FALSE	FALSE	548479	99.43	0.11	cellular organisms;Bacteria;Terrabacteria group;Actinomycetota;Actinomycetes;Actinomycetales;Actinomycetaceae;Mobiluncus;Mobiluncus curtisii;Mobiluncus curtisii ATCC 43063
452	GCF_000196555.1	TRUE	TRUE	FALSE	FALSE	FALSE	FALSE	FALSE	565042	99.31	0.16	cellular organisms;Bacteria;Terrabacteria group;Actinomycetota;Actinomycetes;Bifidobacteriales;Bifidobacteriaceae;Bifidobacterium;Bifidobacterium longum;Bifidobacterium longum subsp. longum;Bifidobacterium longum subsp. longum JCM 1217
453	GCF_000196615.1	TRUE	TRUE	TRUE	TRUE	TRUE	FALSE	FALSE	634500	99.14	0.19	cellular organisms;Bacteria;Pseudomonadota;Gammaproteobacteria;Enterobacterales;Erwiniaceae;Erwinia;Erwinia billingiae;Erwinia billingiae Eb661
454	GCF_000196675.2	TRUE	TRUE	TRUE	FALSE	FALSE	FALSE	FALSE	675635	98.23	0.39	cellular organisms;Bacteria;Terrabacteria group;Actinomycetota;Actinomycetes;Pseudonocardiales;Pseudonocardiaceae;Pseudonocardia;Pseudonocardia dioxanivorans;Pseudonocardia dioxanivorans CB1190
455	GCF_000196875.2	TRUE	TRUE	TRUE	FALSE	FALSE	FALSE	FALSE	768066	99.67	0.37	cellular organisms;Bacteria;Pseudomonadota;Gammaproteobacteria;Oceanospirillales;Halomonadaceae;Halomonas;Halomonas elongata;Halomonas elongata DSM 2581
456	GCF_000197735.1	TRUE	TRUE	TRUE	FALSE	FALSE	FALSE	FALSE	861360	99.41	0.46	cellular organisms;Bacteria;Terrabacteria group;Actinomycetota;Actinomycetes;Micrococcales;Micrococcaceae;Glutamicibacter;Glutamicibacter arilaitensis;Glutamicibacter arilaitensis Re117
457	GCF_000202835.1	TRUE	TRUE	FALSE	FALSE	FALSE	FALSE	FALSE	926570	99.21	2.54	cellular organisms;Bacteria;Pseudomonadota;Alphaproteobacteria;Rhodospirillales;Acetobacteraceae;Acidiphilium;Acidiphilium multivorum;Acidiphilium multivorum AIU301
458	GCF_000203895.1	TRUE	TRUE	TRUE	FALSE	FALSE	FALSE	FALSE	318586	99.65	0.59	cellular organisms;Bacteria;Pseudomonadota;Alphaproteobacteria;Rhodobacterales;Paracoccaceae;Paracoccus;Paracoccus denitrificans;Paracoccus denitrificans PD1222
459	GCF_000204015.1	TRUE	TRUE	TRUE	FALSE	FALSE	FALSE	FALSE	715226	98.8	2.28	cellular organisms;Bacteria;Pseudomonadota;Alphaproteobacteria;Caulobacterales;Caulobacteraceae;Asticcacaulis;Asticcacaulis biprosthecium;Asticcacaulis biprosthecum C19
460	GCF_000204155.1	TRUE	TRUE	TRUE	FALSE	FALSE	FALSE	FALSE	263358	93.34	5.36	cellular organisms;Bacteria;Terrabacteria group;Actinomycetota;Actinomycetes;Micromonosporales;Micromonosporaceae;Micromonospora;Micromonospora maris;Micromonospora maris AB-18-032
461	GCF_000204195.1	TRUE	TRUE	TRUE	FALSE	FALSE	FALSE	FALSE	999386	98.86	3.11	cellular organisms;Bacteria;Pseudomonadota;Betaproteobacteria;Burkholderiales;Comamonadaceae;Acidovorax;Acidovorax radicis;Acidovorax radicis N35
462	GCF_000204255.1	TRUE	TRUE	FALSE	FALSE	FALSE	FALSE	FALSE	331636	98.43	0.1	cellular organisms;Bacteria;PVC group;Chlamydiota;Chlamydiia;Chlamydiales;Chlamydiaceae;Chlamydia/Chlamydophila group;Chlamydia;Chlamydia psittaci;Chlamydia psittaci 6BC
463	GCF_000204545.1	TRUE	TRUE	FALSE	FALSE	FALSE	FALSE	FALSE	941258	97.8	2.62	cellular organisms;Bacteria;Pseudomonadota;Alphaproteobacteria;Rickettsiales;Anaplasmataceae;Wolbachieae;Wolbachia;unclassified Wolbachia;Wolbachia endosymbiont of Nasonia vitripennis;Wolbachia endosymbiont wVitB of Nasonia vitripennis
464	GCF_000205025.1	TRUE	TRUE	FALSE	FALSE	FALSE	FALSE	FALSE	762966	99.01	0.4	cellular organisms;Bacteria;Pseudomonadota;Betaproteobacteria;Burkholderiales;Sutterellaceae;Parasutterella;Parasutterella excrementihominis;Parasutterella excrementihominis YIT 11859
465	GCF_000208385.1	TRUE	TRUE	FALSE	FALSE	FALSE	TRUE	TRUE	760011	99.74	2.76	cellular organisms;Bacteria;Spirochaetota;Spirochaetia;Spirochaetales;Sphaerochaetaceae;Sphaerochaeta;Sphaerochaeta coccoides;Sphaerochaeta coccoides DSM 17374
466	GCF_000208405.1	TRUE	TRUE	FALSE	FALSE	FALSE	TRUE	TRUE	546271	98.75	0.18	cellular organisms;Bacteria;Terrabacteria group;Bacillota;Negativicutes;Selenomonadales;Selenomonadaceae;Selenomonas;Selenomonas sputigena;Selenomonas sputigena ATCC 35185
467	GCF_000210095.1	TRUE	TRUE	FALSE	FALSE	FALSE	TRUE	TRUE	213810	96.97	1.1	cellular organisms;Bacteria;Terrabacteria group;Bacillota;Clostridia;Eubacteriales;Oscillospiraceae;Ruminococcus;Ruminococcus champanellensis;Ruminococcus champanellensis 18P13 = JCM 17042
468	GCF_000210695.1	TRUE	TRUE	FALSE	FALSE	FALSE	TRUE	TRUE	649756	97.43	1.35	cellular organisms;Bacteria;Terrabacteria group;Bacillota;Clostridia;Eubacteriales;Lachnospiraceae;Anaerostipes;Anaerostipes hadrus
469	GCF_000210715.1	TRUE	TRUE	FALSE	FALSE	FALSE	TRUE	TRUE	651822	84.81	2.64	cellular organisms;Bacteria;Synergistota;Synergistia;Synergistales;Aminobacteriaceae;Fretibacterium;Fretibacterium fastidiosum
470	GCF_000211835.1	TRUE	TRUE	TRUE	FALSE	FALSE	FALSE	FALSE	887062	98.14	0.17	cellular organisms;Bacteria;Pseudomonadota;Betaproteobacteria;Burkholderiales;Comamonadaceae;Hylemonella;Hylemonella gracilis;Hylemonella gracilis ATCC 19624
471	GCF_000212375.1	TRUE	TRUE	TRUE	FALSE	FALSE	FALSE	TRUE	879243	98.57	1.7	cellular organisms;Bacteria;FCB group;Bacteroidetes/Chlorobi group;Bacteroidota;Bacteroidia;Bacteroidales;Porphyromonadaceae;Porphyromonas;Porphyromonas asaccharolytica;Porphyromonas asaccharolytica DSM 20707
472	GCF_000212395.1	TRUE	TRUE	FALSE	FALSE	FALSE	TRUE	TRUE	747365	98.54	0.05	cellular organisms;Bacteria;Terrabacteria group;Bacillota;Clostridia;Thermoanaerobacterales;Thermodesulfobiaceae;Thermodesulfobium;Thermodesulfobium narugense;Thermodesulfobium narugense DSM 14796
473	GCF_000212415.1	TRUE	TRUE	TRUE	FALSE	FALSE	TRUE	TRUE	906968	99.42	0.58	cellular organisms;Bacteria;Spirochaetota;Spirochaetia;Spirochaetales;Treponemataceae;Treponema;Treponema brennaborense;Treponema brennaborense DSM 12168
474	GCF_000212675.2	TRUE	TRUE	TRUE	FALSE	FALSE	FALSE	TRUE	690850	98.55	0.58	cellular organisms;Bacteria;Thermodesulfobacteriota;Desulfovibrionia;Desulfovibrionales;Desulfovibrionaceae;Desulfocurvibacter;Desulfocurvibacter africanus;Desulfocurvibacter africanus subsp. africanus;Desulfocurvibacter africanus subsp. africanus str. Walvis Bay
475	GCF_000212695.1	TRUE	TRUE	FALSE	FALSE	FALSE	FALSE	FALSE	590998	99.9	0.39	cellular organisms;Bacteria;Terrabacteria group;Actinomycetota;Actinomycetes;Micrococcales;Cellulomonadaceae;Cellulomonas;Cellulomonas fimi;Cellulomonas fimi ATCC 484
476	GCF_000212735.1	TRUE	TRUE	TRUE	FALSE	FALSE	FALSE	TRUE	760192	98.68	1.54	cellular organisms;Bacteria;FCB group;Bacteroidetes/Chlorobi group;Bacteroidota;Saprospiria;Saprospirales;Haliscomenobacteraceae;Haliscomenobacter;Haliscomenobacter hydrossis;Haliscomenobacter hydrossis DSM 1100
477	GCF_000213235.1	TRUE	TRUE	FALSE	FALSE	FALSE	TRUE	TRUE	1209989	99.09	0.91	cellular organisms;Bacteria;Terrabacteria group;Bacillota;Clostridia;Thermosediminibacterales;Tepidanaerobacteraceae;Tepidanaerobacter;Tepidanaerobacter acetatoxydans;Tepidanaerobacter acetatoxydans Re1
478	GCF_000213255.1	TRUE	TRUE	FALSE	FALSE	FALSE	TRUE	TRUE	697281	98.65	1.58	cellular organisms;Bacteria;Terrabacteria group;Bacillota;Clostridia;Thermoanaerobacterales;Thermoanaerobacterales Family IV. Incertae Sedis;Mahella;Mahella australiensis;Mahella australiensis 50-1 BON
479	GCF_000213555.1	TRUE	TRUE	FALSE	FALSE	FALSE	FALSE	TRUE	742766	99.58	0.42	cellular organisms;Bacteria;FCB group;Bacteroidetes/Chlorobi group;Bacteroidota;Bacteroidia;Bacteroidales;Dysgonomonadaceae;Dysgonomonas;Dysgonomonas gadei;Dysgonomonas gadei ATCC BAA-286
480	GCF_000213575.1	TRUE	TRUE	FALSE	FALSE	FALSE	FALSE	TRUE	742767	99.4	0.65	cellular organisms;Bacteria;FCB group;Bacteroidetes/Chlorobi group;Bacteroidota;Bacteroidia;Bacteroidales;Dysgonomonadaceae;Dysgonomonas;Dysgonomonas mossii;Dysgonomonas mossii DSM 22836
481	GCF_000213655.1	TRUE	TRUE	TRUE	FALSE	TRUE	FALSE	FALSE	715451	99.43	0.12	cellular organisms;Bacteria;Pseudomonadota;Gammaproteobacteria;Alteromonadales;Alteromonadaceae;Alteromonas/Salinimonas group;Alteromonas;Alteromonas naphthalenivorans
482	GCF_000214155.1	TRUE	TRUE	TRUE	FALSE	FALSE	FALSE	FALSE	875328	98.77	0.11	cellular organisms;Bacteria;Terrabacteria group;Actinomycetota;Actinomycetes;Mycobacteriales;Mycobacteriaceae;Mycolicibacter;Mycolicibacter sinensis
483	GCF_000214175.1	TRUE	TRUE	FALSE	FALSE	FALSE	FALSE	FALSE	443218	100	0.84	cellular organisms;Bacteria;Terrabacteria group;Actinomycetota;Actinomycetes;Mycobacteriales;Mycobacteriaceae;Hoyosella;Hoyosella subflava;Hoyosella subflava DQS3-9A1
484	GCF_000214215.1	TRUE	TRUE	TRUE	FALSE	FALSE	FALSE	FALSE	491952	99.77	0.46	cellular organisms;Bacteria;Pseudomonadota;Gammaproteobacteria;Oceanospirillales;Oceanospirillaceae;Marinomonas;Marinomonas posidonica;Marinomonas posidonica IVIA-Po-181
485	GCF_000214235.1	TRUE	TRUE	TRUE	TRUE	TRUE	FALSE	FALSE	768492	99.29	0.56	cellular organisms;Bacteria;Pseudomonadota;Gammaproteobacteria;Enterobacterales;Yersiniaceae;Serratia;Serratia plymuthica;Serratia plymuthica AS9
486	GCF_000214275.2	TRUE	TRUE	FALSE	FALSE	FALSE	FALSE	FALSE	686340	98.12	2.49	cellular organisms;Bacteria;Pseudomonadota;Gammaproteobacteria;Methylococcales;Methylococcaceae;Methylomicrobium;Methylomicrobium album;Methylomicrobium album BG8
487	GCF_000214355.1	TRUE	TRUE	TRUE	FALSE	FALSE	TRUE	TRUE	545695	98.43	2.36	cellular organisms;Bacteria;Spirochaetota;Spirochaetia;Spirochaetales;Breznakiellaceae;Leadbettera;Leadbettera azotonutricia;Leadbettera azotonutricia ZAS-9
488	GCF_000214595.1	TRUE	TRUE	FALSE	FALSE	FALSE	FALSE	FALSE	1026882	99.23	0.51	cellular organisms;Bacteria;Pseudomonadota;Gammaproteobacteria;Thiotrichales;Piscirickettsiaceae;Methylophaga;Methylophaga aminisulfidivorans;Methylophaga aminisulfidivorans MP
489	GCF_000214825.1	TRUE	TRUE	FALSE	FALSE	FALSE	FALSE	FALSE	717773	86.96	0.34	cellular organisms;Bacteria;Pseudomonadota;Gammaproteobacteria;Thiotrichales;Piscirickettsiaceae;Thiomicrospira;Thiomicrospira cyclica;Thiomicrospira cyclica ALM1
490	GCF_000215105.1	TRUE	TRUE	FALSE	FALSE	FALSE	FALSE	FALSE	743718	97.25	0.75	cellular organisms;Bacteria;Terrabacteria group;Actinomycetota;Actinomycetes;Micrococcales;Promicromonosporaceae;Isoptericola;Isoptericola variabilis;Isoptericola variabilis 225
491	GCF_000215645.1	TRUE	TRUE	FALSE	FALSE	FALSE	FALSE	FALSE	945711	98.44	0.48	cellular organisms;Bacteria;Terrabacteria group;Actinomycetota;Actinomycetes;Mycobacteriales;Corynebacteriaceae;Corynebacterium;Corynebacterium ulcerans;Corynebacterium ulcerans 809
492	GCF_000215705.1	TRUE	TRUE	TRUE	FALSE	FALSE	FALSE	FALSE	365046	99.94	0.27	cellular organisms;Bacteria;Pseudomonadota;Betaproteobacteria;Burkholderiales;Comamonadaceae;Ramlibacter;Ramlibacter tataouinensis;Ramlibacter tataouinensis TTB310
493	GCF_000215955.2	TRUE	TRUE	TRUE	FALSE	FALSE	FALSE	FALSE	1033802	95.97	0.19	cellular organisms;Bacteria;Pseudomonadota;Gammaproteobacteria;Salinisphaerales;Salinisphaeraceae;Salinisphaera;Salinisphaera shabanensis;Salinisphaera shabanensis E1L3A
494	GCF_000215975.1	TRUE	TRUE	FALSE	FALSE	FALSE	FALSE	TRUE	795359	98.27	0.99	cellular organisms;Bacteria;Thermodesulfobacteriota;Thermodesulfobacteria;Thermodesulfobacteriales;Thermodesulfobacteriaceae;Thermodesulfobacterium;Thermodesulfobacterium geofontis;Thermodesulfobacterium geofontis OPF15
495	GCF_000217795.1	TRUE	TRUE	FALSE	FALSE	FALSE	FALSE	TRUE	667014	97.07	0.45	cellular organisms;Bacteria;Thermodesulfobacteriota;Thermodesulfobacteria;Thermodesulfobacteriales;Thermodesulfatatoraceae;Thermodesulfatator;Thermodesulfatator indicus;Thermodesulfatator indicus DSM 15286
496	GCF_000218235.1	TRUE	TRUE	TRUE	FALSE	FALSE	FALSE	TRUE	688246	98.88	0.45	cellular organisms;Bacteria;FCB group;Bacteroidetes/Chlorobi group;Bacteroidota;Bacteroidia;Bacteroidales;Prevotellaceae;Hallella;Hallella multisaccharivorax;Hallella multisaccharivorax DSM 17128
497	GCF_000218545.1	TRUE	TRUE	FALSE	FALSE	FALSE	FALSE	FALSE	593907	99.9	0.39	cellular organisms;Bacteria;Terrabacteria group;Actinomycetota;Actinomycetes;Micrococcales;Cellulomonadaceae;Cellulomonas;Cellulomonas gilvus;Cellulomonas gilvus ATCC 13127
498	GCF_000218565.1	TRUE	TRUE	TRUE	FALSE	FALSE	FALSE	FALSE	504832	98.36	1.45	cellular organisms;Bacteria;Pseudomonadota;Alphaproteobacteria;Hyphomicrobiales;Nitrobacteraceae;Afipia;Afipia carboxidovorans;Afipia carboxidovorans OM5
499	GCF_000218625.1	TRUE	TRUE	FALSE	FALSE	FALSE	TRUE	TRUE	717231	99.26	0.44	cellular organisms;Bacteria;Deferribacterota;Deferribacteres;Deferribacterales;Flexistipitaceae;Flexistipes;Flexistipes sinusarabici;Flexistipes sinusarabici DSM 4947
500	GCF_000218855.1	TRUE	TRUE	FALSE	FALSE	FALSE	TRUE	TRUE	991791	97.81	0.88	cellular organisms;Bacteria;Terrabacteria group;Bacillota;Clostridia;Eubacteriales;Clostridiaceae;Clostridium;Clostridium acetobutylicum;Clostridium acetobutylicum DSM 1731
501	GCF_000218895.1	TRUE	TRUE	TRUE	FALSE	FALSE	TRUE	TRUE	761193	98.97	0.92	cellular organisms;Bacteria;FCB group;Bacteroidetes/Chlorobi group;Bacteroidota;Cytophagia;Cytophagales;Spirosomaceae;Runella;Runella slithyformis;Runella slithyformis DSM 19594
502	GCF_000219045.1	TRUE	TRUE	FALSE	FALSE	FALSE	FALSE	FALSE	573569	99.33	0.1	cellular organisms;Bacteria;Pseudomonadota;Gammaproteobacteria;Thiotrichales;Francisellaceae;Francisella;Francisella salina
503	GCF_000219125.1	TRUE	TRUE	FALSE	FALSE	FALSE	TRUE	TRUE	1009370	99.26	2.5	cellular organisms;Bacteria;Terrabacteria group;Bacillota;Negativicutes;Selenomonadales;Sporomusaceae;Acetonema;Acetonema longum;Acetonema longum DSM 6540
504	GCF_000219355.1	TRUE	TRUE	FALSE	FALSE	FALSE	FALSE	FALSE	696127	94.17	1.43	cellular organisms;Bacteria;Pseudomonadota;Alphaproteobacteria;Rickettsiales;Candidatus Midichloriaceae;Candidatus Midichloria;Candidatus Midichloria mitochondrii;Candidatus Midichloria mitochondrii IricVA
505	GCF_000219725.1	TRUE	TRUE	TRUE	FALSE	FALSE	TRUE	TRUE	744872	98.43	0.79	cellular organisms;Bacteria;Spirochaetota;Spirochaetia;Spirochaetales;Breznakiellaceae;Gracilinema;Gracilinema caldarium;Gracilinema caldarium DSM 7334
506	GCF_000220155.1	TRUE	TRUE	FALSE	FALSE	FALSE	FALSE	TRUE	385682	98.3	2.44	cellular organisms;Bacteria;FCB group;Bacteroidetes/Chlorobi group;Bacteroidota;Bacteroidia;Marinilabiliales;Marinilabiliaceae;Thermophagus;Thermophagus xiamenensis
507	GCF_000220525.1	TRUE	TRUE	FALSE	FALSE	FALSE	FALSE	TRUE	1042376	97.73	1.29	cellular organisms;Bacteria;FCB group;Bacteroidetes/Chlorobi group;Bacteroidota;Flavobacteriia;Flavobacteriales;Flavobacteriaceae;Ochrovirga;Ochrovirga pacifica
508	GCF_000220705.2	TRUE	TRUE	TRUE	FALSE	FALSE	FALSE	FALSE	1038929	98.39	0.88	cellular organisms;Bacteria;Terrabacteria group;Actinomycetota;Actinomycetes;Kitasatosporales;Streptomycetaceae;Streptomyces;Streptomyces xinghaiensis;Streptomyces xinghaiensis S187
509	GCF_000221985.1	TRUE	TRUE	FALSE	FALSE	FALSE	TRUE	TRUE	1054460	98.08	0.3	cellular organisms;Bacteria;Terrabacteria group;Bacillota;Bacilli;Lactobacillales;Streptococcaceae;Streptococcus;Streptococcus pseudopneumoniae;Streptococcus pseudopneumoniae IS7493
510	GCF_000222605.1	TRUE	TRUE	TRUE	FALSE	TRUE	FALSE	FALSE	870968	97.98	0.16	cellular organisms;Bacteria;Pseudomonadota;Gammaproteobacteria;Vibrionales;Vibrionaceae;Vibrio;Vibrio ichthyoenteri;Vibrio ichthyoenteri ATCC 700023
511	GCF_000222975.1	TRUE	TRUE	TRUE	TRUE	TRUE	FALSE	FALSE	1035377	98.69	0.86	cellular organisms;Bacteria;Pseudomonadota;Gammaproteobacteria;Enterobacterales;Yersiniaceae;Yersinia;Yersinia pseudotuberculosis complex;Yersinia pestis;Yersinia pestis A1122
512	GCF_000223985.1	TRUE	TRUE	TRUE	FALSE	FALSE	FALSE	FALSE	768671	99.58	0.11	cellular organisms;Bacteria;Pseudomonadota;Gammaproteobacteria;Chromatiales;Chromatiaceae;Thiocapsa;Thiocapsa marina;Thiocapsa marina 5811
513	GCF_000224065.1	TRUE	TRUE	TRUE	FALSE	FALSE	FALSE	FALSE	765913	99.92	0.17	cellular organisms;Bacteria;Pseudomonadota;Gammaproteobacteria;Chromatiales;Chromatiaceae;Thiorhodococcus;Thiorhodococcus drewsii;Thiorhodococcus drewsii AZ1
514	GCF_000224085.1	TRUE	TRUE	TRUE	FALSE	FALSE	FALSE	TRUE	886377	99.68	0.49	cellular organisms;Bacteria;FCB group;Bacteroidetes/Chlorobi group;Bacteroidota;Flavobacteriia;Flavobacteriales;Flavobacteriaceae;Muricauda;Muricauda ruestringensis;Muricauda ruestringensis DSM 13258
515	GCF_000224455.1	TRUE	TRUE	TRUE	FALSE	FALSE	FALSE	FALSE	1048808	84.77	0.56	cellular organisms;Bacteria;Pseudomonadota;Gammaproteobacteria;Gammaproteobacteria incertae sedis;sulfur-oxidizing symbionts;endosymbiont of Riftia pachyptila;endosymbiont of Riftia pachyptila (vent Ph05)
516	GCF_000224675.1	TRUE	TRUE	TRUE	TRUE	TRUE	FALSE	FALSE	885040	99.41	0.94	cellular organisms;Bacteria;Pseudomonadota;Gammaproteobacteria;Enterobacterales;Enterobacteriaceae;Enterobacter;Enterobacter soli
517	GCF_000224785.1	TRUE	TRUE	FALSE	FALSE	FALSE	TRUE	TRUE	558169	98.53	1.61	cellular organisms;Bacteria;Terrabacteria group;Bacillota;Bacilli;Bacillales;Bacillaceae;Lentibacillus;Lentibacillus jeotgali
518	GCF_000224925.1	TRUE	TRUE	TRUE	FALSE	FALSE	FALSE	FALSE	1049564	95.74	0.56	cellular organisms;Bacteria;Pseudomonadota;Gammaproteobacteria;Gammaproteobacteria incertae sedis;sulfur-oxidizing symbionts;endosymbiont of Tevnia jerichonana;endosymbiont of Tevnia jerichonana (vent Tica)
519	GCF_000224965.2	TRUE	TRUE	FALSE	FALSE	FALSE	FALSE	FALSE	1075106	98.93	0.27	cellular organisms;Bacteria;Terrabacteria group;Actinomycetota;Actinomycetes;Bifidobacteriales;Bifidobacteriaceae;Bifidobacterium;Bifidobacterium animalis;Bifidobacterium animalis subsp. lactis;Bifidobacterium animalis subsp. lactis BLC1
520	GCF_000224985.1	TRUE	TRUE	FALSE	FALSE	FALSE	TRUE	TRUE	1069534	97.06	0.45	cellular organisms;Bacteria;Terrabacteria group;Bacillota;Bacilli;Lactobacillales;Lactobacillaceae;Ligilactobacillus;Ligilactobacillus ruminis;Ligilactobacillus ruminis ATCC 27782
521	GCF_000225525.1	TRUE	TRUE	TRUE	FALSE	FALSE	FALSE	FALSE	700597	100	1.48	cellular organisms;Bacteria;Terrabacteria group;Actinomycetota;Actinomycetes;Kitasatosporales;Streptomycetaceae;Streptomyces;Streptomyces zinciresistens;Streptomyces zinciresistens K42
522	GCF_000225705.1	TRUE	TRUE	TRUE	FALSE	FALSE	FALSE	FALSE	742742	98.49	0.98	cellular organisms;Bacteria;Terrabacteria group;Actinomycetota;Coriobacteriia;Coriobacteriales;Coriobacteriaceae;Collinsella;Collinsella tanakaei;Collinsella tanakaei YIT 12063
523	GCF_000225955.1	TRUE	TRUE	TRUE	FALSE	FALSE	FALSE	FALSE	1036743	98.33	0.64	cellular organisms;Bacteria;Pseudomonadota;Alphaproteobacteria;Rhodospirillales;Rhodospirillaceae;Rhodospirillum;Rhodospirillum rubrum;Rhodospirillum rubrum F11
524	GCF_000226315.1	TRUE	TRUE	FALSE	FALSE	FALSE	FALSE	FALSE	856793	99.57	0.16	cellular organisms;Bacteria;Bdellovibrionota;Bdellovibrionia;Bdellovibrionales;Pseudobdellovibrionaceae;Micavibrio;Micavibrio aeruginosavorus;Micavibrio aeruginosavorus ARL-13
525	GCF_000226565.1	TRUE	TRUE	TRUE	FALSE	FALSE	FALSE	FALSE	1085623	99.54	0.09	cellular organisms;Bacteria;Pseudomonadota;Gammaproteobacteria;Alteromonadales;Alteromonadaceae;Glaciecola;Glaciecola nitratireducens;Glaciecola nitratireducens FR1064
526	GCF_000226625.1	TRUE	FALSE	FALSE	FALSE	FALSE	FALSE	FALSE	1008459	99.22	0.86	cellular organisms;Bacteria;Pseudomonadota;Betaproteobacteria;Burkholderiales;Alcaligenaceae;Taylorella;Taylorella asinigenitalis;Taylorella asinigenitalis MCE3
527	GCF_000226955.1	TRUE	TRUE	TRUE	FALSE	FALSE	FALSE	FALSE	1081640	99.12	1.68	cellular organisms;Bacteria;Pseudomonadota;Alphaproteobacteria;Sphingomonadales;Sphingomonadaceae;Sphingomonas;Sphingomonas elodea;Sphingomonas elodea ATCC 31461
528	GCF_000227665.2	TRUE	TRUE	FALSE	FALSE	FALSE	FALSE	FALSE	717772	90.46	0.77	cellular organisms;Bacteria;Pseudomonadota;Gammaproteobacteria;Thiotrichales;Piscirickettsiaceae;Thiomicrospira;Thiomicrospira aerophila;Thiomicrospira aerophila AL3
529	GCF_000227685.2	TRUE	TRUE	TRUE	FALSE	FALSE	FALSE	FALSE	713585	93.05	3.74	cellular organisms;Bacteria;Pseudomonadota;Gammaproteobacteria;Chromatiales;Ectothiorhodospiraceae;Thioalkalivibrio;Thioalkalivibrio paradoxus;Thioalkalivibrio paradoxus ARh 1
530	GCF_000227725.2	TRUE	TRUE	FALSE	FALSE	FALSE	FALSE	FALSE	765914	92.51	0.74	cellular organisms;Bacteria;Pseudomonadota;Gammaproteobacteria;Chromatiales;Ectothiorhodospiraceae;Thiorhodospira;Thiorhodospira sibirica;Thiorhodospira sibirica ATCC 700588
531	GCF_000228725.2	TRUE	TRUE	TRUE	FALSE	FALSE	FALSE	FALSE	631362	99.79	0.33	cellular organisms;Bacteria;Pseudomonadota;Gammaproteobacteria;Chromatiales;Chromatiaceae;Thiorhodovibrio;unclassified Thiorhodovibrio;Thiorhodovibrio sp. 970
532	GCF_000230995.2	TRUE	TRUE	TRUE	FALSE	FALSE	FALSE	FALSE	754035	99.48	0.01	cellular organisms;Bacteria;Pseudomonadota;Alphaproteobacteria;Hyphomicrobiales;Phyllobacteriaceae;Mesorhizobium;Mesorhizobium australicum;Mesorhizobium australicum WSM2073
533	GCF_000231035.2	TRUE	TRUE	TRUE	FALSE	FALSE	FALSE	FALSE	882084	97.44	0.15	cellular organisms;Bacteria;Terrabacteria group;Actinomycetota;Actinomycetes;Pseudonocardiales;Pseudonocardiaceae;Saccharomonospora;Saccharomonospora iraqiensis;Saccharomonospora iraqiensis subsp. paurometabolica;Saccharomonospora iraqiensis subsp. paurometabolica YIM 90007
534	GCF_000231055.2	TRUE	TRUE	TRUE	FALSE	FALSE	FALSE	FALSE	882081	96.95	0.57	cellular organisms;Bacteria;Terrabacteria group;Actinomycetota;Actinomycetes;Pseudonocardiales;Pseudonocardiaceae;Saccharomonospora;Saccharomonospora azurea;Saccharomonospora azurea NA-128
535	GCF_000231365.1	TRUE	TRUE	FALSE	FALSE	FALSE	TRUE	TRUE	741277	98	0.27	cellular organisms;Bacteria;Terrabacteria group;Cyanobacteriota/Melainabacteria group;Cyanobacteriota;Cyanophyceae;Nostocales;Hapalosiphonaceae;Fischerella;Fischerella thermalis;Fischerella thermalis JSC-11
536	GCF_000231385.2	TRUE	TRUE	FALSE	FALSE	FALSE	TRUE	TRUE	768704	99.07	0.02	cellular organisms;Bacteria;Terrabacteria group;Bacillota;Clostridia;Eubacteriales;Desulfitobacteriaceae;Desulfosporosinus;Desulfosporosinus meridiei;Desulfosporosinus meridiei DSM 13257
537	GCF_000231405.2	TRUE	TRUE	FALSE	FALSE	FALSE	TRUE	TRUE	871968	100	0.88	cellular organisms;Bacteria;Terrabacteria group;Bacillota;Clostridia;Eubacteriales;Desulfitobacteriaceae;Desulfitobacterium;Desulfitobacterium metallireducens;Desulfitobacterium metallireducens DSM 15288
538	GCF_000231445.1	TRUE	TRUE	FALSE	FALSE	FALSE	FALSE	FALSE	1088868	97.59	0.22	cellular organisms;Bacteria;Pseudomonadota;Alphaproteobacteria;Rhodospirillales;Acetobacteraceae;Commensalibacter;Commensalibacter intestini;Commensalibacter intestini A911
539	GCF_000233595.1	TRUE	TRUE	TRUE	TRUE	TRUE	FALSE	FALSE	1095774	99.58	0.14	cellular organisms;Bacteria;Pseudomonadota;Gammaproteobacteria;Enterobacterales;Erwiniaceae;Pantoea;Pantoea ananatis;Pantoea ananatis PA13
540	GCF_000233715.2	TRUE	TRUE	FALSE	FALSE	FALSE	TRUE	TRUE	767817	98.25	1.75	cellular organisms;Bacteria;Terrabacteria group;Bacillota;Clostridia;Eubacteriales;Desulfallaceae;Desulfoscipio;Desulfoscipio gibsoniae;Desulfoscipio gibsoniae DSM 7213
541	GCF_000233915.3	TRUE	TRUE	TRUE	FALSE	FALSE	FALSE	FALSE	1045855	97.8	0.57	cellular organisms;Bacteria;Pseudomonadota;Gammaproteobacteria;Xanthomonadales;Xanthomonadaceae;Pseudoxanthomonas;Pseudoxanthomonas spadix;Pseudoxanthomonas spadix BD-a59
542	GCF_000234095.1	TRUE	TRUE	FALSE	FALSE	FALSE	TRUE	TRUE	679201	99.14	0.05	cellular organisms;Bacteria;Terrabacteria group;Bacillota;Negativicutes;Selenomonadales;Selenomonadaceae;Selenomonas;Selenomonas infelix;Selenomonas infelix ATCC 43532
543	GCF_000234135.1	TRUE	TRUE	FALSE	FALSE	FALSE	TRUE	TRUE	702437	99.09	0.09	cellular organisms;Bacteria;Terrabacteria group;Bacillota;Negativicutes;Selenomonadales;Selenomonadaceae;Selenomonas;Selenomonas noxia;Selenomonas noxia F0398
544	GCF_000234355.1	TRUE	TRUE	TRUE	FALSE	FALSE	FALSE	FALSE	1088869	98.74	0.45	cellular organisms;Bacteria;Pseudomonadota;Alphaproteobacteria;Rhodospirillales;Acetobacteraceae;Gluconobacter;Gluconobacter morbifer;Gluconobacter morbifer G707
545	GCF_000235405.2	TRUE	TRUE	FALSE	FALSE	FALSE	TRUE	TRUE	771875	98.83	4.4	cellular organisms;Bacteria;Thermotogota;Thermotogae;Thermotogales;Fervidobacteriaceae;Fervidobacterium;Fervidobacterium pennivorans;Fervidobacterium pennivorans DSM 9078
546	GCF_000235425.2	TRUE	TRUE	TRUE	FALSE	FALSE	FALSE	FALSE	298655	99.55	0.21	cellular organisms;Bacteria;Terrabacteria group;Actinomycetota;Actinomycetes;Frankiales;Frankiaceae;Frankia;Frankia saprophytica
547	GCF_000235585.1	TRUE	TRUE	FALSE	FALSE	FALSE	TRUE	TRUE	985665	99.72	0.56	cellular organisms;Bacteria;Terrabacteria group;Bacillota;Bacilli;Bacillales;Paenibacillaceae;Paenibacillus;Paenibacillus terrae;Paenibacillus terrae HPL-003
548	GCF_000235605.1	TRUE	TRUE	FALSE	FALSE	FALSE	TRUE	TRUE	768706	99.83	1.61	cellular organisms;Bacteria;Terrabacteria group;Bacillota;Clostridia;Eubacteriales;Desulfitobacteriaceae;Desulfosporosinus;Desulfosporosinus orientis;Desulfosporosinus orientis DSM 765
549	GCF_000235665.1	TRUE	TRUE	FALSE	FALSE	FALSE	TRUE	TRUE	423471	96.83	0.93	cellular organisms;Bacteria;Terrabacteria group;Cyanobacteriota/Melainabacteria group;Cyanobacteriota;Cyanophyceae;Oscillatoriophycideae;Chroococcales;Aphanothecaceae;Crocosphaera;Crocosphaera watsonii;Crocosphaera watsonii WH 0003
550	GCF_000235885.1	TRUE	TRUE	FALSE	FALSE	FALSE	FALSE	TRUE	1002367	98.32	0.89	cellular organisms;Bacteria;FCB group;Bacteroidetes/Chlorobi group;Bacteroidota;Bacteroidia;Bacteroidales;Prevotellaceae;Prevotella;Prevotella stercorea;Prevotella stercorea DSM 18206
551	GCF_000236035.1	TRUE	TRUE	TRUE	FALSE	FALSE	FALSE	FALSE	1072583	99.83	1.05	cellular organisms;Bacteria;Pseudomonadota;Gammaproteobacteria;Oceanospirillales;Halomonadaceae;Halomonas;Halomonas boliviensis;Halomonas boliviensis LC1
552	GCF_000236085.2	TRUE	FALSE	FALSE	FALSE	FALSE	FALSE	FALSE	570509	99.32	0.66	cellular organisms;Bacteria;Terrabacteria group;Mycoplasmatota;Mollicutes;Entomoplasmatales;Spiroplasmataceae;Spiroplasma;Spiroplasma melliferum;Spiroplasma melliferum KC3
553	GCF_000236145.1	TRUE	TRUE	FALSE	FALSE	FALSE	FALSE	FALSE	1094714	99.87	2.01	cellular organisms;Bacteria;Pseudomonadota;Gammaproteobacteria;Legionellales;Legionellaceae;Fluoribacter;Fluoribacter dumoffii;Fluoribacter dumoffii Tex-KL
554	GCF_000236565.1	TRUE	TRUE	TRUE	FALSE	FALSE	FALSE	FALSE	1107882	94.04	3.22	cellular organisms;Bacteria;Pseudomonadota;Alphaproteobacteria;Hyphomicrobiales;Phyllobacteriaceae;Mesorhizobium;Mesorhizobium alhagi;Mesorhizobium alhagi CCNWXJ12-2
555	GCF_000236665.1	TRUE	FALSE	TRUE	FALSE	FALSE	FALSE	FALSE	640081	98.51	0.46	cellular organisms;Bacteria;Pseudomonadota;Betaproteobacteria;Rhodocyclales;Rhodocyclaceae;Azospira;Azospira oryzae;Azospira oryzae PS
556	GCF_000236705.1	TRUE	TRUE	FALSE	FALSE	FALSE	FALSE	TRUE	926562	99.5	0.99	cellular organisms;Bacteria;FCB group;Bacteroidetes/Chlorobi group;Bacteroidota;Flavobacteriia;Flavobacteriales;Schleiferiaceae;Owenweeksia;Owenweeksia hongkongensis;Owenweeksia hongkongensis DSM 17368
557	GCF_000236785.1	TRUE	TRUE	TRUE	FALSE	FALSE	FALSE	FALSE	477184	99.32	0.18	cellular organisms;Bacteria;Pseudomonadota;Betaproteobacteria;Burkholderiales;Alcaligenaceae;Achromobacter;Achromobacter arsenitoxydans;Achromobacter arsenitoxydans SY8
558	GCF_000236805.1	TRUE	TRUE	FALSE	FALSE	FALSE	TRUE	TRUE	1087481	98.98	0.56	cellular organisms;Bacteria;Terrabacteria group;Bacillota;Bacilli;Bacillales;Paenibacillaceae;Paenibacillus;Paenibacillus peoriae;Paenibacillus peoriae KCTC 3763
559	GCF_000236865.1	TRUE	TRUE	TRUE	FALSE	FALSE	FALSE	FALSE	1034345	99.68	0.13	cellular organisms;Bacteria;Terrabacteria group;Actinomycetota;Coriobacteriia;Coriobacteriales;Coriobacteriaceae;Senegalimassilia;Senegalimassilia anaerobia;Senegalimassilia anaerobia JC110
560	GCF_000236925.1	TRUE	TRUE	FALSE	FALSE	FALSE	TRUE	TRUE	985002	99.59	0.08	cellular organisms;Bacteria;Terrabacteria group;Bacillota;Bacilli;Bacillales;Staphylococcaceae;Staphylococcus;Staphylococcus argenteus
561	GCF_000237085.1	TRUE	TRUE	FALSE	FALSE	FALSE	TRUE	TRUE	720554	98.46	2.06	cellular organisms;Bacteria;Terrabacteria group;Bacillota;Clostridia;Eubacteriales;Oscillospiraceae;Acetivibrio;Acetivibrio clariflavus;Acetivibrio clariflavus DSM 19732
562	GCF_000237205.1	TRUE	TRUE	FALSE	FALSE	FALSE	FALSE	FALSE	331113	92.5	2.12	cellular organisms;Bacteria;PVC group;Chlamydiota;Chlamydiia;Parachlamydiales;Simkaniaceae;Simkania;Simkania negevensis;Simkania negevensis Z
563	GCF_000237305.1	TRUE	TRUE	TRUE	FALSE	FALSE	FALSE	FALSE	1003195	97.47	1.81	cellular organisms;Bacteria;Terrabacteria group;Actinomycetota;Actinomycetes;Kitasatosporales;Streptomycetaceae;Streptantibioticus;Streptantibioticus cattleyicolor;Streptantibioticus cattleyicolor NRRL 8057 = DSM 46488
564	GCF_000237825.1	TRUE	TRUE	FALSE	FALSE	FALSE	TRUE	TRUE	926567	97.72	1.8	cellular organisms;Bacteria;Synergistota;Synergistia;Synergistales;Synergistaceae;Thermanaerovibrio;Thermanaerovibrio velox;Thermanaerovibrio velox DSM 12556
565	GCF_000237845.1	TRUE	TRUE	FALSE	FALSE	FALSE	FALSE	FALSE	941638	97.83	0.24	cellular organisms;Bacteria;Pseudomonadota;Alphaproteobacteria;Rickettsiales;Rickettsiaceae;Rickettsieae;Rickettsia;spotted fever group;Rickettsia slovaca;Rickettsia slovaca 13-B
566	GCF_000238055.2	TRUE	TRUE	FALSE	FALSE	FALSE	TRUE	TRUE	796943	99.34	0.47	cellular organisms;Bacteria;Terrabacteria group;Bacillota;Clostridia;Eubacteriales;Lachnospiraceae;Oribacterium;Oribacterium parvum;Oribacterium parvum ACB1
567	GCF_000238075.1	TRUE	TRUE	FALSE	FALSE	FALSE	TRUE	TRUE	796944	99.17	0.1	cellular organisms;Bacteria;Terrabacteria group;Bacillota;Clostridia;Eubacteriales;Lachnospiraceae;Oribacterium;Oribacterium asaccharolyticum;Oribacterium asaccharolyticum ACB7
568	GCF_000238135.1	TRUE	TRUE	FALSE	FALSE	FALSE	TRUE	TRUE	796937	97.85	1.14	cellular organisms;Bacteria;Terrabacteria group;Bacillota;Clostridia;Eubacteriales;Peptostreptococcaceae;Peptoanaerobacter;Peptoanaerobacter stomatis
569	GCF_000238215.1	TRUE	TRUE	TRUE	FALSE	FALSE	FALSE	TRUE	203275	99.33	0.91	cellular organisms;Bacteria;FCB group;Bacteroidetes/Chlorobi group;Bacteroidota;Bacteroidia;Bacteroidales;Tannerellaceae;Tannerella;Tannerella forsythia;Tannerella forsythia 92A2
570	GCF_000238255.3	TRUE	TRUE	TRUE	TRUE	TRUE	FALSE	FALSE	1117319	99.94	0.38	cellular organisms;Bacteria;Pseudomonadota;Gammaproteobacteria;Alteromonadales;Pseudoalteromonadaceae;Pseudoalteromonas;Pseudoalteromonas spongiae;Pseudoalteromonas spongiae UST010723-006
571	GCF_000238275.3	TRUE	TRUE	TRUE	TRUE	TRUE	FALSE	FALSE	43660	99.82	0.25	cellular organisms;Bacteria;Pseudomonadota;Gammaproteobacteria;Alteromonadales;Pseudoalteromonadaceae;Pseudoalteromonas;Pseudoalteromonas undina
572	GCF_000238295.3	TRUE	TRUE	TRUE	TRUE	TRUE	FALSE	FALSE	43658	99.71	0.99	cellular organisms;Bacteria;Pseudomonadota;Gammaproteobacteria;Alteromonadales;Pseudoalteromonadaceae;Pseudoalteromonas;Pseudoalteromonas rubra
573	GCF_000238375.3	TRUE	TRUE	TRUE	TRUE	TRUE	FALSE	FALSE	43655	99.75	0.13	cellular organisms;Bacteria;Pseudomonadota;Gammaproteobacteria;Alteromonadales;Pseudoalteromonadaceae;Pseudoalteromonas;Pseudoalteromonas citrea
574	GCF_000238395.3	TRUE	TRUE	TRUE	TRUE	TRUE	FALSE	FALSE	1117313	99.75	0.38	cellular organisms;Bacteria;Pseudomonadota;Gammaproteobacteria;Alteromonadales;Pseudoalteromonadaceae;Pseudoalteromonas;Pseudoalteromonas arctica;Pseudoalteromonas arctica A 37-1-2
575	GCF_000238915.1	TRUE	TRUE	TRUE	FALSE	FALSE	FALSE	FALSE	1077972	99.34	0.26	cellular organisms;Bacteria;Terrabacteria group;Actinomycetota;Actinomycetes;Micrococcales;Micrococcaceae;Arthrobacter;Arthrobacter globiformis;Arthrobacter globiformis NBRC 12137
576	GCF_000239155.1	TRUE	TRUE	FALSE	FALSE	FALSE	FALSE	FALSE	1114962	99	1.09	cellular organisms;Bacteria;Terrabacteria group;Actinomycetota;Actinomycetes;Pseudonocardiales;Pseudonocardiaceae;Actinoalloteichus;Actinoalloteichus spitiensis;Actinoalloteichus spitiensis RMV-1378
577	GCF_000239275.1	TRUE	TRUE	FALSE	FALSE	FALSE	TRUE	TRUE	861450	84.85	1.3	cellular organisms;Bacteria;Terrabacteria group;Bacillota;Negativicutes;Veillonellales;Veillonellaceae;Anaeroglobus;Anaeroglobus geminatus;Anaeroglobus geminatus F0357
578	GCF_000240185.1	TRUE	TRUE	TRUE	TRUE	TRUE	FALSE	FALSE	1125630	97.3	0.79	cellular organisms;Bacteria;Pseudomonadota;Gammaproteobacteria;Enterobacterales;Enterobacteriaceae;Klebsiella/Raoultella group;Klebsiella;Klebsiella pneumoniae;Klebsiella pneumoniae subsp. pneumoniae;Klebsiella pneumoniae subsp. pneumoniae HS11286
579	GCF_000240225.1	TRUE	TRUE	TRUE	FALSE	FALSE	FALSE	FALSE	1097667	80.08	9.93	cellular organisms;Bacteria;Terrabacteria group;Actinomycetota;Thermoleophilia;Solirubrobacterales;Patulibacteraceae;Patulibacter;Patulibacter medicamentivorans
580	GCF_000241055.1	TRUE	TRUE	FALSE	FALSE	FALSE	TRUE	TRUE	1045004	98.02	0.07	cellular organisms;Bacteria;Terrabacteria group;Bacillota;Bacilli;Lactobacillales;Lactobacillaceae;Oenococcus;Oenococcus kitaharae;Oenococcus kitaharae DSM 17330
581	GCF_000241265.1	TRUE	TRUE	FALSE	FALSE	FALSE	FALSE	FALSE	1073574	99.38	0.34	cellular organisms;Bacteria;Terrabacteria group;Actinomycetota;Actinomycetes;Mycobacteriales;Gordoniaceae;Gordonia;Gordonia araii;Gordonia araii NBRC 100433
582	GCF_000241305.1	TRUE	TRUE	FALSE	FALSE	FALSE	FALSE	FALSE	1077974	98.49	0.34	cellular organisms;Bacteria;Terrabacteria group;Actinomycetota;Actinomycetes;Mycobacteriales;Gordoniaceae;Gordonia;Gordonia effusa;Gordonia effusa NBRC 100432
583	GCF_000241955.1	TRUE	TRUE	TRUE	TRUE	TRUE	FALSE	FALSE	745277	99.15	1.94	cellular organisms;Bacteria;Pseudomonadota;Gammaproteobacteria;Enterobacterales;Yersiniaceae;Rahnella;Rahnella aquatilis;Rahnella aquatilis CIP 78.65 = ATCC 33071
584	GCF_000242235.1	TRUE	TRUE	FALSE	FALSE	FALSE	TRUE	TRUE	796942	96.89	0.31	cellular organisms;Bacteria;Terrabacteria group;Bacillota;Clostridia;Eubacteriales;Lachnospiraceae;Stomatobaculum;Stomatobaculum longum
585	GCF_000242255.2	TRUE	TRUE	TRUE	FALSE	FALSE	FALSE	FALSE	767434	99.05	0.76	cellular organisms;Bacteria;Pseudomonadota;Gammaproteobacteria;Xanthomonadales;Rhodanobacteraceae;Frateuria;Frateuria aurantia;Frateuria aurantia DSM 6220
586	GCF_000242335.1	TRUE	TRUE	TRUE	FALSE	FALSE	FALSE	TRUE	908937	96.34	1.61	cellular organisms;Bacteria;FCB group;Bacteroidetes/Chlorobi group;Bacteroidota;Bacteroidia;Bacteroidales;Prevotellaceae;Prevotella;Prevotella dentalis;Prevotella dentalis DSM 3688
587	GCF_000242455.2	TRUE	TRUE	TRUE	FALSE	FALSE	FALSE	TRUE	886293	98.11	6.25	cellular organisms;Bacteria;PVC group;Planctomycetota;Planctomycetia;Isosphaerales;Isosphaeraceae;Singulisphaera;Singulisphaera acidiphila;Singulisphaera acidiphila DSM 18658
588	GCF_000242595.2	TRUE	TRUE	FALSE	FALSE	FALSE	TRUE	TRUE	889378	98.58	0.12	cellular organisms;Bacteria;Spirochaetota;Spirochaetia;Spirochaetales;Spirochaetaceae;Spirochaeta;Spirochaeta africana;Spirochaeta africana DSM 8902
589	GCF_000242615.2	TRUE	TRUE	TRUE	FALSE	FALSE	TRUE	FALSE	903818	98.17	0.54	cellular organisms;Bacteria;Acidobacteriota;Holophagae;Holophagales;Holophagaceae;Holophaga;Holophaga foetida;Holophaga foetida DSM 6591
590	GCF_000242635.2	TRUE	TRUE	TRUE	FALSE	FALSE	FALSE	TRUE	929556	100	0.15	cellular organisms;Bacteria;FCB group;Bacteroidetes/Chlorobi group;Bacteroidota;Sphingobacteriia;Sphingobacteriales;Sphingobacteriaceae;Solitalea;Solitalea canadensis;Solitalea canadensis DSM 3403
591	GCF_000242915.1	TRUE	TRUE	FALSE	FALSE	FALSE	TRUE	TRUE	929558	99.37	2.45	cellular organisms;Bacteria;Campylobacterota;Epsilonproteobacteria;Campylobacterales;Thiovulaceae;Sulfurimonas;Sulfurimonas gotlandica;Sulfurimonas gotlandica GD1
592	GCF_000243015.1	TRUE	TRUE	TRUE	FALSE	FALSE	FALSE	TRUE	999422	98.99	1.64	cellular organisms;Bacteria;FCB group;Bacteroidetes/Chlorobi group;Bacteroidota;Bacteroidia;Bacteroidales;Prevotellaceae;Prevotella;Prevotella maculosa;Prevotella maculosa OT 289
593	GCF_000243035.1	TRUE	TRUE	FALSE	FALSE	FALSE	FALSE	TRUE	883158	96.98	0.52	cellular organisms;Bacteria;FCB group;Bacteroidetes/Chlorobi group;Bacteroidota;Bacteroidia;Bacteroidales;Prevotellaceae;Prevotella;Prevotella micans;Prevotella micans F0438
594	GCF_000243115.2	TRUE	TRUE	TRUE	FALSE	FALSE	FALSE	TRUE	929713	98.69	1.05	cellular organisms;Bacteria;FCB group;Bacteroidetes/Chlorobi group;Bacteroidota;Chitinophagia;Chitinophagales;Chitinophagaceae;Niabella;Niabella soli;Niabella soli DSM 19437
595	GCF_000243135.2	TRUE	TRUE	FALSE	FALSE	FALSE	TRUE	TRUE	871963	99.12	0.88	cellular organisms;Bacteria;Terrabacteria group;Bacillota;Clostridia;Eubacteriales;Desulfitobacteriaceae;Desulfitobacterium;Desulfitobacterium dichloroeliminans;Desulfitobacterium dichloroeliminans LMG P-21439
596	GCF_000243155.2	TRUE	TRUE	FALSE	FALSE	FALSE	TRUE	TRUE	756499	99.12	1.75	cellular organisms;Bacteria;Terrabacteria group;Bacillota;Clostridia;Eubacteriales;Desulfitobacteriaceae;Desulfitobacterium;Desulfitobacterium dehalogenans;Desulfitobacterium dehalogenans ATCC 51507
597	GCF_000243215.1	TRUE	TRUE	FALSE	FALSE	FALSE	FALSE	TRUE	742817	98.7	0.7	cellular organisms;Bacteria;FCB group;Bacteroidetes/Chlorobi group;Bacteroidota;Bacteroidia;Bacteroidales;Odoribacteraceae;Odoribacter;Odoribacter laneus;Odoribacter laneus YIT 12061
598	GCF_000243235.1	TRUE	TRUE	TRUE	FALSE	FALSE	FALSE	TRUE	865937	98.17	0.36	cellular organisms;Bacteria;FCB group;Bacteroidetes/Chlorobi group;Bacteroidota;Flavobacteriia;Flavobacteriales;Flavobacteriaceae;Gillisia;Gillisia limnaea;Gillisia limnaea DSM 15749
599	GCF_000243335.1	TRUE	TRUE	FALSE	FALSE	FALSE	FALSE	FALSE	929563	98.49	0.3	cellular organisms;Bacteria;Spirochaetota;Spirochaetia;Leptospirales;Leptospiraceae;Leptonema;Leptonema illini;Leptonema illini DSM 21528
600	GCF_000243395.2	TRUE	TRUE	FALSE	FALSE	FALSE	FALSE	FALSE	928724	99.4	0.15	cellular organisms;Bacteria;Terrabacteria group;Actinomycetota;Actinomycetes;Pseudonocardiales;Pseudonocardiaceae;Saccharomonospora;Saccharomonospora glauca;Saccharomonospora glauca K62
601	GCF_000243675.2	TRUE	TRUE	FALSE	FALSE	FALSE	FALSE	FALSE	1049790	81.75	7.22	cellular organisms;Bacteria;Spirochaetota;Spirochaetia;Leptospirales;Leptospiraceae;Leptospira;Leptospira inadai;Leptospira inadai serovar Lyme;Leptospira inadai serovar Lyme str. 10
602	GCF_000243715.2	TRUE	TRUE	FALSE	FALSE	FALSE	FALSE	FALSE	1049789	82.58	8.49	cellular organisms;Bacteria;Spirochaetota;Spirochaetia;Leptospirales;Leptospiraceae;Leptospira;Leptospira broomii;Leptospira broomii serovar Hurstbridge;Leptospira broomii serovar Hurstbridge str. 5399
603	GCF_000244895.1	TRUE	TRUE	FALSE	FALSE	FALSE	TRUE	TRUE	768710	99.1	0.8	cellular organisms;Bacteria;Terrabacteria group;Bacillota;Clostridia;Eubacteriales;Desulfitobacteriaceae;Desulfosporosinus;Desulfosporosinus youngiae;Desulfosporosinus youngiae DSM 17734
604	GCF_000244955.1	TRUE	TRUE	TRUE	FALSE	FALSE	FALSE	FALSE	882083	99.41	0.15	cellular organisms;Bacteria;Terrabacteria group;Actinomycetota;Actinomycetes;Pseudonocardiales;Pseudonocardiaceae;Saccharomonospora;Saccharomonospora marina;Saccharomonospora marina XMU15
605	GCF_000244975.1	TRUE	TRUE	TRUE	FALSE	FALSE	FALSE	FALSE	882082	99.42	0.77	cellular organisms;Bacteria;Terrabacteria group;Actinomycetota;Actinomycetes;Pseudonocardiales;Pseudonocardiaceae;Saccharomonospora;Saccharomonospora cyanea;Saccharomonospora cyanea NA-134
606	GCF_000245735.1	TRUE	TRUE	TRUE	TRUE	TRUE	FALSE	FALSE	1129374	98.18	0.3	cellular organisms;Bacteria;Pseudomonadota;Gammaproteobacteria;Alteromonadales;Alteromonadaceae;Alishewanella;Alishewanella jeotgali;Alishewanella jeotgali KCTC 22429
607	GCF_000245755.1	TRUE	TRUE	FALSE	FALSE	FALSE	TRUE	TRUE	883114	98.99	1.01	cellular organisms;Bacteria;Terrabacteria group;Bacillota;Tissierellia;Tissierellales;Peptoniphilaceae;Helcococcus;Helcococcus kunzii;Helcococcus kunzii ATCC 51366
608	GCF_000245795.1	TRUE	TRUE	FALSE	FALSE	FALSE	TRUE	TRUE	883113	99.25	0.18	cellular organisms;Bacteria;Terrabacteria group;Bacillota;Bacilli;Lactobacillales;Aerococcaceae;Facklamia;Facklamia languida;Facklamia languida CCUG 37842
609	GCF_000246755.1	TRUE	TRUE	FALSE	FALSE	FALSE	FALSE	FALSE	491078	99.66	0.98	cellular organisms;Bacteria;Spirochaetota;Spirochaetia;Spirochaetales;Treponemataceae;Treponema;Treponema pallidum;Treponema pallidum subsp. pertenue;Treponema pallidum subsp. pertenue str. SamoaD
610	GCF_000246855.1	TRUE	TRUE	TRUE	FALSE	FALSE	FALSE	TRUE	700598	99.63	0.18	cellular organisms;Bacteria;FCB group;Bacteroidetes/Chlorobi group;Bacteroidota;Chitinophagia;Chitinophagales;Chitinophagaceae;Niastella;Niastella koreensis;Niastella koreensis GR20-10
611	GCF_000246895.1	TRUE	TRUE	FALSE	FALSE	FALSE	TRUE	TRUE	545243	98.55	1.4	cellular organisms;Bacteria;Terrabacteria group;Bacillota;Clostridia;Eubacteriales;Clostridiaceae;Clostridium;Clostridium arbusti;Clostridium arbusti SL206
612	GCF_000246925.1	TRUE	TRUE	FALSE	FALSE	FALSE	TRUE	TRUE	875454	96.32	4.45	cellular organisms;Bacteria;Terrabacteria group;Bacillota;Tissierellia;Tissierellales;Peptoniphilaceae;Peptoniphilus;Peptoniphilus rhinitidis;Peptoniphilus rhinitidis 1-13
613	GCF_000246945.1	TRUE	TRUE	FALSE	FALSE	FALSE	FALSE	FALSE	1008457	98.62	0.05	cellular organisms;Bacteria;FCB group;Bacteroidetes/Chlorobi group;Bacteroidota;Flavobacteriia;Flavobacteriales;Flavobacteriaceae;Myroides;Myroides injenensis;Myroides injenensis M09-0166
614	GCF_000246965.1	TRUE	TRUE	FALSE	FALSE	FALSE	TRUE	TRUE	1123284	98.92	0.24	cellular organisms;Bacteria;Terrabacteria group;Bacillota;Bacilli;Bacillales;Sporolactobacillaceae;Sporolactobacillus;Sporolactobacillus vineae;Sporolactobacillus vineae DSM 21990 = SL153
615	GCF_000247565.1	TRUE	TRUE	FALSE	FALSE	FALSE	FALSE	FALSE	1142511	99.11	0.59	cellular organisms;Bacteria;Pseudomonadota;Gammaproteobacteria;Enterobacterales;Erwiniaceae;Wigglesworthia;Wigglesworthia glossinidia;Wigglesworthia glossinidia endosymbiont of Glossina morsitans;Wigglesworthia glossinidia endosymbiont of Glossina morsitans morsitans (Yale colony)
616	GCF_000247605.1	TRUE	TRUE	FALSE	FALSE	FALSE	TRUE	TRUE	931626	100	1.43	cellular organisms;Bacteria;Terrabacteria group;Bacillota;Clostridia;Eubacteriales;Eubacteriaceae;Acetobacterium;Acetobacterium woodii;Acetobacterium woodii DSM 1030
617	GCF_000247715.1	TRUE	TRUE	FALSE	FALSE	FALSE	FALSE	FALSE	1112204	96.82	0.94	cellular organisms;Bacteria;Terrabacteria group;Actinomycetota;Actinomycetes;Mycobacteriales;Gordoniaceae;Gordonia;Gordonia polyisoprenivorans;Gordonia polyisoprenivorans VH2
618	GCF_000247995.1	TRUE	TRUE	TRUE	FALSE	FALSE	FALSE	FALSE	1089455	98.85	0.53	cellular organisms;Bacteria;Terrabacteria group;Actinomycetota;Actinomycetes;Micrococcales;Dermatophilaceae;Mobilicoccus;Mobilicoccus pelagius;Mobilicoccus pelagius NBRC 104925
619	GCF_000250635.1	TRUE	TRUE	FALSE	FALSE	FALSE	FALSE	TRUE	984262	99.11	0.82	cellular organisms;Bacteria;FCB group;Bacteroidetes/Chlorobi group;Bacteroidota;Saprospiria;Saprospirales;Saprospiraceae;Saprospira;Saprospira grandis;Saprospira grandis str. Lewin
620	GCF_000250875.1	TRUE	TRUE	FALSE	FALSE	FALSE	FALSE	FALSE	762967	82.31	5.39	cellular organisms;Bacteria;Pseudomonadota;Betaproteobacteria;Burkholderiales;Sutterellaceae;Sutterella;Sutterella parvirubra;Sutterella parvirubra YIT 11816
621	GCF_000252445.1	TRUE	TRUE	FALSE	FALSE	FALSE	TRUE	FALSE	745776	99.77	0.35	cellular organisms;Bacteria;Terrabacteria group;Deinococcota;Deinococci;Deinococcales;Deinococcaceae;Deinococcus;Deinococcus gobiensis;Deinococcus gobiensis I-0
622	GCF_000253015.1	TRUE	TRUE	FALSE	FALSE	FALSE	FALSE	FALSE	696125	98.07	0.41	cellular organisms;Bacteria;Pseudomonadota;Alphaproteobacteria;Hyphomicrobiales;Bartonellaceae;Bartonella;Bartonella clarridgeiae;Bartonella clarridgeiae 73
623	GCF_000253035.1	TRUE	TRUE	FALSE	FALSE	FALSE	TRUE	FALSE	765952	97.45	1.18	cellular organisms;Bacteria;PVC group;Chlamydiota;Chlamydiia;Parachlamydiales;Parachlamydiaceae;Parachlamydia;Parachlamydia acanthamoebae;Parachlamydia acanthamoebae UV-7
624	GCF_000253095.1	TRUE	FALSE	FALSE	FALSE	FALSE	FALSE	FALSE	866629	96.54	0.1	cellular organisms;Bacteria;Terrabacteria group;Mycoplasmatota;Mollicutes;Mycoplasmatales;Mycoplasmataceae;Mycoplasma;Mycoplasma mycoides group;Mycoplasma leachii;Mycoplasma leachii 99/014/6
625	GCF_000253115.1	TRUE	TRUE	FALSE	FALSE	FALSE	FALSE	FALSE	426114	99.39	0.27	cellular organisms;Bacteria;Pseudomonadota;Betaproteobacteria;Burkholderiales;Burkholderiales genera incertae sedis;Thiomonas;Thiomonas arsenitoxydans
626	GCF_000253275.1	TRUE	TRUE	FALSE	FALSE	FALSE	FALSE	TRUE	1034807	98.28	0.94	cellular organisms;Bacteria;FCB group;Bacteroidetes/Chlorobi group;Bacteroidota;Flavobacteriia;Flavobacteriales;Flavobacteriaceae;Flavobacterium;Flavobacterium branchiophilum;Flavobacterium branchiophilum FL-15
627	GCF_000253375.1	TRUE	TRUE	TRUE	FALSE	FALSE	FALSE	FALSE	1048245	99.03	0.11	cellular organisms;Bacteria;Terrabacteria group;Actinomycetota;Actinomycetes;Mycobacteriales;Mycobacteriaceae;Mycobacterium;Mycobacterium tuberculosis complex;Mycobacterium canettii;Mycobacterium canettii CIPT 140010059
628	GCF_000255135.1	TRUE	TRUE	FALSE	FALSE	FALSE	TRUE	TRUE	443254	95.38	2.37	cellular organisms;Bacteria;Thermotogota;Thermotogae;Petrotogales;Petrotogaceae;Marinitoga;Marinitoga piezophila;Marinitoga piezophila KA3
629	GCF_000255295.1	TRUE	TRUE	TRUE	FALSE	FALSE	TRUE	TRUE	1144275	99.11	0.23	cellular organisms;Bacteria;Myxococcota;Myxococcia;Myxococcales;Cystobacterineae;Myxococcaceae;Corallococcus;Corallococcus coralloides;Corallococcus coralloides DSM 2259
630	GCF_000255355.1	TRUE	TRUE	FALSE	FALSE	FALSE	FALSE	FALSE	1144888	94.63	0.38	cellular organisms;Bacteria;Pseudomonadota;Alphaproteobacteria;Rickettsiales;Rickettsiaceae;Rickettsieae;Rickettsia;spotted fever group;Rickettsia helvetica;Rickettsia helvetica C9P9
631	GCF_000255655.1	TRUE	TRUE	TRUE	FALSE	FALSE	FALSE	FALSE	1123242	99.43	3.77	cellular organisms;Bacteria;PVC group;Planctomycetota;Planctomycetia;Planctomycetales;Planctomycetaceae;Schlesneria;Schlesneria paludicola;Schlesneria paludicola DSM 18645
632	GCF_000255705.1	TRUE	TRUE	TRUE	FALSE	FALSE	FALSE	TRUE	1123508	97.72	2.93	cellular organisms;Bacteria;PVC group;Planctomycetota;Planctomycetia;Gemmatales;Gemmataceae;Zavarzinella;Zavarzinella formosa;Zavarzinella formosa DSM 19928
633	GCF_000258175.1	TRUE	TRUE	TRUE	FALSE	FALSE	FALSE	FALSE	882086	99.31	0.15	cellular organisms;Bacteria;Terrabacteria group;Actinomycetota;Actinomycetes;Pseudonocardiales;Pseudonocardiaceae;Saccharomonospora;Saccharomonospora xinjiangensis;Saccharomonospora xinjiangensis XJ-54
634	GCF_000258405.1	TRUE	TRUE	FALSE	FALSE	FALSE	TRUE	TRUE	945713	99.11	1.35	cellular organisms;Bacteria;FCB group;Bacteroidetes/Chlorobi group;Ignavibacteriota;Ignavibacteria;Ignavibacteriales;Ignavibacteriaceae;Ignavibacterium;Ignavibacterium album;Ignavibacterium album JCM 16511
635	GCF_000258535.2	TRUE	TRUE	FALSE	FALSE	FALSE	TRUE	TRUE	997761	97.6	5.16	cellular organisms;Bacteria;Terrabacteria group;Bacillota;Bacilli;Bacillales;Paenibacillaceae;Paenibacillus;Paenibacillus mucilaginosus;Paenibacillus mucilaginosus K02
636	GCF_000259075.1	TRUE	TRUE	TRUE	FALSE	FALSE	FALSE	TRUE	1168289	99.24	3.01	cellular organisms;Bacteria;FCB group;Bacteroidetes/Chlorobi group;Bacteroidota;Bacteroidia;Marinilabiliales;Marinilabiliaceae;Marinilabilia;Marinilabilia salmonicolor;Marinilabilia salmonicolor JCM 21150
637	GCF_000259275.1	TRUE	TRUE	FALSE	FALSE	FALSE	TRUE	TRUE	1163745	96.96	0.21	cellular organisms;Bacteria;Campylobacterota;Epsilonproteobacteria;Campylobacterales;Helicobacteraceae;Helicobacter;Helicobacter cetorum;Helicobacter cetorum MIT 99-5656
638	GCF_000260965.1	TRUE	TRUE	FALSE	FALSE	FALSE	FALSE	FALSE	754477	99.46	0.34	cellular organisms;Bacteria;Pseudomonadota;Gammaproteobacteria;Thiotrichales;Piscirickettsiaceae;Methylophaga;Methylophaga frappieri
639	GCF_000260985.4	TRUE	TRUE	FALSE	FALSE	FALSE	FALSE	FALSE	754476	98.84	2.06	cellular organisms;Bacteria;Pseudomonadota;Gammaproteobacteria;Thiotrichales;Piscirickettsiaceae;Methylophaga;Methylophaga nitratireducenticrescens
640	GCF_000261045.2	TRUE	TRUE	TRUE	TRUE	TRUE	FALSE	FALSE	1154756	99.89	0.46	cellular organisms;Bacteria;Pseudomonadota;Gammaproteobacteria;Enterobacterales;Yersiniaceae;Serratia;Serratia inhibens;Serratia inhibens PRI-2C
641	GCF_000261645.1	TRUE	TRUE	TRUE	FALSE	FALSE	FALSE	FALSE	1128287	98.02	1.41	cellular organisms;Bacteria;Pseudomonadota;Alphaproteobacteria;Hyphomicrobiales;Nitrobacteraceae;Bradyrhizobium;Bradyrhizobium liaoningense;Bradyrhizobium liaoningense CCBAU 05525
642	GCF_000262245.1	TRUE	TRUE	FALSE	TRUE	TRUE	FALSE	FALSE	1095749	93.22	1.86	cellular organisms;Bacteria;Pseudomonadota;Gammaproteobacteria;Pasteurellales;Pasteurellaceae;Pasteurella;Pasteurella bettyae;Pasteurella bettyae CCUG 2042
643	GCF_000262345.1	TRUE	TRUE	TRUE	FALSE	FALSE	FALSE	FALSE	1565415	99.07	0.63	cellular organisms;Bacteria;Terrabacteria group;Actinomycetota;Actinomycetes;Kitasatosporales;Streptomycetaceae;Streptomyces;Streptomyces xiaopingdaonensis
644	GCF_000262405.1	TRUE	TRUE	TRUE	FALSE	FALSE	FALSE	FALSE	864069	97.16	0.03	cellular organisms;Bacteria;Pseudomonadota;Alphaproteobacteria;Hyphomicrobiales;Methylobacteriaceae;Microvirga;Microvirga lotononidis
645	GCF_000262445.1	TRUE	TRUE	FALSE	FALSE	FALSE	TRUE	TRUE	880478	85.02	0.76	cellular organisms;Bacteria;Terrabacteria group;Bacillota;Clostridia;Thermoanaerobacterales;Thermoanaerobacteraceae;Thermoanaerobacter;Thermoanaerobacter siderophilus;Thermoanaerobacter siderophilus SR4
646	GCF_000262545.1	TRUE	TRUE	FALSE	FALSE	FALSE	FALSE	TRUE	868129	96.53	1.14	cellular organisms;Bacteria;FCB group;Bacteroidetes/Chlorobi group;Bacteroidota;Bacteroidia;Bacteroidales;Prevotellaceae;Prevotella;Prevotella bivia;Prevotella bivia DSM 20514
647	GCF_000262755.1	TRUE	TRUE	FALSE	FALSE	FALSE	TRUE	TRUE	997296	96.43	1.67	cellular organisms;Bacteria;Terrabacteria group;Bacillota;Bacilli;Bacillales;Bacillaceae;Bacillus;Bacillus methanolicus;Bacillus methanolicus PB1
648	GCF_000263055.1	TRUE	TRUE	FALSE	FALSE	FALSE	FALSE	FALSE	1175313	99.31	0.21	cellular organisms;Bacteria;Pseudomonadota;Alphaproteobacteria;Rickettsiales;Rickettsiaceae;Rickettsieae;Rickettsia;spotted fever group;Rickettsia honei;Rickettsia honei RB
649	GCF_000263195.1	TRUE	TRUE	TRUE	FALSE	FALSE	TRUE	TRUE	929562	99.98	0.3	cellular organisms;Bacteria;FCB group;Bacteroidetes/Chlorobi group;Bacteroidota;Cytophagia;Cytophagales;Spirosomaceae;Emticicia;Emticicia oligotrophica;Emticicia oligotrophica DSM 17448
650	GCF_000263675.1	TRUE	TRUE	TRUE	FALSE	FALSE	FALSE	FALSE	1615674	99.89	0.59	cellular organisms;Bacteria;Pseudomonadota;Gammaproteobacteria;Pseudomonadales;Pseudomonadaceae;Pseudomonas;Pseudomonas lactis
651	GCF_000264295.1	TRUE	TRUE	TRUE	FALSE	FALSE	FALSE	FALSE	1163407	82.45	6.55	cellular organisms;Bacteria;Pseudomonadota;Gammaproteobacteria;Xanthomonadales;Rhodanobacteraceae;Rhodanobacter;Rhodanobacter spathiphylli;Rhodanobacter spathiphylli B39
652	GCF_000264315.1	TRUE	TRUE	TRUE	FALSE	FALSE	FALSE	FALSE	1163408	80.17	8.42	cellular organisms;Bacteria;Pseudomonadota;Gammaproteobacteria;Xanthomonadales;Rhodanobacteraceae;Rhodanobacter;Rhodanobacter fulvus;Rhodanobacter fulvus Jip2
653	GCF_000264455.2	TRUE	TRUE	TRUE	FALSE	FALSE	FALSE	FALSE	1110502	98.34	1.35	cellular organisms;Bacteria;Pseudomonadota;Alphaproteobacteria;Rhodospirillales;Geminicoccaceae;Tistrella;Tistrella mobilis;Tistrella mobilis KA081020-065
654	GCF_000264945.2	TRUE	TRUE	TRUE	FALSE	FALSE	FALSE	FALSE	861109	97.13	1.58	cellular organisms;Bacteria;Pseudomonadota;Alphaproteobacteria;Sphingomonadales;Sphingomonadaceae;Sphingobium;Sphingobium indicum;Sphingobium indicum B90A
655	GCF_000265245.1	TRUE	TRUE	TRUE	FALSE	FALSE	FALSE	FALSE	339656	97.78	1.33	cellular organisms;Bacteria;Pseudomonadota;Gammaproteobacteria;Oceanospirillales;Halomonadaceae;Halomonas;Halomonas smyrnensis;Halomonas smyrnensis AAD6
656	GCF_000265295.1	TRUE	TRUE	FALSE	FALSE	FALSE	TRUE	TRUE	760154	99.67	0.08	cellular organisms;Bacteria;Campylobacterota;Epsilonproteobacteria;Campylobacterales;Sulfurospirillaceae;Sulfurospirillum;Sulfurospirillum barnesii;Sulfurospirillum barnesii SES-3
657	GCF_000265385.1	TRUE	TRUE	TRUE	FALSE	FALSE	FALSE	TRUE	746697	96.51	0.88	cellular organisms;Bacteria;FCB group;Bacteroidetes/Chlorobi group;Bacteroidota;Flavobacteriia;Flavobacteriales;Flavobacteriaceae;Aequorivita;Aequorivita sublithincola;Aequorivita sublithincola DSM 14238
658	GCF_000265405.1	TRUE	TRUE	TRUE	FALSE	FALSE	TRUE	TRUE	866536	99.42	0.15	cellular organisms;Bacteria;FCB group;Bacteroidetes/Chlorobi group;Bacteroidota;Cytophagia;Cytophagales;Cyclobacteriaceae;Belliella;Belliella baltica;Belliella baltica DSM 15883
659	GCF_000265425.1	TRUE	TRUE	FALSE	FALSE	FALSE	FALSE	TRUE	926566	98.61	9.47	cellular organisms;Bacteria;Acidobacteriota;Terriglobia;Terriglobales;Acidobacteriaceae;Terriglobus;Terriglobus roseus;Terriglobus roseus DSM 18391
660	GCF_000265505.1	TRUE	TRUE	FALSE	FALSE	FALSE	TRUE	TRUE	880071	99.09	0.91	cellular organisms;Bacteria;FCB group;Bacteroidetes/Chlorobi group;Bacteroidota;Cytophagia;Cytophagales;Bernardetiaceae;Bernardetia;Bernardetia litoralis;Bernardetia litoralis DSM 6794
661	GCF_000266885.1	TRUE	TRUE	TRUE	FALSE	FALSE	FALSE	FALSE	869212	84.38	7.96	cellular organisms;Bacteria;Spirochaetota;Spirochaetia;Leptospirales;Leptospiraceae;Turneriella;Turneriella parva;Turneriella parva DSM 21527
662	GCF_000269565.1	TRUE	TRUE	FALSE	FALSE	FALSE	TRUE	TRUE	100884	99.05	0.3	cellular organisms;Bacteria;Terrabacteria group;Bacillota;Erysipelotrichia;Erysipelotrichales;Coprobacillaceae;Coprobacillus;Coprobacillus cateniformis
663	GCF_000269805.1	TRUE	TRUE	FALSE	FALSE	FALSE	FALSE	FALSE	1167628	99.93	0.35	cellular organisms;Bacteria;Terrabacteria group;Actinomycetota;Actinomycetes;Actinomycetales;Actinomycetaceae;Actinomyces;Actinomyces massiliensis;Actinomyces massiliensis 4401292
664	GCF_000269985.1	TRUE	TRUE	TRUE	FALSE	FALSE	FALSE	FALSE	452652	97.58	1.66	cellular organisms;Bacteria;Terrabacteria group;Actinomycetota;Actinomycetes;Kitasatosporales;Streptomycetaceae;Kitasatospora;Kitasatospora setae;Kitasatospora setae KM-6054
665	GCF_000270085.1	TRUE	TRUE	FALSE	FALSE	FALSE	TRUE	TRUE	650150	96.99	1.05	cellular organisms;Bacteria;Terrabacteria group;Bacillota;Erysipelotrichia;Erysipelotrichales;Erysipelotrichaceae;Erysipelothrix;Erysipelothrix rhusiopathiae;Erysipelothrix rhusiopathiae str. Fujisawa
666	GCF_000270245.1	TRUE	TRUE	TRUE	FALSE	FALSE	FALSE	FALSE	1032480	97.28	2.31	cellular organisms;Bacteria;Terrabacteria group;Actinomycetota;Actinomycetes;Propionibacteriales;Propionibacteriaceae;Microlunatus;Microlunatus phosphovorus;Microlunatus phosphovorus NM-1
667	GCF_000271305.1	TRUE	TRUE	TRUE	FALSE	FALSE	FALSE	FALSE	1172194	99.34	1.02	cellular organisms;Bacteria;Pseudomonadota;Gammaproteobacteria;Nevskiales;Sinobacteraceae;Hydrocarboniphaga;Hydrocarboniphaga effusa;Hydrocarboniphaga effusa AP103
668	GCF_000272005.1	TRUE	TRUE	TRUE	TRUE	TRUE	FALSE	FALSE	1195246	91.65	3.01	cellular organisms;Bacteria;Pseudomonadota;Gammaproteobacteria;Alteromonadales;Alteromonadaceae;Alishewanella;Alishewanella agri;Alishewanella agri BL06
669	GCF_000273525.1	TRUE	TRUE	FALSE	FALSE	FALSE	FALSE	FALSE	398513	98.5	0.3	cellular organisms;Bacteria;Terrabacteria group;Actinomycetota;Actinomycetes;Bifidobacteriales;Bifidobacteriaceae;Bifidobacterium;Bifidobacterium bifidum;Bifidobacterium bifidum NCIMB 41171
670	GCF_000275725.1	TRUE	TRUE	TRUE	FALSE	FALSE	FALSE	FALSE	1177117	99.67	0.75	cellular organisms;Bacteria;Pseudomonadota;Gammaproteobacteria;Oceanospirillales;Halomonadaceae;Halomonas;Halomonas stevensii;Halomonas stevensii S18214
671	GCF_000275805.1	TRUE	TRUE	FALSE	FALSE	FALSE	FALSE	FALSE	857290	93.55	0.14	cellular organisms;Bacteria;Terrabacteria group;Actinomycetota;Actinomycetes;Bifidobacteriales;Bifidobacteriaceae;Scardovia;Scardovia wiggsiae;Scardovia wiggsiae F0424
672	GCF_000276805.1	TRUE	TRUE	TRUE	FALSE	TRUE	FALSE	FALSE	1201293	99.04	1.22	cellular organisms;Bacteria;Pseudomonadota;Gammaproteobacteria;Alteromonadales;Moritellaceae;Moritella;Moritella dasanensis;Moritella dasanensis ArB 0140
673	GCF_000277165.1	TRUE	TRUE	FALSE	FALSE	FALSE	FALSE	FALSE	1105094	97.25	0.33	cellular organisms;Bacteria;Pseudomonadota;Alphaproteobacteria;Rickettsiales;Rickettsiaceae;Rickettsieae;Rickettsia;typhus group;Rickettsia prowazekii;Rickettsia prowazekii str. Chernikova
674	GCF_000277285.1	TRUE	TRUE	FALSE	FALSE	FALSE	FALSE	FALSE	1003201	98.44	0.11	cellular organisms;Bacteria;Pseudomonadota;Alphaproteobacteria;Rickettsiales;Rickettsiaceae;Rickettsieae;Rickettsia;typhus group;Rickettsia typhi;Rickettsia typhi str. TH1527
675	GCF_000277895.2	TRUE	TRUE	TRUE	FALSE	FALSE	FALSE	FALSE	1094184	97.34	0.46	cellular organisms;Bacteria;Pseudomonadota;Gammaproteobacteria;Xanthomonadales;Xanthomonadaceae;Xanthomonas;Xanthomonas vasicola;Xanthomonas vasicola pv. musacearum;Xanthomonas campestris pv. musacearum NCPPB 4379
676	GCF_000278135.1	TRUE	TRUE	FALSE	FALSE	FALSE	FALSE	FALSE	1094563	95.11	1.56	cellular organisms;Bacteria;Pseudomonadota;Alphaproteobacteria;Hyphomicrobiales;Bartonellaceae;Bartonella;Bartonella washoeensis;Bartonella washoeensis Sb944nv
677	GCF_000278215.1	TRUE	TRUE	FALSE	FALSE	FALSE	FALSE	FALSE	1094556	98.78	0.66	cellular organisms;Bacteria;Pseudomonadota;Alphaproteobacteria;Hyphomicrobiales;Bartonellaceae;Bartonella;Bartonella rattimassiliensis;Bartonella rattimassiliensis 15908
678	GCF_000279145.1	TRUE	TRUE	FALSE	FALSE	FALSE	TRUE	TRUE	1191523	98.78	0.57	cellular organisms;Bacteria;FCB group;Bacteroidetes/Chlorobi group;Ignavibacteriota;Ignavibacteria;Ignavibacteriales;Melioribacteraceae;Melioribacter;Melioribacter roseus;Melioribacter roseus P3M-2
679	GCF_000279995.1	TRUE	TRUE	TRUE	FALSE	FALSE	FALSE	FALSE	1094559	96.34	0.3	cellular organisms;Bacteria;Pseudomonadota;Alphaproteobacteria;Hyphomicrobiales;Bartonellaceae;Bartonella;Bartonella tamiae;Bartonella tamiae Th307
680	GCF_000280055.1	TRUE	TRUE	TRUE	TRUE	TRUE	FALSE	FALSE	1197174	97.87	0.78	cellular organisms;Bacteria;Pseudomonadota;Gammaproteobacteria;Alteromonadales;Alteromonadaceae;Alishewanella;Alishewanella aestuarii;Alishewanella aestuarii B11
681	GCF_000280865.2	TRUE	TRUE	TRUE	FALSE	FALSE	FALSE	FALSE	1160718	99.91	0.79	cellular organisms;Bacteria;Terrabacteria group;Actinomycetota;Actinomycetes;Kitasatosporales;Streptomycetaceae;Streptomyces;Streptomyces auratus;Streptomyces auratus AGR0001
682	GCF_000280925.3	TRUE	TRUE	TRUE	FALSE	FALSE	TRUE	TRUE	1297742	96.11	2.39	cellular organisms;Bacteria;Myxococcota;Myxococcia;Myxococcales;Cystobacterineae;Myxococcaceae;Myxococcus;Myxococcus hansupus
683	GCF_000281085.1	TRUE	TRUE	TRUE	FALSE	TRUE	FALSE	FALSE	659495	98.9	1.08	cellular organisms;Bacteria;Pseudomonadota;Gammaproteobacteria;Alteromonadales;Alteromonadaceae;Catenovulum;Catenovulum agarivorans;Catenovulum agarivorans YM01
684	GCF_000283915.1	TRUE	TRUE	FALSE	FALSE	FALSE	FALSE	FALSE	1105107	96.66	0.18	cellular organisms;Bacteria;Pseudomonadota;Alphaproteobacteria;Rickettsiales;Rickettsiaceae;Rickettsieae;Rickettsia;belli group;Rickettsia canadensis;Rickettsia canadensis str. CA410
685	GCF_000284115.1	TRUE	TRUE	FALSE	FALSE	FALSE	FALSE	FALSE	1142394	93.39	1.17	cellular organisms;Bacteria;PVC group;Planctomycetota;Phycisphaerae;Phycisphaerales;Phycisphaeraceae;Phycisphaera;Phycisphaera mikurensis;Phycisphaera mikurensis NBRC 102666
686	GCF_000284155.1	TRUE	TRUE	FALSE	FALSE	FALSE	FALSE	FALSE	1105110	98.01	0.38	cellular organisms;Bacteria;Pseudomonadota;Alphaproteobacteria;Rickettsiales;Rickettsiaceae;Rickettsieae;Rickettsia;spotted fever group;Rickettsia australis;Rickettsia australis str. Cutlack
687	GCF_000284275.1	TRUE	TRUE	TRUE	FALSE	FALSE	FALSE	FALSE	1404864	99.96	0.52	cellular organisms;Bacteria;Pseudomonadota;Alphaproteobacteria;Hyphomicrobiales;Nitrobacteraceae;Bradyrhizobium;Bradyrhizobium cosmicum
688	GCF_000284295.1	TRUE	TRUE	TRUE	FALSE	FALSE	FALSE	FALSE	512565	98.5	0.63	cellular organisms;Bacteria;Terrabacteria group;Actinomycetota;Actinomycetes;Micromonosporales;Micromonosporaceae;Actinoplanes;Actinoplanes missouriensis;Actinoplanes missouriensis 431
689	GCF_000284315.1	TRUE	TRUE	FALSE	FALSE	FALSE	FALSE	FALSE	1162668	80.95	2.91	cellular organisms;Bacteria;Nitrospirota;Nitrospiria;Nitrospirales;Nitrospiraceae;Leptospirillum;Leptospirillum sp. Group I;Leptospirillum ferrooxidans;Leptospirillum ferrooxidans C2-3
690	GCF_000284355.1	TRUE	TRUE	FALSE	FALSE	FALSE	TRUE	TRUE	944546	98.97	0.35	cellular organisms;Bacteria;Campylobacterota;Epsilonproteobacteria;Campylobacterales;Arcobacteraceae;Aliarcobacter;Aliarcobacter butzleri;Aliarcobacter butzleri ED-1
691	GCF_000284515.1	TRUE	TRUE	FALSE	FALSE	FALSE	TRUE	TRUE	866895	99.21	0.7	cellular organisms;Bacteria;Terrabacteria group;Bacillota;Bacilli;Bacillales;Bacillaceae;Halobacillus;Halobacillus halophilus;Halobacillus halophilus DSM 2266
692	GCF_000284615.1	TRUE	TRUE	TRUE	FALSE	FALSE	FALSE	FALSE	1163748	99.98	0.04	cellular organisms;Bacteria;Pseudomonadota;Gammaproteobacteria;Pseudomonadales;Marinobacteraceae;Marinobacter;Marinobacter nauticus;Marinobacter nauticus ATCC 49840
693	GCF_000284635.1	TRUE	TRUE	FALSE	FALSE	FALSE	TRUE	TRUE	1172562	98.42	0.43	cellular organisms;Bacteria;Campylobacterota;Epsilonproteobacteria;Campylobacterales;Helicobacteraceae;Helicobacter;Helicobacter cinaedi;Helicobacter cinaedi PAGU611
694	GCF_000285515.1	TRUE	TRUE	FALSE	FALSE	FALSE	TRUE	TRUE	1033743	96.72	1.22	cellular organisms;Bacteria;Terrabacteria group;Bacillota;Bacilli;Bacillales;Paenibacillaceae;Paenibacillus;Paenibacillus senegalensis;Paenibacillus senegalensis JC66
695	GCF_000285555.1	TRUE	TRUE	FALSE	FALSE	FALSE	TRUE	TRUE	1033739	85.47	5.74	cellular organisms;Bacteria;Terrabacteria group;Bacillota;Bacilli;Bacillales;Planococcaceae;Kurthia;Kurthia massiliensis
696	GCF_000285835.1	TRUE	TRUE	TRUE	FALSE	FALSE	FALSE	FALSE	1033736	91.83	8.86	cellular organisms;Bacteria;Terrabacteria group;Actinomycetota;Actinomycetes;Micrococcales;Brevibacteriaceae;Brevibacterium;Brevibacterium senegalense
697	GCF_000286675.1	TRUE	FALSE	FALSE	FALSE	FALSE	FALSE	FALSE	1159197	96.54	0.38	cellular organisms;Bacteria;Terrabacteria group;Mycoplasmatota;Mycoplasmoidales;Metamycoplasmataceae;Mycoplasmoides;Mycoplasmoides gallisepticum;Mycoplasmoides gallisepticum VA94_7994-1-7P
698	GCF_000287155.2	TRUE	TRUE	TRUE	FALSE	TRUE	FALSE	FALSE	617133	98.99	0.84	cellular organisms;Bacteria;Pseudomonadota;Gammaproteobacteria;Vibrionales;Vibrionaceae;Vibrio;Vibrio ordalii;Vibrio ordalii FS-238
699	GCF_000294655.1	TRUE	TRUE	TRUE	FALSE	FALSE	FALSE	FALSE	1150626	85.49	7.29	cellular organisms;Bacteria;Pseudomonadota;Alphaproteobacteria;Rhodospirillales;Rhodospirillaceae;Magnetospirillum;Magnetospirillum molischianum;Magnetospirillum molischianum DSM 120
700	GCF_000295935.2	TRUE	TRUE	TRUE	FALSE	FALSE	TRUE	TRUE	1189612	99.27	0.15	cellular organisms;Bacteria;FCB group;Bacteroidetes/Chlorobi group;Bacteroidota;Cytophagia;Cytophagales;Cyclobacteriaceae;Indibacter;Indibacter alkaliphilus;Indibacter alkaliphilus LW1
701	GCF_000296405.1	TRUE	TRUE	FALSE	FALSE	FALSE	FALSE	FALSE	883169	96.44	0.1	cellular organisms;Bacteria;Terrabacteria group;Actinomycetota;Actinomycetes;Mycobacteriales;Corynebacteriaceae;Corynebacterium;Corynebacterium otitidis;Corynebacterium otitidis ATCC 51513
702	GCF_000296465.1	TRUE	TRUE	FALSE	FALSE	FALSE	FALSE	TRUE	742726	98.13	3.48	cellular organisms;Bacteria;FCB group;Bacteroidetes/Chlorobi group;Bacteroidota;Bacteroidia;Bacteroidales;Barnesiellaceae;Barnesiella;Barnesiella intestinihominis;Barnesiella intestinihominis YIT 11860
703	GCF_000296505.1	TRUE	TRUE	FALSE	FALSE	FALSE	FALSE	FALSE	883077	100	0.47	cellular organisms;Bacteria;Terrabacteria group;Actinomycetota;Actinomycetes;Actinomycetales;Actinomycetaceae;Schaalia;Schaalia turicensis;Schaalia turicensis ACS-279-V-Col4
704	GCF_000296695.1	TRUE	TRUE	TRUE	TRUE	TRUE	FALSE	FALSE	562729	99.3	0.38	cellular organisms;Bacteria;Pseudomonadota;Gammaproteobacteria;Chromatiales;Chromatiaceae;Rheinheimera;Rheinheimera nanhaiensis;Rheinheimera nanhaiensis E407-8
705	GCF_000296815.2	TRUE	TRUE	TRUE	FALSE	FALSE	TRUE	TRUE	1185876	99.39	0.3	cellular organisms;Bacteria;FCB group;Bacteroidetes/Chlorobi group;Bacteroidota;Cytophagia;Cytophagales;Spirosomaceae;Fibrisoma;Fibrisoma limi;Fibrisoma limi BUZ 3
706	GCF_000296835.1	TRUE	TRUE	FALSE	FALSE	FALSE	TRUE	TRUE	1423758	96.43	0.16	cellular organisms;Bacteria;Terrabacteria group;Bacillota;Bacilli;Lactobacillales;Lactobacillaceae;Lactobacillus;Lactobacillus hominis;Lactobacillus hominis DSM 23910 = CRBIP 24.179
707	GCF_000297025.1	TRUE	TRUE	FALSE	FALSE	FALSE	TRUE	TRUE	1423790	98.39	0.16	cellular organisms;Bacteria;Terrabacteria group;Bacillota;Bacilli;Lactobacillales;Lactobacillaceae;Lactobacillus;Lactobacillus pasteurii;Lactobacillus pasteurii DSM 23907 = CRBIP 24.76
708	GCF_000297055.2	TRUE	TRUE	TRUE	FALSE	FALSE	FALSE	FALSE	1163617	87.54	5.66	cellular organisms;Bacteria;Pseudomonadota;Betaproteobacteria;Nitrosomonadales;Sulfuricellaceae;Sulfuricella;Sulfuricella denitrificans;Sulfuricella denitrificans skB26
709	GCF_000297075.2	TRUE	TRUE	TRUE	FALSE	FALSE	FALSE	FALSE	1182590	98.56	1.32	cellular organisms;Bacteria;Pseudomonadota;Gammaproteobacteria;Pseudomonadales;Pseudomonadaceae;Pseudomonas;Pseudomonas aeruginosa group;Pseudomonas oleovorans/pseudoalcaligenes group;Pseudomonas oleovorans;Pseudomonas oleovorans CECT 5344
710	GCF_000297115.1	TRUE	TRUE	FALSE	FALSE	FALSE	TRUE	TRUE	857293	98.55	1.59	cellular organisms;Bacteria;Terrabacteria group;Bacillota;Clostridia;Eubacteriales;Clostridiaceae;Caloramator;Caloramator australicus;Caloramator australicus RC3
711	GCF_000297395.2	TRUE	TRUE	TRUE	FALSE	FALSE	FALSE	FALSE	1150864	98.74	0.61	cellular organisms;Bacteria;Terrabacteria group;Actinomycetota;Actinomycetes;Micromonosporales;Micromonosporaceae;Micromonospora;Micromonospora lupini;Micromonospora lupini str. Lupac 08
712	GCF_000298075.1	TRUE	TRUE	FALSE	FALSE	FALSE	TRUE	TRUE	1189613	94.79	0.74	cellular organisms;Bacteria;Terrabacteria group;Bacillota;Bacilli;Bacillales;Staphylococcaceae;Staphylococcus;Staphylococcus massiliensis;Staphylococcus massiliensis CCUG 55927
713	GCF_000298195.1	TRUE	TRUE	FALSE	FALSE	FALSE	FALSE	FALSE	1108045	98.08	0.34	cellular organisms;Bacteria;Terrabacteria group;Actinomycetota;Actinomycetes;Mycobacteriales;Gordoniaceae;Gordonia;Gordonia rhizosphera;Gordonia rhizosphera NBRC 16068
714	GCF_000298255.1	TRUE	TRUE	FALSE	FALSE	FALSE	TRUE	TRUE	1224748	93.07	7.36	cellular organisms;Bacteria;Terrabacteria group;Bacillota;Bacilli;Bacillales;Planococcaceae;Solibacillus;Solibacillus isronensis;Solibacillus isronensis B3W22
715	GCF_000298295.1	TRUE	TRUE	TRUE	FALSE	FALSE	TRUE	TRUE	1225176	98.03	2.06	cellular organisms;Bacteria;FCB group;Bacteroidetes/Chlorobi group;Bacteroidota;Cytophagia;Cytophagales;Cyclobacteriaceae;Cecembia;Cecembia lonarensis;Cecembia lonarensis LW9
716	GCF_000298875.1	TRUE	TRUE	FALSE	FALSE	FALSE	TRUE	TRUE	1229756	97.6	0.31	cellular organisms;Bacteria;Terrabacteria group;Bacillota;Bacilli;Lactobacillales;Lactobacillaceae;Leuconostoc;Leuconostoc gelidum group;Leuconostoc gelidum;Leuconostoc gelidum JB7
717	GCF_000299035.1	TRUE	TRUE	FALSE	FALSE	FALSE	TRUE	TRUE	1150157	99.31	0.59	cellular organisms;Bacteria;Terrabacteria group;Bacillota;Bacilli;Bacillales;Bacillaceae;Bacillus;Bacillus bingmayongensis
718	GCF_000299335.2	FALSE	FALSE	FALSE	FALSE	FALSE	FALSE	FALSE	391936	96.83	4.12	cellular organisms;Bacteria;Pseudomonadota;Gammaproteobacteria;Oceanospirillales;Alcanivoracaceae;Isoalcanivorax;Isoalcanivorax pacificus;Isoalcanivorax pacificus W11-5
719	GCF_000299575.1	TRUE	TRUE	TRUE	FALSE	FALSE	FALSE	FALSE	1231392	98.85	0.15	cellular organisms;Bacteria;Pseudomonadota;Alphaproteobacteria;Rhodobacterales;Roseobacteraceae;Oceaniovalibus;Oceaniovalibus guishaninsula;Oceaniovalibus guishaninsula JLT2003
720	GCF_000299895.1	TRUE	TRUE	TRUE	FALSE	TRUE	FALSE	FALSE	740709	99.09	0.27	cellular organisms;Bacteria;Pseudomonadota;Gammaproteobacteria;Alteromonadales;Idiomarinaceae;Idiomarina;Idiomarina xiamenensis;Idiomarina xiamenensis 10-D-4
721	GCF_000299915.1	TRUE	TRUE	TRUE	FALSE	TRUE	FALSE	FALSE	745411	94.83	3.1	cellular organisms;Bacteria;Pseudomonadota;Gammaproteobacteria;Gammaproteobacteria incertae sedis;Gallaecimonas;Gallaecimonas xiamenensis;Gallaecimonas xiamenensis 3-C-1
722	GCF_000300005.1	TRUE	TRUE	TRUE	FALSE	FALSE	FALSE	FALSE	930169	99.54	0.43	cellular organisms;Bacteria;Pseudomonadota;Gammaproteobacteria;Oceanospirillales;Alcanivoracaceae;Alloalcanivorax;Alloalcanivorax dieselolei;Alloalcanivorax dieselolei B5
723	GCF_000300195.1	TRUE	TRUE	FALSE	FALSE	FALSE	TRUE	TRUE	1233099	97.52	5.42	cellular organisms;Bacteria;Terrabacteria group;Bacillota;Clostridia;Eubacteriales;Clostridiaceae;Clostridium;Clostridium tunisiense;Clostridium tunisiense TJ
724	GCF_000300235.2	FALSE	FALSE	FALSE	FALSE	FALSE	FALSE	FALSE	1123366	99.85	0.35	cellular organisms;Bacteria;Pseudomonadota;Alphaproteobacteria;Rhodospirillales;Thalassospiraceae;Thalassospira;Thalassospira xiamenensis;Thalassospira xiamenensis M-5 = DSM 17429
725	GCF_000300275.1	TRUE	TRUE	TRUE	FALSE	FALSE	FALSE	FALSE	1177928	99.84	0.22	cellular organisms;Bacteria;Pseudomonadota;Alphaproteobacteria;Rhodospirillales;Thalassospiraceae;Thalassospira;Thalassospira profundimaris;Thalassospira profundimaris WP0211
726	GCF_000300335.1	TRUE	TRUE	TRUE	FALSE	FALSE	FALSE	FALSE	391937	99.46	0.25	cellular organisms;Bacteria;Pseudomonadota;Alphaproteobacteria;Hyphomicrobiales;Phyllobacteriaceae;Nitratireductor;Nitratireductor pacificus;Nitratireductor pacificus pht-3B
727	GCF_000300815.1	TRUE	TRUE	TRUE	FALSE	TRUE	FALSE	FALSE	1046714	98.9	0.74	cellular organisms;Bacteria;Pseudomonadota;Gammaproteobacteria;Alteromonadales;Alteromonadaceae;Gayadomonas;Gayadomonas joobiniege;Gayadomonas joobiniege G7
728	GCF_000300855.1	TRUE	TRUE	TRUE	FALSE	FALSE	FALSE	FALSE	1156935	99.62	0.29	cellular organisms;Bacteria;Pseudomonadota;Alphaproteobacteria;Hyphomicrobiales;Rhizobiaceae;Rhizobium/Agrobacterium group;Agrobacterium;Agrobacterium albertimagni;Agrobacterium albertimagni AOL15
729	GCF_000300875.1	TRUE	TRUE	FALSE	FALSE	FALSE	FALSE	TRUE	555500	99.03	0.32	cellular organisms;Bacteria;FCB group;Bacteroidetes/Chlorobi group;Bacteroidota;Flavobacteriia;Flavobacteriales;Flavobacteriaceae;Galbibacter;Galbibacter marinus
730	GCF_000300975.2	TRUE	TRUE	TRUE	FALSE	FALSE	FALSE	FALSE	864073	98.25	4.46	cellular organisms;Bacteria;Pseudomonadota;Betaproteobacteria;Burkholderiales;Oxalobacteraceae;Herbaspirillum;Herbaspirillum frisingense;Herbaspirillum frisingense GSF30
731	GCF_000300995.1	TRUE	TRUE	TRUE	FALSE	FALSE	FALSE	FALSE	1177179	98.93	0.03	cellular organisms;Bacteria;Pseudomonadota;Gammaproteobacteria;Oceanospirillales;Alcanivoracaceae;Alcanivorax;Alcanivorax hongdengensis;Alcanivorax hongdengensis A-11-3
732	GCF_000301035.1	TRUE	TRUE	FALSE	FALSE	FALSE	TRUE	TRUE	883111	97.46	0.17	cellular organisms;Bacteria;Terrabacteria group;Bacillota;Bacilli;Lactobacillales;Aerococcaceae;Facklamia;Facklamia hominis;Facklamia hominis CCUG 36813
733	GCF_000302595.1	TRUE	TRUE	TRUE	FALSE	FALSE	FALSE	TRUE	1206103	98.28	2.68	cellular organisms;Bacteria;FCB group;Bacteroidetes/Chlorobi group;Bacteroidota;Sphingobacteriia;Sphingobacteriales;Sphingobacteriaceae;Pedobacter;Pedobacter arcticus;Pedobacter arcticus A12
734	GCF_000304215.1	TRUE	TRUE	FALSE	FALSE	FALSE	FALSE	FALSE	1147128	96.18	1.55	cellular organisms;Bacteria;Terrabacteria group;Actinomycetota;Actinomycetes;Bifidobacteriales;Bifidobacteriaceae;Bifidobacterium;Bifidobacterium asteroides;Bifidobacterium asteroides PRL2011
735	GCF_000305935.1	TRUE	TRUE	FALSE	FALSE	FALSE	TRUE	TRUE	1089553	96.72	0.28	cellular organisms;Bacteria;Terrabacteria group;Bacillota;Clostridia;Thermoanaerobacterales;Thermoanaerobacteraceae;Thermacetogenium;Thermacetogenium phaeum;Thermacetogenium phaeum DSM 12270
736	GCF_000306235.2	TRUE	TRUE	FALSE	FALSE	FALSE	FALSE	FALSE	1193011	83.86	9.81	cellular organisms;Bacteria;Spirochaetota;Spirochaetia;Leptospirales;Leptospiraceae;Leptospira;Leptospira fainei;Leptospira fainei serovar Hurstbridge;Leptospira fainei serovar Hurstbridge str. BUT 6
737	GCF_000306965.1	TRUE	TRUE	FALSE	FALSE	FALSE	TRUE	TRUE	562743	91.57	1.61	cellular organisms;Bacteria;Terrabacteria group;Bacillota;Bacilli;Bacillales;Bacillaceae;Amphibacillus;Amphibacillus jilinensis;Amphibacillus jilinensis Y1
738	GCF_000307105.1	TRUE	TRUE	TRUE	FALSE	FALSE	FALSE	FALSE	651182	99.54	0.46	cellular organisms;Bacteria;Thermodesulfobacteriota;Desulfobacteria;Desulfobacterales;Desulfobacteraceae;Desulfobacula;Desulfobacula toluolica;Desulfobacula toluolica Tol2
739	GCF_000307165.1	TRUE	TRUE	FALSE	FALSE	FALSE	TRUE	TRUE	698758	88.01	0.65	cellular organisms;Bacteria;Terrabacteria group;Bacillota;Bacilli;Bacillales;Bacillaceae;Amphibacillus;Amphibacillus xylanus;Amphibacillus xylanus NBRC 15112
740	GCF_000307265.1	TRUE	TRUE	FALSE	FALSE	FALSE	TRUE	TRUE	1007096	98.76	1.14	cellular organisms;Bacteria;Terrabacteria group;Bacillota;Clostridia;Eubacteriales;Oscillospiraceae;Oscillibacter;Oscillibacter ruminantium;Oscillibacter ruminantium GH1
741	GCF_000307585.2	TRUE	TRUE	FALSE	FALSE	FALSE	TRUE	TRUE	1094508	98.94	1.51	cellular organisms;Bacteria;Terrabacteria group;Bacillota;Clostridia;Thermoanaerobacterales;Thermoanaerobacterales Family III. Incertae Sedis;Thermoanaerobacterium;Thermoanaerobacterium saccharolyticum;Thermoanaerobacterium saccharolyticum JW/SL-YS485
742	GCF_000307875.1	TRUE	TRUE	FALSE	FALSE	FALSE	TRUE	TRUE	1117379	99.35	1.95	cellular organisms;Bacteria;Terrabacteria group;Bacillota;Bacilli;Bacillales;Bacillaceae;Neobacillus;Neobacillus bataviensis;Neobacillus bataviensis LMG 21833
743	GCF_000308275.2	TRUE	TRUE	FALSE	FALSE	FALSE	TRUE	TRUE	938289	98	0.88	cellular organisms;Bacteria;Terrabacteria group;Bacillota;Clostridia;Eubacteriales;Eubacteriales incertae sedis;Levyella;Levyella massiliensis
744	GCF_000308375.1	TRUE	TRUE	FALSE	FALSE	FALSE	FALSE	FALSE	1206720	98.49	2.06	cellular organisms;Bacteria;Terrabacteria group;Actinomycetota;Actinomycetes;Mycobacteriales;Nocardiaceae;Nocardia;Nocardia aobensis;Nocardia aobensis NBRC 100429
745	GCF_000308415.1	TRUE	TRUE	FALSE	FALSE	FALSE	FALSE	FALSE	1206721	98.26	6.55	cellular organisms;Bacteria;Terrabacteria group;Actinomycetota;Actinomycetes;Mycobacteriales;Nocardiaceae;Nocardia;Nocardia asiatica;Nocardia asiatica NBRC 100129
746	GCF_000308435.1	TRUE	TRUE	FALSE	FALSE	FALSE	FALSE	FALSE	1206722	97.34	2.46	cellular organisms;Bacteria;Terrabacteria group;Actinomycetota;Actinomycetes;Mycobacteriales;Nocardiaceae;Nocardia;Nocardia araoensis;Nocardia araoensis NBRC 100135
747	GCF_000308495.1	TRUE	TRUE	FALSE	FALSE	FALSE	FALSE	FALSE	1206725	96.05	3.25	cellular organisms;Bacteria;Terrabacteria group;Actinomycetota;Actinomycetes;Mycobacteriales;Nocardiaceae;Nocardia;Nocardia brevicatena;Nocardia brevicatena NBRC 12119
748	GCF_000308575.1	TRUE	TRUE	FALSE	FALSE	FALSE	FALSE	FALSE	1206729	97.81	3.33	cellular organisms;Bacteria;Terrabacteria group;Actinomycetota;Actinomycetes;Mycobacteriales;Nocardiaceae;Nocardia;Nocardia exalbida;Nocardia exalbida NBRC 100660
749	GCF_000308595.1	TRUE	TRUE	FALSE	FALSE	FALSE	FALSE	FALSE	1206730	97.57	3.5	cellular organisms;Bacteria;Terrabacteria group;Actinomycetota;Actinomycetes;Mycobacteriales;Nocardiaceae;Nocardia;Nocardia higoensis;Nocardia higoensis NBRC 100133
750	GCF_000308615.1	TRUE	TRUE	FALSE	FALSE	FALSE	FALSE	FALSE	1206731	97.97	6.4	cellular organisms;Bacteria;Terrabacteria group;Actinomycetota;Actinomycetes;Mycobacteriales;Nocardiaceae;Nocardia;Nocardia jiangxiensis;Nocardia jiangxiensis NBRC 101359
751	GCF_000308655.1	TRUE	TRUE	FALSE	FALSE	FALSE	FALSE	FALSE	1206733	96.75	3.25	cellular organisms;Bacteria;Terrabacteria group;Actinomycetota;Actinomycetes;Mycobacteriales;Nocardiaceae;Nocardia;Nocardia niigatensis;Nocardia niigatensis NBRC 100131
752	GCF_000308675.1	TRUE	TRUE	FALSE	FALSE	FALSE	FALSE	FALSE	1206734	94.98	1.86	cellular organisms;Bacteria;Terrabacteria group;Actinomycetota;Actinomycetes;Mycobacteriales;Nocardiaceae;Nocardia;Nocardia paucivorans;Nocardia paucivorans NBRC 100373
753	GCF_000308695.1	TRUE	TRUE	TRUE	FALSE	FALSE	FALSE	FALSE	1206735	97.47	5.63	cellular organisms;Bacteria;Terrabacteria group;Actinomycetota;Actinomycetes;Mycobacteriales;Nocardiaceae;Nocardia;Nocardia takedensis;Nocardia takedensis NBRC 100417
754	GCF_000308755.1	TRUE	TRUE	FALSE	FALSE	FALSE	FALSE	FALSE	1206737	98.46	4.41	cellular organisms;Bacteria;Terrabacteria group;Actinomycetota;Actinomycetes;Mycobacteriales;Nocardiaceae;Nocardia;Nocardia pneumoniae;Nocardia pneumoniae NBRC 100136
755	GCF_000308775.1	TRUE	TRUE	TRUE	FALSE	FALSE	FALSE	FALSE	1206739	96.22	1.96	cellular organisms;Bacteria;Terrabacteria group;Actinomycetota;Actinomycetes;Mycobacteriales;Nocardiaceae;Nocardia;Nocardia testacea;Nocardia testacea NBRC 100365
756	GCF_000308795.1	TRUE	TRUE	FALSE	FALSE	FALSE	FALSE	FALSE	1206740	96.87	4.1	cellular organisms;Bacteria;Terrabacteria group;Actinomycetota;Actinomycetes;Mycobacteriales;Nocardiaceae;Nocardia;Nocardia thailandica;Nocardia thailandica NBRC 100428
757	GCF_000308815.1	TRUE	TRUE	TRUE	FALSE	FALSE	FALSE	FALSE	1206741	96.7	5.49	cellular organisms;Bacteria;Terrabacteria group;Actinomycetota;Actinomycetes;Mycobacteriales;Nocardiaceae;Nocardia;Nocardia concava;Nocardia concava NBRC 100430
758	GCF_000308835.1	TRUE	TRUE	FALSE	FALSE	FALSE	FALSE	FALSE	1206742	97.88	6.46	cellular organisms;Bacteria;Terrabacteria group;Actinomycetota;Actinomycetes;Mycobacteriales;Nocardiaceae;Nocardia;Nocardia vinacea;Nocardia vinacea NBRC 16497
759	GCF_000308855.1	TRUE	TRUE	FALSE	FALSE	FALSE	FALSE	FALSE	1206743	98.36	1.79	cellular organisms;Bacteria;Terrabacteria group;Actinomycetota;Actinomycetes;Mycobacteriales;Nocardiaceae;Nocardia;Nocardia veterana;Nocardia veterana NBRC 100344
760	GCF_000309385.1	TRUE	TRUE	TRUE	FALSE	FALSE	TRUE	TRUE	118166	98.73	4.08	cellular organisms;Bacteria;Terrabacteria group;Cyanobacteriota/Melainabacteria group;Cyanobacteriota;Cyanophyceae;Pseudanabaenales;Prochlorotrichaceae;Nodosilinea;Nodosilinea nodulosa;Nodosilinea nodulosa PCC 7104
761	GCF_000309885.1	TRUE	TRUE	FALSE	FALSE	FALSE	TRUE	TRUE	751945	98.67	0.33	cellular organisms;Bacteria;Terrabacteria group;Deinococcota;Deinococci;Thermales;Thermaceae;Thermus;Thermus oshimai;Thermus oshimai JL-2
762	GCF_000310225.1	TRUE	FALSE	TRUE	FALSE	FALSE	FALSE	FALSE	1234382	96.53	6.84	cellular organisms;Bacteria;Pseudomonadota;Betaproteobacteria;Rhodocyclales;Zoogloeaceae;Thauera;Thauera phenylacetica;Thauera phenylacetica B4P
763	GCF_000311725.1	TRUE	TRUE	FALSE	FALSE	FALSE	TRUE	TRUE	1034347	97.74	3.28	cellular organisms;Bacteria;Terrabacteria group;Bacillota;Bacilli;Bacillales;Bacillaceae;Robertmurraya;Robertmurraya massiliosenegalensis;Robertmurraya massiliosenegalensis JC6
764	GCF_000311825.1	TRUE	TRUE	FALSE	FALSE	FALSE	TRUE	TRUE	1118057	98.48	2.09	cellular organisms;Bacteria;Terrabacteria group;Bacillota;Tissierellia;Tissierellales;Peptoniphilaceae;Peptoniphilus;Peptoniphilus grossensis;Peptoniphilus grossensis ph5
765	GCF_000311845.1	TRUE	TRUE	TRUE	FALSE	FALSE	FALSE	FALSE	1118060	99.35	0.65	cellular organisms;Bacteria;Terrabacteria group;Actinomycetota;Coriobacteriia;Coriobacteriales;Coriobacteriaceae;Enorma;Enorma massiliensis;Enorma massiliensis phI
766	GCF_000311865.1	TRUE	TRUE	FALSE	FALSE	FALSE	TRUE	TRUE	1118062	93.2	3.61	cellular organisms;Bacteria;Terrabacteria group;Bacillota;Tissierellia;Tissierellales;Peptoniphilaceae;Peptoniphilus;Peptoniphilus obesi;Peptoniphilus obesi ph1
767	GCF_000312025.1	TRUE	TRUE	FALSE	FALSE	FALSE	TRUE	TRUE	1095770	83.4	4.23	cellular organisms;Bacteria;Terrabacteria group;Bacillota;Tissierellia;Tissierellales;Peptoniphilaceae;Peptoniphilus;Peptoniphilus timonensis;Peptoniphilus timonensis JC401
768	GCF_000312045.1	TRUE	TRUE	FALSE	FALSE	FALSE	FALSE	FALSE	1095769	99	2.98	cellular organisms;Bacteria;Pseudomonadota;Betaproteobacteria;Burkholderiales;Oxalobacteraceae;Noviherbaspirillum;Noviherbaspirillum massiliense;Noviherbaspirillum massiliense JC206
769	GCF_000312105.1	TRUE	TRUE	TRUE	FALSE	FALSE	FALSE	FALSE	1033730	96.37	1.72	cellular organisms;Bacteria;Terrabacteria group;Actinomycetota;Actinomycetes;Propionibacteriales;Nocardioidaceae;Aeromicrobium;Aeromicrobium massiliense;Aeromicrobium massiliense JC14
770	GCF_000312125.1	TRUE	TRUE	FALSE	FALSE	FALSE	FALSE	FALSE	1095772	98.54	0.42	cellular organisms;Bacteria;Terrabacteria group;Actinomycetota;Actinomycetes;Micrococcales;Micrococcales incertae sedis;Timonella;Timonella senegalensis;Timonella senegalensis JC301
771	GCF_000312305.1	TRUE	TRUE	FALSE	FALSE	FALSE	FALSE	TRUE	1197728	96.2	0.8	cellular organisms;Bacteria;FCB group;Bacteroidetes/Chlorobi group;Bacteroidota;Bacteroidia;Bacteroidales;Prevotellaceae;Prevotella;Prevotella conceptionensis;Prevotella conceptionensis 9403948
772	GCF_000312345.1	TRUE	TRUE	FALSE	FALSE	FALSE	FALSE	FALSE	1203190	98.43	1.06	cellular organisms;Bacteria;Terrabacteria group;Actinomycetota;Actinomycetes;Mycobacteriales;Corynebacteriaceae;Corynebacterium;Corynebacterium timonense;Corynebacterium timonense 5401744
773	GCF_000312365.2	TRUE	TRUE	FALSE	FALSE	FALSE	TRUE	TRUE	938293	94.29	8.7	cellular organisms;Bacteria;Terrabacteria group;Bacillota;Tissierellia;Tissierellales;Peptoniphilaceae;Anaerococcus;Anaerococcus provencensis
774	GCF_000312405.1	TRUE	TRUE	FALSE	FALSE	FALSE	TRUE	TRUE	1203076	98.37	1.06	cellular organisms;Bacteria;Terrabacteria group;Bacillota;Bacilli;Lactobacillales;Lactobacillaceae;Limosilactobacillus;Limosilactobacillus ingluviei;Limosilactobacillus ingluviei str. Autruche 4
775	GCF_000312425.1	TRUE	TRUE	TRUE	FALSE	FALSE	FALSE	FALSE	1205680	93.25	1.61	cellular organisms;Bacteria;Pseudomonadota;Alphaproteobacteria;Hyphomicrobiales;Reyranellaceae;Reyranella;Reyranella massiliensis;Reyranella massiliensis 521
776	GCF_000312445.1	TRUE	TRUE	TRUE	FALSE	FALSE	FALSE	TRUE	1204719	91.61	0.71	cellular organisms;Bacteria;FCB group;Bacteroidetes/Chlorobi group;Bacteroidota;Bacteroidia;Bacteroidales;Bacteroidaceae;Phocaeicola;Phocaeicola abscessus;Phocaeicola abscessus CCUG 55929
777	GCF_000312485.1	TRUE	TRUE	TRUE	TRUE	TRUE	FALSE	FALSE	1205683	99.65	2.63	cellular organisms;Bacteria;Pseudomonadota;Gammaproteobacteria;Enterobacterales;Yersiniaceae;Yersinia;Yersinia massiliensis;Yersinia massiliensis CCUG 53443
778	GCF_000312545.1	TRUE	TRUE	FALSE	FALSE	FALSE	FALSE	FALSE	929794	96.67	0.27	cellular organisms;Bacteria;Pseudomonadota;Alphaproteobacteria;Hyphomicrobiales;Bartonellaceae;Bartonella;Bartonella senegalensis;Bartonella senegalensis OS02
779	GCF_000312565.1	TRUE	TRUE	FALSE	FALSE	FALSE	FALSE	FALSE	1205681	97.84	0.75	cellular organisms;Bacteria;Pseudomonadota;Alphaproteobacteria;Hyphomicrobiales;Bartonellaceae;Bartonella;Bartonella rattaustraliani;Bartonella rattaustraliani AUST/NH4
780	GCF_000312665.1	TRUE	TRUE	TRUE	FALSE	FALSE	FALSE	FALSE	1211777	99.88	0.44	cellular organisms;Bacteria;Pseudomonadota;Alphaproteobacteria;Hyphomicrobiales;Rhizobiaceae;Rhizobium/Agrobacterium group;Rhizobium;Rhizobium mesoamericanum;Rhizobium mesoamericanum STM3625
781	GCF_000313915.1	TRUE	TRUE	FALSE	FALSE	FALSE	TRUE	TRUE	1234409	86.68	0.59	cellular organisms;Bacteria;Terrabacteria group;Bacillota;Bacilli;Lactobacillales;Enterococcaceae;Catellicoccus;Catellicoccus marimammalium;Catellicoccus marimammalium M35/04/3
782	GCF_000314005.1	TRUE	TRUE	FALSE	FALSE	FALSE	TRUE	TRUE	1173029	98.64	0.63	cellular organisms;Bacteria;Terrabacteria group;Cyanobacteriota/Melainabacteria group;Cyanobacteriota;Cyanophyceae;Spirulinales;Spirulinaceae;Spirulina;Spirulina subsalsa;Spirulina subsalsa PCC 9445
783	GCF_000314855.2	TRUE	TRUE	FALSE	TRUE	TRUE	FALSE	FALSE	1141662	99.86	0.36	cellular organisms;Bacteria;Pseudomonadota;Gammaproteobacteria;Enterobacterales;Morganellaceae;Providencia;Providencia burhodogranariea;Providencia burhodogranariea DSM 19968
784	GCF_000314895.2	TRUE	TRUE	FALSE	FALSE	TRUE	FALSE	FALSE	1141660	86.37	2.15	cellular organisms;Bacteria;Pseudomonadota;Gammaproteobacteria;Enterobacterales;Morganellaceae;Providencia;Providencia sneebia;Providencia sneebia DSM 19967
785	GCF_000314975.1	TRUE	TRUE	TRUE	FALSE	TRUE	FALSE	FALSE	1127673	99.94	1.35	cellular organisms;Bacteria;Pseudomonadota;Gammaproteobacteria;Alteromonadales;Alteromonadaceae;Aliiglaciecola;Aliiglaciecola lipolytica;Aliiglaciecola lipolytica E3
786	GCF_000314995.1	TRUE	TRUE	TRUE	FALSE	TRUE	FALSE	FALSE	493475	99.24	1.71	cellular organisms;Bacteria;Pseudomonadota;Gammaproteobacteria;Alteromonadales;Alteromonadaceae;Paraglaciecola;Paraglaciecola arctica;Paraglaciecola arctica BSs20135
787	GCF_000315015.1	TRUE	TRUE	TRUE	FALSE	TRUE	FALSE	FALSE	1128912	100	0.51	cellular organisms;Bacteria;Pseudomonadota;Gammaproteobacteria;Alteromonadales;Alteromonadaceae;Paraglaciecola;Paraglaciecola mesophila;Paraglaciecola mesophila KMM 241
788	GCF_000315055.1	TRUE	TRUE	TRUE	TRUE	TRUE	FALSE	FALSE	1129793	98.99	0.34	cellular organisms;Bacteria;Pseudomonadota;Gammaproteobacteria;Alteromonadales;Alteromonadaceae;Paraglaciecola;Paraglaciecola polaris;Paraglaciecola polaris LMG 21857
789	GCF_000315075.1	TRUE	TRUE	TRUE	TRUE	TRUE	FALSE	FALSE	1129794	99.16	2.03	cellular organisms;Bacteria;Pseudomonadota;Gammaproteobacteria;Alteromonadales;Alteromonadaceae;Paraglaciecola;Paraglaciecola psychrophila;Paraglaciecola psychrophila 170
790	GCF_000315235.1	TRUE	TRUE	FALSE	FALSE	FALSE	TRUE	TRUE	1212764	94.53	0.39	cellular organisms;Bacteria;Terrabacteria group;Bacillota;Bacilli;Bacillales;Paenibacillaceae;Paenibacillus;Paenibacillus popilliae;Paenibacillus popilliae ATCC 14706
791	GCF_000315445.1	TRUE	TRUE	FALSE	FALSE	FALSE	TRUE	TRUE	883081	96.79	1.57	cellular organisms;Bacteria;Terrabacteria group;Bacillota;Bacilli;Lactobacillales;Carnobacteriaceae;Alloiococcus;Alloiococcus otitis;Alloiococcus otitis ATCC 51267
792	GCF_000315465.1	TRUE	TRUE	FALSE	FALSE	FALSE	FALSE	FALSE	883066	99.1	0.45	cellular organisms;Bacteria;Terrabacteria group;Actinomycetota;Actinomycetes;Actinomycetales;Actinomycetaceae;Actinobaculum;Actinobaculum massiliense;Actinobaculum massiliense ACS-171-V-Col2
793	GCF_000315565.1	TRUE	TRUE	TRUE	FALSE	FALSE	TRUE	TRUE	221288	98.95	1.89	cellular organisms;Bacteria;Terrabacteria group;Cyanobacteriota/Melainabacteria group;Cyanobacteriota;Cyanophyceae;Nostocales;Symphyonemataceae;Mastigocladopsis;Mastigocladopsis repens;Mastigocladopsis repens PCC 10914
794	GCF_000315795.1	TRUE	TRUE	TRUE	FALSE	FALSE	FALSE	FALSE	1238182	99.56	0.8	cellular organisms;Bacteria;Pseudomonadota;Alphaproteobacteria;Rhodospirillales;Rhodospirillaceae;Caenispirillum;Caenispirillum salinarum;Caenispirillum salinarum AK4
795	GCF_000316195.1	TRUE	TRUE	FALSE	FALSE	FALSE	FALSE	FALSE	1289135	98.47	0.07	cellular organisms;Bacteria;Spirochaetota;Spirochaetia;Brachyspirales;Brachyspiraceae;Brachyspira;Brachyspira hampsonii;Brachyspira hampsonii bv. II;Brachyspira hampsonii 30446
796	GCF_000316515.1	TRUE	FALSE	TRUE	FALSE	FALSE	TRUE	FALSE	292564	97.73	1.3	cellular organisms;Bacteria;Terrabacteria group;Cyanobacteriota/Melainabacteria group;Cyanobacteriota;Cyanophyceae;Synechococcales;Prochlorococcaceae;Cyanobium;Cyanobium gracile;Cyanobium gracile PCC 6307
797	GCF_000317105.1	TRUE	TRUE	TRUE	FALSE	FALSE	TRUE	TRUE	56110	93.21	4.57	cellular organisms;Bacteria;Terrabacteria group;Cyanobacteriota/Melainabacteria group;Cyanobacteriota;Cyanophyceae;Oscillatoriophycideae;Oscillatoriales;Oscillatoriaceae;Oscillatoria;Oscillatoria acuminata;Oscillatoria acuminata PCC 6304
798	GCF_000317125.1	TRUE	TRUE	FALSE	FALSE	FALSE	TRUE	TRUE	251229	99.08	0.76	cellular organisms;Bacteria;Terrabacteria group;Cyanobacteriota/Melainabacteria group;Cyanobacteriota;Cyanophyceae;Chroococcidiopsidales;Chroococcidiopsidaceae;Chroococcidiopsis;Chroococcidiopsis thermalis;Chroococcidiopsis thermalis PCC 7203
799	GCF_000317145.1	TRUE	TRUE	TRUE	FALSE	FALSE	TRUE	TRUE	1173020	99.37	2.04	cellular organisms;Bacteria;Terrabacteria group;Cyanobacteriota/Melainabacteria group;Cyanobacteriota;Cyanophyceae;Synechococcales;Chamaesiphonaceae;Chamaesiphon;Chamaesiphon minutus;Chamaesiphon minutus PCC 6605
800	GCF_000317205.1	TRUE	TRUE	FALSE	FALSE	FALSE	TRUE	TRUE	306281	98.43	3.77	cellular organisms;Bacteria;Terrabacteria group;Cyanobacteriota/Melainabacteria group;Cyanobacteriota;Cyanophyceae;Nostocales;Hapalosiphonaceae;Fischerella;Fischerella muscicola;Fischerella muscicola PCC 7414
801	GCF_000317285.1	TRUE	TRUE	FALSE	FALSE	FALSE	TRUE	TRUE	211165	98.97	2.18	cellular organisms;Bacteria;Terrabacteria group;Cyanobacteriota/Melainabacteria group;Cyanobacteriota;Cyanophyceae;Nostocales;Chlorogloeopsidaceae;Chlorogloeopsis;Chlorogloeopsis fritschii;Chlorogloeopsis fritschii PCC 6912
802	GCF_000317475.1	TRUE	TRUE	TRUE	FALSE	FALSE	TRUE	TRUE	179408	99.16	0.89	cellular organisms;Bacteria;Terrabacteria group;Cyanobacteriota/Melainabacteria group;Cyanobacteriota;Cyanophyceae;Oscillatoriophycideae;Oscillatoriales;Oscillatoriaceae;Oscillatoria;Oscillatoria nigro-viridis;Oscillatoria nigro-viridis PCC 7112
803	GCF_000317515.1	TRUE	TRUE	TRUE	FALSE	FALSE	TRUE	TRUE	1173027	99.73	0.41	cellular organisms;Bacteria;Terrabacteria group;Cyanobacteriota/Melainabacteria group;Cyanobacteriota;Cyanophyceae;Oscillatoriophycideae;Oscillatoriales;Coleofasciculaceae;Allocoleopsis;Allocoleopsis franciscana;Allocoleopsis franciscana PCC 7113
804	GCF_000317535.1	TRUE	TRUE	TRUE	FALSE	FALSE	TRUE	TRUE	56107	99.44	0.36	cellular organisms;Bacteria;Terrabacteria group;Cyanobacteriota/Melainabacteria group;Cyanobacteriota;Cyanophyceae;Nostocales;Nostocaceae;Cylindrospermum;Cylindrospermum stagnale;Cylindrospermum stagnale PCC 7417
805	GCF_000317575.1	TRUE	TRUE	FALSE	FALSE	FALSE	TRUE	TRUE	111780	99.04	0.64	cellular organisms;Bacteria;Terrabacteria group;Cyanobacteriota/Melainabacteria group;Cyanobacteriota;Cyanophyceae;Pleurocapsales;Dermocarpellaceae;Stanieria;Stanieria cyanosphaera;Stanieria cyanosphaera PCC 7437
806	GCF_000317615.1	TRUE	TRUE	FALSE	FALSE	FALSE	TRUE	TRUE	13035	98.23	0.36	cellular organisms;Bacteria;Terrabacteria group;Cyanobacteriota/Melainabacteria group;Cyanobacteriota;Cyanophyceae;Synechococcales;Synechococcaceae;Dactylococcopsis;Dactylococcopsis salina;Dactylococcopsis salina PCC 8305
807	GCF_000317675.1	TRUE	TRUE	FALSE	FALSE	FALSE	TRUE	TRUE	755178	99.37	0.73	cellular organisms;Bacteria;Terrabacteria group;Cyanobacteriota/Melainabacteria group;Cyanobacteriota;Cyanophyceae;Oscillatoriophycideae;Chroococcales;Geminocystaceae;Cyanobacterium;Cyanobacterium aponinum;Cyanobacterium aponinum PCC 10605
808	GCF_000317695.1	TRUE	TRUE	TRUE	FALSE	FALSE	TRUE	FALSE	272123	99.12	0.33	cellular organisms;Bacteria;Terrabacteria group;Cyanobacteriota/Melainabacteria group;Cyanobacteriota;Cyanophyceae;Nostocales;Nostocaceae;Anabaena;Anabaena cylindrica;Anabaena cylindrica PCC 7122
809	GCF_000317835.1	TRUE	TRUE	FALSE	FALSE	FALSE	TRUE	TRUE	937777	99.77	0.35	cellular organisms;Bacteria;Terrabacteria group;Deinococcota;Deinococci;Deinococcales;Deinococcaceae;Deinococcus;Deinococcus peraridilitoris;Deinococcus peraridilitoris DSM 19664
810	GCF_000318195.2	TRUE	TRUE	FALSE	FALSE	FALSE	FALSE	TRUE	1127699	99.02	0.11	cellular organisms;Bacteria;FCB group;Bacteroidetes/Chlorobi group;Bacteroidota;Bacteroidia;Bacteroidales;Prevotellaceae;Hoylesella;Hoylesella saccharolytica;Prevotella saccharolytica F0055
811	GCF_000318215.2	TRUE	TRUE	FALSE	FALSE	FALSE	FALSE	TRUE	1127696	95.63	0.58	cellular organisms;Bacteria;FCB group;Bacteroidetes/Chlorobi group;Bacteroidota;Bacteroidia;Bacteroidales;Porphyromonadaceae;Porphyromonas;Porphyromonas catoniae;Porphyromonas catoniae F0037
812	GCF_000319305.2	TRUE	TRUE	TRUE	FALSE	FALSE	FALSE	FALSE	1005395	89.65	1.07	cellular organisms;Bacteria;Pseudomonadota;Gammaproteobacteria;Pseudomonadales;Pseudomonadaceae;Pseudomonas;Pseudomonas bharatica;Pseudomonas bharatica CSV86
813	GCF_000319575.2	TRUE	TRUE	FALSE	FALSE	FALSE	FALSE	FALSE	1260251	84.1	1.16	cellular organisms;Bacteria;Pseudomonadota;Gammaproteobacteria;Chromatiales;Ectothiorhodospiraceae;Spiribacter;Spiribacter salinus;Spiribacter salinus M19-40
814	GCF_000320365.1	TRUE	TRUE	FALSE	FALSE	FALSE	FALSE	FALSE	1230338	95.22	0.34	cellular organisms;Bacteria;Pseudomonadota;Gammaproteobacteria;Moraxellales;Moraxellaceae;Moraxella;Moraxella macacae;Moraxella macacae 0408225
815	GCF_000321005.1	TRUE	TRUE	FALSE	FALSE	FALSE	TRUE	TRUE	1033733	97.92	1.12	cellular organisms;Bacteria;Terrabacteria group;Bacillota;Tissierellia;Tissierellales;Peptoniphilaceae;Anaerococcus;Anaerococcus senegalensis;Anaerococcus senegalensis JC48
816	GCF_000321025.1	TRUE	TRUE	FALSE	FALSE	FALSE	TRUE	TRUE	1033744	95.9	2.16	cellular organisms;Bacteria;Terrabacteria group;Bacillota;Tissierellia;Tissierellales;Peptoniphilaceae;Peptoniphilus;Peptoniphilus senegalensis;Peptoniphilus senegalensis JC140
817	GCF_000321165.1	TRUE	TRUE	TRUE	FALSE	FALSE	FALSE	FALSE	1232436	99.78	0.22	cellular organisms;Bacteria;Terrabacteria group;Actinomycetota;Coriobacteriia;Coriobacteriales;Coriobacteriaceae;Enorma;Enorma timonensis
818	GCF_000321415.2	TRUE	TRUE	TRUE	FALSE	FALSE	FALSE	FALSE	1255043	92.82	4.05	cellular organisms;Bacteria;Pseudomonadota;Gammaproteobacteria;Chromatiales;Ectothiorhodospiraceae;Thioalkalivibrio;Thioalkalivibrio nitratireducens;Thioalkalivibrio nitratireducens DSM 14787
819	GCF_000325705.1	TRUE	TRUE	TRUE	FALSE	FALSE	TRUE	TRUE	926556	97.62	1.04	cellular organisms;Bacteria;FCB group;Bacteroidetes/Chlorobi group;Bacteroidota;Cytophagia;Cytophagales;Cyclobacteriaceae;Echinicola;Echinicola vietnamensis;Echinicola vietnamensis DSM 17526
820	GCF_000327045.1	TRUE	TRUE	TRUE	FALSE	FALSE	FALSE	FALSE	765912	99.75	0.11	cellular organisms;Bacteria;Pseudomonadota;Gammaproteobacteria;Chromatiales;Chromatiaceae;Thioflavicoccus;Thioflavicoccus mobilis;Thioflavicoccus mobilis 8321
821	GCF_000327285.1	TRUE	TRUE	FALSE	FALSE	FALSE	TRUE	TRUE	1211819	100	1.57	cellular organisms;Bacteria;Terrabacteria group;Bacillota;Erysipelotrichia;Erysipelotrichales;Erysipelotrichaceae;Holdemania;Holdemania massiliensis;Holdemania massiliensis AP2
822	GCF_000328545.1	TRUE	TRUE	FALSE	FALSE	FALSE	TRUE	TRUE	698948	96.62	0.05	cellular organisms;Bacteria;Terrabacteria group;Bacillota;Clostridia;Thermoanaerobacterales;Thermoanaerobacterales Family III. Incertae Sedis;Thermoanaerobacterium;Thermoanaerobacterium thermosaccharolyticum;Thermoanaerobacterium thermosaccharolyticum M0795
823	GCF_000328705.1	TRUE	TRUE	TRUE	FALSE	FALSE	FALSE	FALSE	1179773	99.5	1.12	cellular organisms;Bacteria;Terrabacteria group;Actinomycetota;Actinomycetes;Pseudonocardiales;Pseudonocardiaceae;Saccharothrix;Saccharothrix espanaensis;Saccharothrix espanaensis DSM 44229
824	GCF_000330705.1	TRUE	TRUE	FALSE	FALSE	FALSE	TRUE	TRUE	1235755	97.94	0.27	cellular organisms;Bacteria;Terrabacteria group;Bacillota;Bacilli;Bacillales;Staphylococcaceae;Salinicoccus;Salinicoccus carnicancri;Salinicoccus carnicancri Crm
825	GCF_000330725.2	TRUE	TRUE	TRUE	FALSE	FALSE	TRUE	TRUE	1239962	100	0.15	cellular organisms;Bacteria;FCB group;Bacteroidetes/Chlorobi group;Bacteroidota;Cytophagia;Cytophagales;Cyclobacteriaceae;Mariniradius;Mariniradius saccharolyticus;Mariniradius saccharolyticus AK6
826	GCF_000330885.1	TRUE	TRUE	TRUE	FALSE	FALSE	FALSE	FALSE	698761	99.56	0.32	cellular organisms;Bacteria;Pseudomonadota;Alphaproteobacteria;Hyphomicrobiales;Rhizobiaceae;Rhizobium/Agrobacterium group;Rhizobium;Rhizobium tropici;Rhizobium tropici CIAT 899
827	GCF_000331025.1	TRUE	TRUE	TRUE	FALSE	FALSE	TRUE	TRUE	1121451	100	0.37	cellular organisms;Bacteria;Thermodesulfobacteriota;Desulfovibrionia;Desulfovibrionales;Desulfovibrionaceae;Maridesulfovibrio;Maridesulfovibrio hydrothermalis;Maridesulfovibrio hydrothermalis AM13 = DSM 14728
828	GCF_000331065.1	TRUE	TRUE	FALSE	FALSE	FALSE	FALSE	FALSE	1240471	98.1	0.22	cellular organisms;Bacteria;Pseudomonadota;Gammaproteobacteria;Enterobacterales;Enterobacteriaceae;Enterobacteriaceae incertae sedis;ant
829	GCF_000331105.1	TRUE	TRUE	TRUE	FALSE	FALSE	TRUE	TRUE	1166018	100	1.22	cellular organisms;Bacteria;FCB group;Bacteroidetes/Chlorobi group;Bacteroidota;Cytophagia;Cytophagales;Spirosomaceae;Fibrella;Fibrella aestuarina;Fibrella aestuarina BUZ 2
830	GCF_000331185.2	TRUE	TRUE	TRUE	FALSE	FALSE	FALSE	FALSE	1265868	99.62	1.86	cellular organisms;Bacteria;Terrabacteria group;Actinomycetota;Actinomycetes;Kitasatosporales;Streptomycetaceae;Streptomyces;Streptomyces rimosus;Streptomyces rimosus subsp. rimosus;Streptomyces rimosus subsp. rimosus ATCC 10970
831	GCF_000331515.1	TRUE	TRUE	TRUE	TRUE	TRUE	FALSE	FALSE	1056511	94.85	5.41	cellular organisms;Bacteria;Pseudomonadota;Gammaproteobacteria;Vibrionales;Vibrionaceae;Photobacterium;Photobacterium marinum
832	GCF_000331535.1	TRUE	TRUE	TRUE	FALSE	FALSE	TRUE	TRUE	1237149	99.85	0.77	cellular organisms;Bacteria;FCB group;Bacteroidetes/Chlorobi group;Bacteroidota;Cytophagia;Cytophagales;Fulvivirgaceae;Fulvivirga;Fulvivirga imtechensis;Fulvivirga imtechensis AK7
833	GCF_000331575.1	TRUE	TRUE	FALSE	FALSE	FALSE	TRUE	TRUE	1191699	97.74	0.63	cellular organisms;Bacteria;Terrabacteria group;Bacillota;Bacilli;Bacillales;Bacillaceae;Calidifontibacillus/Schinkia group;Calidifontibacillus;Calidifontibacillus oryziterrae
834	GCF_000331735.1	TRUE	TRUE	TRUE	FALSE	FALSE	TRUE	TRUE	1278073	98.74	0.03	cellular organisms;Bacteria;Myxococcota;Myxococcia;Myxococcales;Cystobacterineae;Myxococcaceae;Myxococcus;Myxococcus stipitatus;Myxococcus stipitatus DSM 14675
835	GCF_000331995.1	TRUE	TRUE	FALSE	FALSE	FALSE	TRUE	TRUE	1121335	96.89	1.79	cellular organisms;Bacteria;Terrabacteria group;Bacillota;Clostridia;Eubacteriales;Oscillospiraceae;Thermoclostridium;Thermoclostridium stercorarium;Thermoclostridium stercorarium subsp. stercorarium;Thermoclostridium stercorarium subsp. stercorarium DSM 8532
836	GCF_000332215.1	TRUE	TRUE	TRUE	FALSE	FALSE	TRUE	TRUE	927668	90.03	8.11	cellular organisms;Bacteria;Terrabacteria group;Cyanobacteriota/Melainabacteria group;Cyanobacteriota;Cyanophyceae;Pseudanabaenales;Pseudanabaenaceae;Pseudanabaena;Pseudanabaena biceps;Pseudanabaena biceps PCC 7429
837	GCF_000332235.1	TRUE	TRUE	FALSE	FALSE	FALSE	TRUE	TRUE	113355	99.6	0.4	cellular organisms;Bacteria;Terrabacteria group;Cyanobacteriota/Melainabacteria group;Cyanobacteriota;Cyanophyceae;Oscillatoriophycideae;Chroococcales;Chroococcaceae;Geminocystis;Geminocystis herdmanii;Geminocystis herdmanii PCC 6308
838	GCF_000332295.1	TRUE	TRUE	TRUE	FALSE	FALSE	TRUE	TRUE	643473	99.41	0.31	cellular organisms;Bacteria;Terrabacteria group;Cyanobacteriota/Melainabacteria group;Cyanobacteriota;Cyanophyceae;Nostocales;Fortieaceae;Fortiea;Fortiea contorta;Fortiea contorta PCC 7126
839	GCF_000332315.1	TRUE	TRUE	TRUE	FALSE	FALSE	TRUE	TRUE	317619	98.64	0.86	cellular organisms;Bacteria;Terrabacteria group;Cyanobacteriota/Melainabacteria group;Cyanobacteriota;Cyanophyceae;Pseudanabaenales;Prochlorotrichaceae;Prochlorothrix;Prochlorothrix hollandica;Prochlorothrix hollandica PCC 9006 = CALU 1027
840	GCF_000332355.1	TRUE	TRUE	FALSE	FALSE	FALSE	TRUE	TRUE	102127	93.25	0.96	cellular organisms;Bacteria;Terrabacteria group;Cyanobacteriota/Melainabacteria group;Cyanobacteriota;Cyanophyceae;Oscillatoriophycideae;Oscillatoriales;Microcoleaceae;Baaleninema;Baaleninema simplex;Baaleninema simplex PCC 7105
841	GCF_000332495.1	TRUE	TRUE	FALSE	FALSE	FALSE	FALSE	FALSE	1257025	98.95	1.38	cellular organisms;Bacteria;Spirochaetota;Spirochaetia;Leptospirales;Leptospiraceae;Leptospira;Leptospira terpstrae;Leptospira terpstrae serovar Hualin;Leptospira terpstrae serovar Hualin str. LT 11-33 = ATCC 700639
842	GCF_000332515.2	TRUE	TRUE	FALSE	FALSE	FALSE	FALSE	FALSE	1218599	99.06	1.21	cellular organisms;Bacteria;Spirochaetota;Spirochaetia;Leptospirales;Leptospiraceae;Leptospira;Leptospira wolbachii;Leptospira wolbachii serovar Codice;Leptospira wolbachii serovar Codice str. CDC
843	GCF_000333015.1	TRUE	TRUE	TRUE	FALSE	FALSE	FALSE	FALSE	1121927	99.5	0.34	cellular organisms;Bacteria;Terrabacteria group;Actinomycetota;Actinomycetes;Mycobacteriales;Gordoniaceae;Gordonia;Gordonia hirsuta;Gordonia hirsuta DSM 44140 = NBRC 16056
844	GCF_000333895.2	TRUE	TRUE	TRUE	FALSE	TRUE	FALSE	FALSE	1056512	99.94	0.91	cellular organisms;Bacteria;Pseudomonadota;Gammaproteobacteria;Vibrionales;Vibrionaceae;Grimontia;Grimontia indica
845	GCF_000334155.1	TRUE	TRUE	FALSE	FALSE	FALSE	TRUE	TRUE	1134413	99.35	6.55	cellular organisms;Bacteria;Terrabacteria group;Bacillota;Bacilli;Bacillales;Bacillaceae;Halalkalibacterium (ex Joshi et al. 2022);Halalkalibacterium ligniniphilum
846	GCF_000334215.1	TRUE	TRUE	TRUE	FALSE	FALSE	FALSE	FALSE	1238190	99.88	0.41	cellular organisms;Bacteria;Pseudomonadota;Gammaproteobacteria;Oceanospirillales;Halomonadaceae;Halomonas;Halomonas jeotgali;Halomonas jeotgali Hwa
847	GCF_000334915.1	TRUE	TRUE	TRUE	FALSE	FALSE	FALSE	FALSE	1234364	98.99	1.12	cellular organisms;Bacteria;Pseudomonadota;Gammaproteobacteria;Xanthomonadales;Rhodanobacteraceae;Dyella;Dyella ginsengisoli;Dyella ginsengisoli LA-4
848	GCF_000335475.2	TRUE	TRUE	TRUE	FALSE	FALSE	TRUE	TRUE	1242864	97.56	4.61	cellular organisms;Bacteria;Myxococcota;Myxococcia;Myxococcales;Cystobacterineae;Archangiaceae;Cystobacter;Cystobacter fuscus;Cystobacter fuscus DSM 2262
849	GCF_000340435.2	TRUE	TRUE	FALSE	FALSE	FALSE	FALSE	FALSE	1202450	98.14	1.44	cellular organisms;Bacteria;Terrabacteria group;Actinomycetota;Actinomycetes;Mycobacteriales;Mycobacteriaceae;Mycobacterium;Mycobacterium haemophilum;Mycobacterium haemophilum DSM 44634
850	GCF_000340475.1	TRUE	TRUE	FALSE	FALSE	FALSE	TRUE	TRUE	1238184	97.79	1.07	cellular organisms;Bacteria;Terrabacteria group;Bacillota;Bacilli;Bacillales;Bacillaceae;Oceanobacillus;Oceanobacillus kimchii;Oceanobacillus kimchii X50
851	GCF_000340885.1	TRUE	TRUE	FALSE	FALSE	FALSE	TRUE	TRUE	931276	99.38	2.8	cellular organisms;Bacteria;Terrabacteria group;Bacillota;Clostridia;Eubacteriales;Clostridiaceae;Clostridium;Clostridium saccharoperbutylacetonicum;Clostridium saccharoperbutylacetonicum N1-4;Clostridium saccharoperbutylacetonicum N1-4(HMT)
852	GCF_000340965.1	TRUE	TRUE	TRUE	FALSE	FALSE	FALSE	FALSE	1246445	91.6	4.24	cellular organisms;Bacteria;Terrabacteria group;Actinomycetota;Actinomycetes;Streptosporangiales;Nocardiopsaceae;Nocardiopsis;Nocardiopsis kunsanensis;Nocardiopsis kunsanensis DSM 44524
853	GCF_000340985.1	TRUE	TRUE	TRUE	FALSE	FALSE	FALSE	FALSE	1246448	96.98	7.72	cellular organisms;Bacteria;Terrabacteria group;Actinomycetota;Actinomycetes;Streptosporangiales;Nocardiopsaceae;Nocardiopsis;Nocardiopsis valliformis;Nocardiopsis valliformis DSM 45023
854	GCF_000341005.1	TRUE	TRUE	TRUE	FALSE	FALSE	FALSE	FALSE	1246461	92.32	3.37	cellular organisms;Bacteria;Terrabacteria group;Actinomycetota;Actinomycetes;Streptosporangiales;Nocardiopsaceae;Nocardiopsis;Nocardiopsis alkaliphila;Nocardiopsis alkaliphila YIM 80379
855	GCF_000341025.1	TRUE	TRUE	TRUE	FALSE	FALSE	FALSE	FALSE	1246485	88.45	6.73	cellular organisms;Bacteria;Terrabacteria group;Actinomycetota;Actinomycetes;Streptosporangiales;Nocardiopsaceae;Nocardiopsis;Nocardiopsis salina;Nocardiopsis salina YIM 90010
856	GCF_000341045.1	TRUE	TRUE	TRUE	FALSE	FALSE	FALSE	FALSE	1268285	98.83	1.32	cellular organisms;Bacteria;Pseudomonadota;Betaproteobacteria;Burkholderiales;Burkholderiaceae;Paraburkholderia;Paraburkholderia kururiensis;Paraburkholderia kururiensis M130
857	GCF_000341065.1	TRUE	TRUE	TRUE	FALSE	FALSE	FALSE	FALSE	1246444	92.88	5.21	cellular organisms;Bacteria;Terrabacteria group;Actinomycetota;Actinomycetes;Streptosporangiales;Nocardiopsaceae;Nocardiopsis;Nocardiopsis halotolerans;Nocardiopsis halotolerans DSM 44410
858	GCF_000341085.1	TRUE	TRUE	TRUE	FALSE	FALSE	FALSE	FALSE	1237500	98	7.16	cellular organisms;Bacteria;Terrabacteria group;Actinomycetota;Actinomycetes;Streptosporangiales;Nocardiopsaceae;Nocardiopsis;Nocardiopsis ganjiahuensis;Nocardiopsis ganjiahuensis DSM 45031
859	GCF_000341105.1	TRUE	TRUE	TRUE	FALSE	FALSE	FALSE	FALSE	570268	92.33	8.82	cellular organisms;Bacteria;Terrabacteria group;Actinomycetota;Actinomycetes;Streptosporangiales;Nocardiopsaceae;Nocardiopsis;Nocardiopsis potens;Nocardiopsis potens DSM 45234
860	GCF_000341125.1	TRUE	TRUE	TRUE	FALSE	FALSE	FALSE	FALSE	1246460	90.15	6.47	cellular organisms;Bacteria;Terrabacteria group;Actinomycetota;Actinomycetes;Streptosporangiales;Nocardiopsaceae;Nocardiopsis;Nocardiopsis lucentensis;Nocardiopsis lucentensis DSM 44048
861	GCF_000341145.1	TRUE	TRUE	TRUE	FALSE	FALSE	FALSE	FALSE	1246474	88.17	4.93	cellular organisms;Bacteria;Terrabacteria group;Actinomycetota;Actinomycetes;Streptosporangiales;Nocardiopsaceae;Nocardiopsis;Nocardiopsis xinjiangensis;Nocardiopsis xinjiangensis YIM 90004
862	GCF_000341185.1	TRUE	TRUE	FALSE	FALSE	FALSE	FALSE	FALSE	1246475	92.84	9.75	cellular organisms;Bacteria;Terrabacteria group;Actinomycetota;Actinomycetes;Streptosporangiales;Nocardiopsaceae;Nocardiopsis;Nocardiopsis chromatogenes;Nocardiopsis chromatogenes YIM 90109
863	GCF_000341205.1	TRUE	TRUE	FALSE	FALSE	FALSE	FALSE	FALSE	1236902	92.64	9.15	cellular organisms;Bacteria;Terrabacteria group;Actinomycetota;Actinomycetes;Streptosporangiales;Nocardiopsaceae;Nocardiopsis;Nocardiopsis baichengensis;Nocardiopsis baichengensis YIM 90130
864	GCF_000341245.1	TRUE	TRUE	FALSE	FALSE	FALSE	FALSE	FALSE	1245472	89.52	8.51	cellular organisms;Bacteria;Terrabacteria group;Actinomycetota;Actinomycetes;Streptosporangiales;Nocardiopsaceae;Nocardiopsis;Nocardiopsis halophila;Nocardiopsis halophila DSM 44494
865	GCF_000341265.1	TRUE	TRUE	TRUE	FALSE	FALSE	FALSE	FALSE	1245475	94.04	4.87	cellular organisms;Bacteria;Terrabacteria group;Actinomycetota;Actinomycetes;Streptosporangiales;Nocardiopsaceae;Nocardiopsis;Nocardiopsis prasina;Nocardiopsis prasina DSM 43845
866	GCF_000341345.1	TRUE	TRUE	FALSE	FALSE	FALSE	FALSE	FALSE	1121362	97.94	0.48	cellular organisms;Bacteria;Terrabacteria group;Actinomycetota;Actinomycetes;Mycobacteriales;Corynebacteriaceae;Corynebacterium;Corynebacterium halotolerans;Corynebacterium halotolerans YIM 70093 = DSM 44683
867	GCF_000341545.2	TRUE	TRUE	FALSE	FALSE	FALSE	FALSE	TRUE	1266370	95.27	1.72	cellular organisms;Bacteria;Nitrospinae/Tectomicrobia group;Nitrospinota;Nitrospinia;Nitrospinales;Nitrospinaceae;Nitrospina;Nitrospina gracilis;Nitrospina gracilis 3/211
868	GCF_000341895.1	TRUE	TRUE	TRUE	FALSE	FALSE	TRUE	TRUE	1322246	99.26	0.19	cellular organisms;Bacteria;Thermodesulfobacteriota;Desulfovibrionia;Desulfovibrionales;Desulfovibrionaceae;Pseudodesulfovibrio;Pseudodesulfovibrio piezophilus;Pseudodesulfovibrio piezophilus C1TLV30
869	GCF_000342005.1	FALSE	FALSE	TRUE	FALSE	FALSE	FALSE	FALSE	1284240	98.5	0.58	cellular organisms;Bacteria;Terrabacteria group;Actinomycetota;Actinomycetes;Pseudonocardiales;Pseudonocardiaceae;Amycolatopsis;Amycolatopsis decaplanina;Amycolatopsis decaplanina DSM 44594
870	GCF_000342045.1	TRUE	TRUE	TRUE	FALSE	FALSE	FALSE	FALSE	1244869	98.68	0.44	cellular organisms;Bacteria;Pseudomonadota;Alphaproteobacteria;Rhodospirillales;Rhodospirillaceae;Magnetospirillum;Magnetospirillum caucaseum
871	GCF_000342105.1	TRUE	TRUE	FALSE	FALSE	FALSE	TRUE	TRUE	1274524	99.41	0.21	cellular organisms;Bacteria;Terrabacteria group;Bacillota;Bacilli;Bacillales;Bacillaceae;Bacillus;Bacillus subtilis group;Bacillus sonorensis;Bacillus sonorensis L12
872	GCF_000342165.1	TRUE	TRUE	TRUE	FALSE	FALSE	FALSE	FALSE	1234595	98.3	0.37	cellular organisms;Bacteria;Pseudomonadota;Alphaproteobacteria;Sphingomonadales;Sphingosinicellaceae;Pacificimonas;Pacificimonas flava
873	GCF_000344785.1	TRUE	TRUE	FALSE	FALSE	FALSE	FALSE	FALSE	1121353	99.49	0.41	cellular organisms;Bacteria;Terrabacteria group;Actinomycetota;Actinomycetes;Mycobacteriales;Corynebacteriaceae;Corynebacterium;Corynebacterium callunae;Corynebacterium callunae DSM 20147
874	GCF_000344805.1	TRUE	TRUE	TRUE	FALSE	FALSE	FALSE	FALSE	1245469	98.76	0.42	cellular organisms;Bacteria;Pseudomonadota;Alphaproteobacteria;Hyphomicrobiales;Nitrobacteraceae;Bradyrhizobium;Bradyrhizobium oligotrophicum;Bradyrhizobium oligotrophicum S58
875	GCF_000346315.1	TRUE	TRUE	TRUE	FALSE	FALSE	FALSE	FALSE	1263868	98.02	1.77	cellular organisms;Bacteria;PVC group;Planctomycetota;Planctomycetia;Pirellulales;Pirellulaceae;Rhodopirellula;Rhodopirellula europaea;Rhodopirellula europaea SH398
876	GCF_000346485.2	TRUE	TRUE	TRUE	FALSE	FALSE	TRUE	TRUE	128403	99.08	5.26	cellular organisms;Bacteria;Terrabacteria group;Cyanobacteriota/Melainabacteria group;Cyanobacteriota;Cyanophyceae;Nostocales;Scytonemataceae;Scytonema;Scytonema hofmannii;Scytonema hofmannii PCC 7110
877	GCF_000346505.1	TRUE	TRUE	TRUE	FALSE	FALSE	FALSE	FALSE	1263870	95.12	3.14	cellular organisms;Bacteria;PVC group;Planctomycetota;Planctomycetia;Pirellulales;Pirellulaceae;Rhodopirellula;Rhodopirellula sallentina;Rhodopirellula sallentina SM41
878	GCF_000346615.1	TRUE	TRUE	TRUE	FALSE	FALSE	TRUE	TRUE	1124780	99.39	1.22	cellular organisms;Bacteria;FCB group;Bacteroidetes/Chlorobi group;Bacteroidota;Cytophagia;Cytophagales;Cesiribacteraceae;Nafulsella;Nafulsella turpanensis;Nafulsella turpanensis ZLM-10
879	GCF_000347775.1	TRUE	TRUE	TRUE	FALSE	FALSE	FALSE	FALSE	1288826	99.4	1.19	cellular organisms;Bacteria;Pseudomonadota;Gammaproteobacteria;Pseudomonadales;Marinobacteraceae;Marinobacter;Marinobacter santoriniensis;Marinobacter santoriniensis NKSG1
880	GCF_000348685.1	TRUE	TRUE	TRUE	FALSE	FALSE	FALSE	TRUE	1137281	100	0.49	cellular organisms;Bacteria;FCB group;Bacteroidetes/Chlorobi group;Bacteroidota;Flavobacteriia;Flavobacteriales;Flavobacteriaceae;Xanthomarina;Xanthomarina gelatinilytica
881	GCF_000348725.1	TRUE	TRUE	TRUE	FALSE	FALSE	TRUE	TRUE	1184267	99.7	0.34	cellular organisms;Bacteria;Bdellovibrionota;Bdellovibrionia;Bdellovibrionales;Pseudobdellovibrionaceae;Pseudobdellovibrio;Pseudobdellovibrio exovorus;Pseudobdellovibrio exovorus JSS
882	GCF_000348785.1	TRUE	TRUE	TRUE	FALSE	FALSE	FALSE	FALSE	1313172	97.06	1.68	cellular organisms;Bacteria;Terrabacteria group;Actinomycetota;Acidimicrobiia;Acidimicrobiales;Ilumatobacteraceae;Ilumatobacter;Ilumatobacter coccineus;Ilumatobacter coccineus YM16-304
883	GCF_000348905.1	TRUE	TRUE	FALSE	FALSE	FALSE	TRUE	TRUE	1235279	91.45	1.92	cellular organisms;Bacteria;Terrabacteria group;Bacillota;Bacilli;Bacillales;Planococcaceae;Bhargavaea;Bhargavaea cecembensis;Bhargavaea cecembensis DSE10
884	GCF_000348925.1	TRUE	TRUE	TRUE	FALSE	FALSE	TRUE	TRUE	1279009	93.55	0.91	cellular organisms;Bacteria;FCB group;Bacteroidetes/Chlorobi group;Bacteroidota;Cytophagia;Cytophagales;Cesiribacteraceae;Cesiribacter;Cesiribacter andamanensis;Cesiribacter andamanensis AMV16
885	GCF_000348945.1	TRUE	TRUE	TRUE	FALSE	FALSE	FALSE	FALSE	1276920	99.24	1.77	cellular organisms;Bacteria;Terrabacteria group;Actinomycetota;Actinomycetes;Micrococcales;Micrococcaceae;Paeniglutamicibacter;Paeniglutamicibacter gangotriensis;Paeniglutamicibacter gangotriensis Lz1y
886	GCF_000349205.1	TRUE	TRUE	FALSE	FALSE	FALSE	FALSE	FALSE	1286106	98.07	1.23	cellular organisms;Bacteria;Pseudomonadota;Gammaproteobacteria;Thiotrichales;Piscirickettsiaceae;Methylophaga;Methylophaga lonarensis;Methylophaga lonarensis MPL
887	GCF_000349325.1	TRUE	TRUE	TRUE	FALSE	FALSE	FALSE	FALSE	1214101	99.27	0.88	cellular organisms;Bacteria;Terrabacteria group;Actinomycetota;Actinomycetes;Kitasatosporales;Streptomycetaceae;Streptomyces;Streptomyces davaonensis;Streptomyces davaonensis JCM 4913
888	GCF_000350085.1	TRUE	TRUE	TRUE	FALSE	FALSE	FALSE	FALSE	1297569	97.9	2.05	cellular organisms;Bacteria;Pseudomonadota;Alphaproteobacteria;Hyphomicrobiales;Phyllobacteriaceae;Mesorhizobium;Mesorhizobium metallidurans;Mesorhizobium metallidurans STM 2683
889	GCF_000350105.1	TRUE	TRUE	FALSE	FALSE	FALSE	TRUE	TRUE	1165094	82.94	0.37	cellular organisms;Bacteria;Terrabacteria group;Cyanobacteriota/Melainabacteria group;Cyanobacteriota;Cyanophyceae;Nostocales;Nostocaceae;Richelia;Richelia intracellularis;Richelia intracellularis HH01
890	GCF_000350145.1	TRUE	FALSE	TRUE	FALSE	FALSE	FALSE	FALSE	1313171	96.8	2.1	cellular organisms;Bacteria;Terrabacteria group;Actinomycetota;Acidimicrobiia;Acidimicrobiales;Ilumatobacteraceae;Ilumatobacter;Ilumatobacter nonamiensis;Ilumatobacter nonamiensis YM16-303
891	GCF_000350525.1	TRUE	TRUE	TRUE	FALSE	FALSE	FALSE	FALSE	1238186	98.45	1.69	cellular organisms;Bacteria;Terrabacteria group;Actinomycetota;Actinomycetes;Micrococcales;Microbacteriaceae;Leucobacter;Leucobacter salsicius;Leucobacter salsicius M1-8
892	GCF_000350545.1	TRUE	TRUE	TRUE	FALSE	FALSE	FALSE	FALSE	1286635	98.14	2.06	cellular organisms;Bacteria;Thermodesulfobacteriota;Desulfobacteria;Desulfobacterales;Desulfobacteraceae;Desulfotignum;Desulfotignum phosphitoxidans;Desulfotignum phosphitoxidans DSM 13687
893	GCF_000355675.1	TRUE	TRUE	TRUE	FALSE	FALSE	FALSE	FALSE	1298593	98.39	1.93	cellular organisms;Bacteria;Pseudomonadota;Gammaproteobacteria;Oceanospirillales;Oceanospirillaceae;Thalassolituus;Thalassolituus oleivorans;Thalassolituus oleivorans MIL-1
894	GCF_000355765.4	TRUE	TRUE	TRUE	FALSE	FALSE	FALSE	FALSE	1288494	86.98	8.39	cellular organisms;Bacteria;Pseudomonadota;Betaproteobacteria;Nitrosomonadales;Nitrosomonadaceae;Nitrosospira;Nitrosospira lacus
895	GCF_000355905.1	TRUE	TRUE	TRUE	FALSE	FALSE	FALSE	TRUE	1189619	98.66	1.07	cellular organisms;Bacteria;FCB group;Bacteroidetes/Chlorobi group;Bacteroidota;Flavobacteriia;Flavobacteriales;Flavobacteriaceae;Psychroflexus;Psychroflexus gondwanensis;Psychroflexus gondwanensis ACAM 44
896	GCF_000359525.1	TRUE	TRUE	TRUE	FALSE	FALSE	FALSE	FALSE	1886	99.53	1.42	cellular organisms;Bacteria;Terrabacteria group;Actinomycetota;Actinomycetes;Kitasatosporales;Streptomycetaceae;Streptomyces;Streptomyces albidoflavus group;Streptomyces albidoflavus
897	GCF_000359605.1	TRUE	TRUE	FALSE	FALSE	FALSE	TRUE	TRUE	1308866	90.88	0.81	cellular organisms;Bacteria;Terrabacteria group;Bacillota;Bacilli;Bacillales;Bacillaceae;Gracilibacillus;Gracilibacillus halophilus;Gracilibacillus halophilus YIM-C55.5
898	GCF_000359745.1	TRUE	TRUE	TRUE	FALSE	FALSE	FALSE	FALSE	363754	99.8	1.26	cellular organisms;Bacteria;Pseudomonadota;Alphaproteobacteria;Hyphomicrobiales;Rhizobiaceae;Rhizobium/Agrobacterium group;Rhizobium;Rhizobium freirei;Rhizobium freirei PRF 81
899	GCF_000364285.1	TRUE	TRUE	FALSE	FALSE	FALSE	TRUE	TRUE	1235804	95.56	0.48	cellular organisms;Bacteria;Campylobacterota;Epsilonproteobacteria;Campylobacterales;Helicobacteraceae;Helicobacter;Helicobacter bilis;Helicobacter bilis WiWa
900	GCF_000364845.1	TRUE	TRUE	TRUE	FALSE	FALSE	FALSE	FALSE	626887	97.97	5.02	cellular organisms;Bacteria;Pseudomonadota;Gammaproteobacteria;Pseudomonadales;Marinobacteraceae;Marinobacter;Marinobacter nanhaiticus;Marinobacter nanhaiticus D15-8W
901	GCF_000365025.1	TRUE	TRUE	TRUE	FALSE	FALSE	FALSE	FALSE	1123059	98.31	0.68	cellular organisms;Bacteria;Pseudomonadota;Alphaproteobacteria;Maricaulales;Robiginitomaculaceae;Robiginitomaculum;Robiginitomaculum antarcticum;Robiginitomaculum antarcticum DSM 21748
902	GCF_000367205.1	TRUE	TRUE	TRUE	FALSE	FALSE	FALSE	FALSE	1170318	96.89	1.85	cellular organisms;Bacteria;Terrabacteria group;Actinomycetota;Actinomycetes;Propionibacteriales;Propionibacteriaceae;Cutibacterium;Cutibacterium avidum;Cutibacterium avidum 44067
903	GCF_000367525.1	TRUE	TRUE	FALSE	FALSE	FALSE	FALSE	FALSE	1193181	94.14	2.65	cellular organisms;Bacteria;Terrabacteria group;Actinomycetota;Actinomycetes;Micrococcales;Intrasporangiaceae;Phycicoccus;Phycicoccus elongatus;Phycicoccus elongatus Lp2
904	GCF_000367925.1	TRUE	TRUE	FALSE	FALSE	FALSE	FALSE	FALSE	1217715	99.93	1.3	cellular organisms;Bacteria;Pseudomonadota;Gammaproteobacteria;Moraxellales;Moraxellaceae;Acinetobacter;Acinetobacter bohemicus;Acinetobacter bohemicus ANC 3994
905	GCF_000367945.1	TRUE	TRUE	FALSE	FALSE	FALSE	FALSE	FALSE	1776741	99.87	0.91	cellular organisms;Bacteria;Pseudomonadota;Gammaproteobacteria;Moraxellales;Moraxellaceae;Acinetobacter;Acinetobacter proteolyticus
906	GCF_000368025.1	TRUE	TRUE	FALSE	FALSE	FALSE	FALSE	FALSE	981333	99.03	0.3	cellular organisms;Bacteria;Pseudomonadota;Gammaproteobacteria;Moraxellales;Moraxellaceae;Acinetobacter;Acinetobacter parvus;Acinetobacter parvus DSM 16617 = CIP 108168
907	GCF_000368565.1	TRUE	TRUE	FALSE	FALSE	FALSE	FALSE	FALSE	1120926	99.79	0.63	cellular organisms;Bacteria;Pseudomonadota;Gammaproteobacteria;Moraxellales;Moraxellaceae;Acinetobacter;Acinetobacter gerneri;Acinetobacter gerneri DSM 14967 = CIP 107464 = MTCC 9824
908	GCF_000368585.1	TRUE	TRUE	FALSE	FALSE	FALSE	FALSE	FALSE	1191460	99.99	0.16	cellular organisms;Bacteria;Pseudomonadota;Gammaproteobacteria;Moraxellales;Moraxellaceae;Acinetobacter;Acinetobacter venetianus;Acinetobacter venetianus RAG-1 = CIP 110063
909	GCF_000368805.1	TRUE	TRUE	FALSE	FALSE	FALSE	FALSE	FALSE	1217662	99.06	0.32	cellular organisms;Bacteria;Pseudomonadota;Gammaproteobacteria;Moraxellales;Moraxellaceae;Acinetobacter;Acinetobacter johnsonii;Acinetobacter johnsonii ANC 3681
910	GCF_000369005.1	TRUE	TRUE	FALSE	FALSE	FALSE	FALSE	FALSE	1217648	99.96	0.36	cellular organisms;Bacteria;Pseudomonadota;Gammaproteobacteria;Moraxellales;Moraxellaceae;Acinetobacter;Acinetobacter beijerinckii;Acinetobacter beijerinckii CIP 110307
911	GCF_000369565.1	TRUE	TRUE	FALSE	FALSE	FALSE	FALSE	FALSE	1776740	99.59	1.17	cellular organisms;Bacteria;Pseudomonadota;Gammaproteobacteria;Moraxellales;Moraxellaceae;Acinetobacter;Acinetobacter modestus
912	GCF_000369845.1	TRUE	TRUE	FALSE	FALSE	FALSE	FALSE	FALSE	70347	99.87	0.67	cellular organisms;Bacteria;Pseudomonadota;Gammaproteobacteria;Moraxellales;Moraxellaceae;Acinetobacter;Acinetobacter genomosp. 16BJ
913	GCF_000369885.1	TRUE	TRUE	FALSE	FALSE	FALSE	FALSE	FALSE	1217716	99.71	0.04	cellular organisms;Bacteria;Pseudomonadota;Gammaproteobacteria;Moraxellales;Moraxellaceae;Acinetobacter;Acinetobacter ursingii;Acinetobacter ursingii NIPH 706
914	GCF_000371465.1	TRUE	TRUE	FALSE	FALSE	FALSE	TRUE	TRUE	29372	99.07	0.62	cellular organisms;Bacteria;Terrabacteria group;Bacillota;Clostridia;Eubacteriales;Clostridiaceae;Clostridium;Clostridium thermobutyricum
915	GCF_000371705.1	TRUE	TRUE	FALSE	FALSE	FALSE	TRUE	TRUE	997894	98.12	0.54	cellular organisms;Bacteria;Terrabacteria group;Bacillota;Clostridia;Eubacteriales;Lachnospiraceae;Enterocloster;Enterocloster bolteae;Enterocloster bolteae 90A9
916	GCF_000371765.1	TRUE	TRUE	TRUE	FALSE	FALSE	FALSE	FALSE	1090316	97.97	1.35	cellular organisms;Bacteria;Pseudomonadota;Alphaproteobacteria;Sphingomonadales;Sphingomonadaceae;Sphingomonas;Sphingomonas melonis;Sphingomonas melonis C3
917	GCF_000371785.1	TRUE	TRUE	TRUE	FALSE	FALSE	FALSE	FALSE	1089546	98.9	0.35	cellular organisms;Bacteria;Terrabacteria group;Actinomycetota;Actinomycetes;Actinopolysporales;Actinopolysporaceae;Actinopolyspora;Actinopolyspora halophila;Actinopolyspora halophila DSM 43834
918	GCF_000371885.1	TRUE	TRUE	TRUE	FALSE	FALSE	FALSE	FALSE	1068978	98.66	0.33	cellular organisms;Bacteria;Terrabacteria group;Actinomycetota;Actinomycetes;Pseudonocardiales;Pseudonocardiaceae;Amycolatopsis;Amycolatopsis methanolica group;Amycolatopsis methanolica;Amycolatopsis methanolica 239
919	GCF_000371925.1	TRUE	TRUE	FALSE	FALSE	TRUE	FALSE	FALSE	1123399	100	0.4	cellular organisms;Bacteria;Pseudomonadota;Gammaproteobacteria;Thiotrichales;Thiolinaceae;Thiolinea;Thiolinea disciformis;Thiolinea disciformis DSM 14473
920	GCF_000372085.1	TRUE	TRUE	TRUE	FALSE	FALSE	FALSE	FALSE	1121354	98.63	0.41	cellular organisms;Bacteria;Terrabacteria group;Actinomycetota;Actinomycetes;Mycobacteriales;Corynebacteriaceae;Corynebacterium;Corynebacterium capitovis;Corynebacterium capitovis DSM 44611
921	GCF_000372385.1	TRUE	TRUE	FALSE	FALSE	FALSE	FALSE	FALSE	1121356	98.96	0.21	cellular organisms;Bacteria;Terrabacteria group;Actinomycetota;Actinomycetes;Mycobacteriales;Corynebacteriaceae;Corynebacterium;Corynebacterium ciconiae;Corynebacterium ciconiae DSM 44920
922	GCF_000372445.1	TRUE	TRUE	FALSE	FALSE	FALSE	FALSE	FALSE	1121370	99.27	0.56	cellular organisms;Bacteria;Terrabacteria group;Actinomycetota;Actinomycetes;Mycobacteriales;Corynebacteriaceae;Corynebacterium;Corynebacterium ulceribovis;Corynebacterium ulceribovis DSM 45146
923	GCF_000372465.1	TRUE	TRUE	TRUE	FALSE	FALSE	FALSE	FALSE	1122138	98.01	5.46	cellular organisms;Bacteria;Terrabacteria group;Actinomycetota;Actinomycetes;Propionibacteriales;Kribbellaceae;Kribbella;Kribbella catacumbae;Kribbella catacumbae DSM 19601
924	GCF_000372745.1	TRUE	TRUE	TRUE	FALSE	FALSE	FALSE	FALSE	1123320	94.68	5.59	cellular organisms;Bacteria;Terrabacteria group;Actinomycetota;Actinomycetes;Kitasatosporales;Streptomycetaceae;Embleya;Embleya scabrispora;Embleya scabrispora DSM 41855
925	GCF_000372805.1	TRUE	TRUE	TRUE	FALSE	FALSE	FALSE	FALSE	2739064	97.14	0.03	cellular organisms;Bacteria;Pseudomonadota;Gammaproteobacteria;Pseudomonadales;Marinobacteraceae;Marinobacter;Marinobacter gelidimuriae
926	GCF_000372845.1	TRUE	TRUE	TRUE	FALSE	FALSE	FALSE	FALSE	1132444	99.29	0.6	cellular organisms;Bacteria;Pseudomonadota;Alphaproteobacteria;Hyphomicrobiales;Methylocystaceae;Methylocystis;Methylocystis rosea;Methylocystis rosea SV97
927	GCF_000372865.1	TRUE	TRUE	FALSE	FALSE	FALSE	FALSE	FALSE	1132443	98.82	1.06	cellular organisms;Bacteria;Pseudomonadota;Gammaproteobacteria;Methylococcales;Methylococcaceae;Methylosarcina;Methylosarcina fibrata;Methylosarcina fibrata AML-C10
928	GCF_000373105.1	TRUE	TRUE	TRUE	FALSE	FALSE	FALSE	TRUE	1122179	98.7	0.51	cellular organisms;Bacteria;FCB group;Bacteroidetes/Chlorobi group;Bacteroidota;Saprospiria;Saprospirales;Lewinellaceae;Neolewinella;Neolewinella persica;Neolewinella persica DSM 23188
929	GCF_000373185.1	TRUE	TRUE	FALSE	FALSE	FALSE	FALSE	TRUE	1122990	98.83	0.17	cellular organisms;Bacteria;FCB group;Bacteroidetes/Chlorobi group;Bacteroidota;Bacteroidia;Bacteroidales;Prevotellaceae;Prevotella;Prevotella paludivivens;Prevotella paludivivens DSM 17968 = JCM 13650
930	GCF_000373265.1	TRUE	TRUE	TRUE	FALSE	FALSE	TRUE	TRUE	1122967	99.23	0.21	cellular organisms;Bacteria;FCB group;Bacteroidetes/Chlorobi group;Bacteroidota;Cytophagia;Cytophagales;Hymenobacteraceae;Pontibacter;Pontibacter roseus;Pontibacter roseus DSM 17521
931	GCF_000373485.1	TRUE	TRUE	TRUE	FALSE	FALSE	FALSE	FALSE	1121374	100	2.25	cellular organisms;Bacteria;Pseudomonadota;Gammaproteobacteria;Cellvibrionales;Spongiibacteraceae;Dasania;Dasania marina;Dasania marina DSM 21967
932	GCF_000373545.1	TRUE	TRUE	FALSE	FALSE	FALSE	TRUE	TRUE	942938	97.58	2.42	cellular organisms;Bacteria;Spirochaetota;Spirochaetia;Spirochaetales;Spirochaetaceae;Alkalispirochaeta;Alkalispirochaeta alkalica;Alkalispirochaeta alkalica DSM 8900
933	GCF_000373785.1	TRUE	TRUE	FALSE	FALSE	FALSE	TRUE	TRUE	1121874	94.98	2.26	cellular organisms;Bacteria;Terrabacteria group;Bacillota;Erysipelotrichia;Erysipelotrichales;Erysipelotrichaceae;Erysipelothrix;Erysipelothrix tonsillarum;Erysipelothrix tonsillarum DSM 14972
934	GCF_000373925.1	TRUE	TRUE	TRUE	FALSE	FALSE	FALSE	FALSE	1120950	97.48	4.06	cellular organisms;Bacteria;Terrabacteria group;Actinomycetota;Actinomycetes;Propionibacteriales;Actinopolymorphaceae;Actinopolymorpha;Actinopolymorpha alba;Actinopolymorpha alba DSM 45243
935	GCF_000374005.1	TRUE	TRUE	TRUE	FALSE	FALSE	FALSE	FALSE	1122135	99.89	1.75	cellular organisms;Bacteria;Pseudomonadota;Alphaproteobacteria;Rhodospirillales;Kiloniellaceae;Kiloniella;Kiloniella laminariae;Kiloniella laminariae DSM 19542
936	GCF_000374025.1	TRUE	TRUE	TRUE	FALSE	FALSE	TRUE	TRUE	1123277	99.78	0.51	cellular organisms;Bacteria;FCB group;Bacteroidetes/Chlorobi group;Bacteroidota;Cytophagia;Cytophagales;Cytophagaceae;Spirosoma;Spirosoma panaciterrae;Spirosoma panaciterrae DSM 21099
937	GCF_000374045.1	TRUE	TRUE	TRUE	FALSE	FALSE	FALSE	TRUE	1123248	99.66	0.21	cellular organisms;Bacteria;FCB group;Bacteroidetes/Chlorobi group;Bacteroidota;Chitinophagia;Chitinophagales;Chitinophagaceae;Segetibacter;Segetibacter koreensis;Segetibacter koreensis DSM 18137
938	GCF_000374065.1	TRUE	TRUE	TRUE	FALSE	FALSE	TRUE	TRUE	1123276	99.54	0.47	cellular organisms;Bacteria;FCB group;Bacteroidetes/Chlorobi group;Bacteroidota;Cytophagia;Cytophagales;Cytophagaceae;Spirosoma;Spirosoma luteum;Spirosoma luteum DSM 19990
939	GCF_000374085.1	TRUE	TRUE	TRUE	FALSE	FALSE	TRUE	TRUE	1123278	99.5	0.03	cellular organisms;Bacteria;FCB group;Bacteroidetes/Chlorobi group;Bacteroidota;Cytophagia;Cytophagales;Cytophagaceae;Spirosoma;Spirosoma spitsbergense;Spirosoma spitsbergense DSM 19989
940	GCF_000374105.1	TRUE	TRUE	TRUE	FALSE	FALSE	FALSE	FALSE	1122134	99.51	1.01	cellular organisms;Bacteria;Pseudomonadota;Gammaproteobacteria;Kangiellales;Kangiellaceae;Kangiella;Kangiella aquimarina;Kangiella aquimarina DSM 16071
941	GCF_000374125.1	TRUE	TRUE	TRUE	FALSE	FALSE	FALSE	TRUE	1122605	98.93	0.76	cellular organisms;Bacteria;FCB group;Bacteroidetes/Chlorobi group;Bacteroidota;Chitinophagia;Chitinophagales;Chitinophagaceae;Niabella;Niabella aurantiaca;Niabella aurantiaca DSM 17617
942	GCF_000374145.1	TRUE	TRUE	TRUE	FALSE	FALSE	FALSE	FALSE	1122218	97.51	0.69	cellular organisms;Bacteria;Pseudomonadota;Alphaproteobacteria;Rhodobacterales;Neomegalonemataceae;Neomegalonema;Neomegalonema perideroedes;Neomegalonema perideroedes DSM 15528
943	GCF_000374285.1	TRUE	TRUE	FALSE	FALSE	TRUE	FALSE	FALSE	1120931	98.71	0.2	cellular organisms;Bacteria;Pseudomonadota;Gammaproteobacteria;Pasteurellales;Pasteurellaceae;Actinobacillus;Actinobacillus capsulatus;Actinobacillus capsulatus DSM 19761
944	GCF_000374305.1	TRUE	TRUE	TRUE	FALSE	FALSE	FALSE	FALSE	561175	94.6	4.92	cellular organisms;Bacteria;Terrabacteria group;Actinomycetota;Actinomycetes;Streptosporangiales;Thermomonosporaceae;Actinomadura;Actinomadura flavalba;Actinomadura flavalba DSM 45200
945	GCF_000374325.1	TRUE	TRUE	FALSE	FALSE	FALSE	TRUE	TRUE	1120978	97.84	0.25	cellular organisms;Bacteria;Terrabacteria group;Bacillota;Bacilli;Lactobacillales;Carnobacteriaceae;Allofustis;Allofustis seminis;Allofustis seminis DSM 15817
946	GCF_000374365.1	TRUE	TRUE	TRUE	FALSE	FALSE	FALSE	TRUE	1121096	99.88	0.71	cellular organisms;Bacteria;FCB group;Bacteroidetes/Chlorobi group;Bacteroidota;Bacteroidia;Bacteroidales;Bacteroidaceae;Bacteroides;Bacteroides gallinarum;Bacteroides gallinarum DSM 18171 = JCM 13658
947	GCF_000374405.1	TRUE	TRUE	TRUE	FALSE	FALSE	FALSE	TRUE	1123058	98.85	0.13	cellular organisms;Bacteria;FCB group;Bacteroidetes/Chlorobi group;Bacteroidota;Flavobacteriia;Flavobacteriales;Weeksellaceae;Riemerella;Riemerella columbina;Riemerella columbina DSM 16469
948	GCF_000374445.1	TRUE	TRUE	TRUE	FALSE	FALSE	FALSE	FALSE	1120934	99	2.82	cellular organisms;Bacteria;Terrabacteria group;Actinomycetota;Actinomycetes;Pseudonocardiales;Pseudonocardiaceae;Actinokineospora;Actinokineospora enzanensis;Actinokineospora enzanensis DSM 44649
949	GCF_000374465.1	TRUE	TRUE	TRUE	FALSE	FALSE	FALSE	FALSE	1120961	95.39	5.85	cellular organisms;Bacteria;Pseudomonadota;Alphaproteobacteria;Hyphomicrobiales;Ahrensiaceae;Ahrensia;Ahrensia kielensis;Ahrensia kielensis DSM 5890
950	GCF_000374485.1	TRUE	TRUE	TRUE	FALSE	TRUE	FALSE	FALSE	1120963	99.91	0.16	cellular organisms;Bacteria;Pseudomonadota;Gammaproteobacteria;Alteromonadales;Pseudoalteromonadaceae;Algicola;Algicola sagamiensis;Algicola sagamiensis DSM 14643
951	GCF_000374525.1	TRUE	TRUE	TRUE	FALSE	FALSE	FALSE	FALSE	1120983	98.21	0.82	cellular organisms;Bacteria;Pseudomonadota;Alphaproteobacteria;Hyphomicrobiales;Amorphaceae;Amorphus;Amorphus coralli;Amorphus coralli DSM 19760
952	GCF_000374545.1	TRUE	TRUE	FALSE	FALSE	FALSE	TRUE	TRUE	1120992	100	0.9	cellular organisms;Bacteria;Terrabacteria group;Bacillota;Negativicutes;Selenomonadales;Sporomusaceae;Anaeromusa;Anaeromusa acidaminophila;Anaeromusa acidaminophila DSM 3853
953	GCF_000374565.1	TRUE	TRUE	FALSE	FALSE	FALSE	TRUE	TRUE	1121090	97.1	1.13	cellular organisms;Bacteria;Terrabacteria group;Bacillota;Bacilli;Bacillales;Bacillaceae;Siminovitchia;Siminovitchia fordii;Siminovitchia fordii DSM 16014 = CIP 108821
954	GCF_000374585.1	TRUE	TRUE	FALSE	FALSE	FALSE	FALSE	TRUE	1121094	99.47	0.24	cellular organisms;Bacteria;FCB group;Bacteroidetes/Chlorobi group;Bacteroidota;Bacteroidia;Bacteroidales;Bacteroidaceae;Phocaeicola;Phocaeicola barnesiae;Phocaeicola barnesiae DSM 18169 = JCM 13652
955	GCF_000374625.1	TRUE	TRUE	FALSE	FALSE	FALSE	FALSE	FALSE	1121116	97.51	0.67	cellular organisms;Bacteria;Pseudomonadota;Betaproteobacteria;Burkholderiales;Comamonadaceae;Brachymonas;Brachymonas chironomi;Brachymonas chironomi DSM 19884
956	GCF_000374645.1	TRUE	TRUE	TRUE	FALSE	FALSE	FALSE	FALSE	1121016	95.5	3.55	cellular organisms;Bacteria;Pseudomonadota;Gammaproteobacteria;Chromatiales;Ectothiorhodospiraceae;Arhodomonas;Arhodomonas aquaeolei;Arhodomonas aquaeolei DSM 8974
957	GCF_000374805.1	TRUE	TRUE	TRUE	FALSE	FALSE	FALSE	FALSE	1121280	98.13	3.29	cellular organisms;Bacteria;Pseudomonadota;Betaproteobacteria;Neisseriales;Chromobacteriaceae;Chitiniphilus;Chitiniphilus shinanonensis;Chitiniphilus shinanonensis DSM 23277
958	GCF_000375365.1	TRUE	TRUE	FALSE	FALSE	FALSE	FALSE	FALSE	1121365	99.55	0.1	cellular organisms;Bacteria;Terrabacteria group;Actinomycetota;Actinomycetes;Mycobacteriales;Corynebacteriaceae;Corynebacterium;Corynebacterium mastitidis;Corynebacterium mastitidis DSM 44356
959	GCF_000375405.1	TRUE	TRUE	FALSE	FALSE	FALSE	FALSE	TRUE	1121099	99.08	0.71	cellular organisms;Bacteria;FCB group;Bacteroidetes/Chlorobi group;Bacteroidota;Bacteroidia;Bacteroidales;Bacteroidaceae;Bacteroides;Bacteroides propionicifaciens;Bacteroides propionicifaciens DSM 19291 = JCM 14649
960	GCF_000375545.1	TRUE	TRUE	TRUE	FALSE	FALSE	FALSE	FALSE	1122137	98.58	0.68	cellular organisms;Bacteria;Pseudomonadota;Alphaproteobacteria;Kordiimonadales;Kordiimonadaceae;Kordiimonas;Kordiimonas gwangyangensis;Kordiimonas gwangyangensis DSM 19435 = JCM 12864
961	GCF_000376105.1	TRUE	TRUE	TRUE	FALSE	FALSE	FALSE	FALSE	1121022	99.92	1.16	cellular organisms;Bacteria;Pseudomonadota;Alphaproteobacteria;Caulobacterales;Caulobacteraceae;Asticcacaulis;Asticcacaulis benevestitus;Asticcacaulis benevestitus DSM 16100 = ATCC BAA-896
962	GCF_000376265.1	TRUE	TRUE	FALSE	FALSE	FALSE	TRUE	TRUE	1123388	99.2	0.37	cellular organisms;Bacteria;Terrabacteria group;Deinococcota;Deinococci;Thermales;Thermaceae;Thermus;Thermus igniterrae;Thermus igniterrae ATCC 700962
963	GCF_000376425.1	TRUE	TRUE	TRUE	FALSE	FALSE	FALSE	FALSE	1123392	98.87	1.21	cellular organisms;Bacteria;Pseudomonadota;Betaproteobacteria;Nitrosomonadales;Thiobacillaceae;Thiobacillus;Thiobacillus denitrificans;Thiobacillus denitrificans DSM 12475
964	GCF_000376545.2	TRUE	TRUE	TRUE	FALSE	FALSE	FALSE	FALSE	1265309	99.12	0.29	cellular organisms;Bacteria;Pseudomonadota;Alphaproteobacteria;Rhodobacterales;Paracoccaceae;Tritonibacter;Tritonibacter mobilis;Tritonibacter mobilis F1926
965	GCF_000376565.1	TRUE	TRUE	TRUE	FALSE	FALSE	FALSE	FALSE	1306990	99.62	1.26	cellular organisms;Bacteria;Terrabacteria group;Actinomycetota;Actinomycetes;Kitasatosporales;Streptomycetaceae;Streptomyces;Streptomyces hokutonensis
966	GCF_000376605.1	TRUE	TRUE	FALSE	FALSE	FALSE	FALSE	FALSE	1236909	99.45	0.55	cellular organisms;Bacteria;Pseudomonadota;Alphaproteobacteria;Rickettsiales;Anaplasmataceae;Wolbachieae;Wolbachia;unclassified Wolbachia;Wolbachia endosymbiont of Drosophila simulans;Wolbachia endosymbiont of Drosophila simulans wHa
967	GCF_000376665.1	TRUE	TRUE	FALSE	FALSE	FALSE	TRUE	TRUE	504728	99.2	0.7	cellular organisms;Bacteria;Terrabacteria group;Deinococcota;Deinococci;Thermales;Thermaceae;Meiothermus;Meiothermus ruber;Meiothermus ruber DSM 1279
968	GCF_000376705.1	TRUE	TRUE	TRUE	FALSE	FALSE	FALSE	FALSE	1134454	97.17	0.5	cellular organisms;Bacteria;Terrabacteria group;Actinomycetota;Actinomycetes;Propionibacteriales;Propionibacteriaceae;Cutibacterium;Cutibacterium acnes;Cutibacterium acnes HL096PA1
969	GCF_000376785.1	TRUE	TRUE	TRUE	FALSE	FALSE	FALSE	FALSE	1121935	98.71	0.26	cellular organisms;Bacteria;Pseudomonadota;Gammaproteobacteria;Oceanospirillales;Hahellaceae;Hahella;Hahella ganghwensis;Hahella ganghwensis DSM 17046
970	GCF_000376805.1	TRUE	TRUE	TRUE	FALSE	FALSE	FALSE	FALSE	1121949	99.62	0.08	cellular organisms;Bacteria;Pseudomonadota;Alphaproteobacteria;Hyphomonadales;Hyphomonadaceae;Henriciella;Henriciella marina;Henriciella marina DSM 19595
971	GCF_000376825.1	TRUE	TRUE	TRUE	FALSE	FALSE	FALSE	FALSE	1121385	99.65	0.32	cellular organisms;Bacteria;Terrabacteria group;Actinomycetota;Actinomycetes;Micrococcales;Dermacoccaceae;Demetria;Demetria terragena;Demetria terragena DSM 11295
972	GCF_000376885.1	TRUE	TRUE	FALSE	FALSE	FALSE	FALSE	FALSE	1122228	83.6	8.74	cellular organisms;Bacteria;Terrabacteria group;Actinomycetota;Actinomycetes;Bifidobacteriales;Bifidobacteriaceae;Alloscardovia;Alloscardovia criceti;Alloscardovia criceti DSM 17774
973	GCF_000376945.1	TRUE	TRUE	FALSE	FALSE	FALSE	FALSE	FALSE	1122158	99.39	1.23	cellular organisms;Bacteria;Pseudomonadota;Betaproteobacteria;Neisseriales;Chromobacteriaceae;Leeia;Leeia oryzae;Leeia oryzae DSM 17879
974	GCF_000377005.1	TRUE	TRUE	FALSE	FALSE	FALSE	TRUE	TRUE	1123309	99.49	0.39	cellular organisms;Bacteria;Terrabacteria group;Bacillota;Bacilli;Lactobacillales;Streptococcaceae;Streptococcus;Streptococcus minor;Streptococcus minor DSM 17118
975	GCF_000377665.1	TRUE	TRUE	TRUE	FALSE	FALSE	FALSE	FALSE	574966	99.88	0.41	cellular organisms;Bacteria;Pseudomonadota;Gammaproteobacteria;Oceanospirillales;Halomonadaceae;Halomonas;Halomonas zhanjiangensis;Halomonas zhanjiangensis DSM 21076
976	GCF_000377705.1	TRUE	TRUE	FALSE	FALSE	FALSE	TRUE	TRUE	1123239	98.17	0.16	cellular organisms;Bacteria;Terrabacteria group;Bacillota;Bacilli;Bacillales;Bacillaceae;Salsuginibacillus;Salsuginibacillus kocurii;Salsuginibacillus kocurii DSM 18087
977	GCF_000377745.1	TRUE	TRUE	TRUE	FALSE	FALSE	FALSE	FALSE	1121921	100	0.67	cellular organisms;Bacteria;Pseudomonadota;Gammaproteobacteria;Cellvibrionales;Cellvibrionaceae;Gilvimarinus;Gilvimarinus chinensis;Gilvimarinus chinensis DSM 19667
978	GCF_000377765.1	TRUE	TRUE	FALSE	FALSE	FALSE	TRUE	TRUE	1121929	98.71	0.81	cellular organisms;Bacteria;Terrabacteria group;Bacillota;Bacilli;Bacillales;Bacillaceae;Gracilibacillus;Gracilibacillus lacisalsi;Gracilibacillus lacisalsi DSM 19029
979	GCF_000378005.1	TRUE	TRUE	FALSE	FALSE	FALSE	TRUE	TRUE	1259795	97.36	0.09	cellular organisms;Bacteria;Coprothermobacterota;Coprothermobacteria;Coprothermobacterales;Coprothermobacteraceae;Coprothermobacter;Coprothermobacter platensis;Coprothermobacter platensis DSM 11748
980	GCF_000378045.1	TRUE	TRUE	TRUE	FALSE	FALSE	FALSE	FALSE	1122202	99.31	0.29	cellular organisms;Bacteria;Pseudomonadota;Gammaproteobacteria;Oceanospirillales;Oceanospirillaceae;Marinobacterium;Marinobacterium rhizophilum;Marinobacterium rhizophilum DSM 18822
981	GCF_000378105.1	TRUE	TRUE	FALSE	FALSE	FALSE	FALSE	FALSE	1123070	99.82	0.35	cellular organisms;Bacteria;PVC group;Verrucomicrobiota;Verrucomicrobiae;Verrucomicrobiales;Rubritaleaceae;Rubritalea;Rubritalea marina;Rubritalea marina DSM 17716
982	GCF_000378125.1	TRUE	TRUE	TRUE	FALSE	FALSE	FALSE	FALSE	1123073	99.49	0.95	cellular organisms;Bacteria;Pseudomonadota;Gammaproteobacteria;Xanthomonadales;Rhodanobacteraceae;Rudaea;Rudaea cellulosilytica;Rudaea cellulosilytica DSM 22992
983	GCF_000378145.1	TRUE	TRUE	FALSE	FALSE	FALSE	TRUE	TRUE	1123226	97.47	1.01	cellular organisms;Bacteria;Terrabacteria group;Bacillota;Bacilli;Bacillales;Paenibacillaceae;Saccharibacillus;Saccharibacillus kuerlensis;Saccharibacillus kuerlensis DSM 22868
984	GCF_000378185.1	TRUE	TRUE	TRUE	FALSE	TRUE	FALSE	FALSE	1123236	100	0.34	cellular organisms;Bacteria;Pseudomonadota;Gammaproteobacteria;Alteromonadales;Alteromonadaceae;Alteromonas/Salinimonas group;Salinimonas;Salinimonas chungwhensis;Salinimonas chungwhensis DSM 16280
985	GCF_000378205.1	TRUE	TRUE	TRUE	FALSE	FALSE	TRUE	TRUE	1123274	100	0.27	cellular organisms;Bacteria;Spirochaetota;Spirochaetia;Spirochaetales;Spirochaetaceae;Sediminispirochaeta;Sediminispirochaeta bajacaliforniensis;Sediminispirochaeta bajacaliforniensis DSM 16054
986	GCF_000378225.1	TRUE	TRUE	TRUE	FALSE	FALSE	FALSE	FALSE	1122236	99.8	0.83	cellular organisms;Bacteria;Pseudomonadota;Betaproteobacteria;Nitrosomonadales;Methylophilaceae;Methylophilus;Methylophilus methylotrophus;Methylophilus methylotrophus DSM 46235 = ATCC 53528
987	GCF_000378345.1	TRUE	TRUE	TRUE	FALSE	FALSE	FALSE	FALSE	551275	96.87	0.12	cellular organisms;Bacteria;Pseudomonadota;Alphaproteobacteria;Hyphomonadales;Hyphomonadaceae;Hirschia;Hirschia maritima;Hirschia maritima DSM 19733
988	GCF_000378365.1	TRUE	TRUE	FALSE	FALSE	FALSE	TRUE	TRUE	1122217	99.53	0.39	cellular organisms;Bacteria;Terrabacteria group;Bacillota;Negativicutes;Selenomonadales;Selenomonadaceae;Megamonas;Megamonas rupellensis;Megamonas rupellensis DSM 19944
989	GCF_000378405.1	TRUE	TRUE	FALSE	FALSE	FALSE	FALSE	FALSE	1265507	99.34	0.32	cellular organisms;Bacteria;Pseudomonadota;Gammaproteobacteria;Aeromonadales;Succinivibrionaceae;Succinimonas;Succinimonas amylolytica;Succinimonas amylolytica DSM 2873
990	GCF_000378425.1	TRUE	TRUE	FALSE	FALSE	FALSE	TRUE	TRUE	1121346	98.66	1.37	cellular organisms;Bacteria;Terrabacteria group;Bacillota;Bacilli;Bacillales;Paenibacillaceae;Cohnella;Cohnella laeviribosi;Cohnella laeviribosi DSM 21336
991	GCF_000378445.1	TRUE	TRUE	FALSE	FALSE	FALSE	TRUE	FALSE	1121378	99.77	0.47	cellular organisms;Bacteria;Terrabacteria group;Deinococcota;Deinococci;Deinococcales;Deinococcaceae;Deinococcus;Deinococcus aquatilis;Deinococcus aquatilis DSM 23025
992	GCF_000378485.1	TRUE	TRUE	TRUE	FALSE	FALSE	FALSE	TRUE	1121895	99.43	0.16	cellular organisms;Bacteria;FCB group;Bacteroidetes/Chlorobi group;Bacteroidota;Flavobacteriia;Flavobacteriales;Flavobacteriaceae;Flavobacterium;Flavobacterium rivuli;Flavobacterium rivuli WB 3.3-2 = DSM 21788
993	GCF_000378505.1	TRUE	TRUE	TRUE	FALSE	FALSE	FALSE	FALSE	1121943	99.88	0.41	cellular organisms;Bacteria;Pseudomonadota;Gammaproteobacteria;Oceanospirillales;Halomonadaceae;Halomonas;Halomonas lutea;Halomonas lutea DSM 23508
994	GCF_000378625.1	TRUE	TRUE	TRUE	FALSE	FALSE	FALSE	FALSE	1265503	99.75	0.57	cellular organisms;Bacteria;Pseudomonadota;Gammaproteobacteria;Alteromonadales;Colwelliaceae;Colwellia;Colwellia piezophila;Colwellia piezophila ATCC BAA-637
995	GCF_000378765.1	TRUE	TRUE	TRUE	FALSE	FALSE	FALSE	TRUE	1123035	98.25	0.54	cellular organisms;Bacteria;FCB group;Bacteroidetes/Chlorobi group;Bacteroidota;Flavobacteriia;Flavobacteriales;Flavobacteriaceae;Psychroflexus;Psychroflexus tropicus;Psychroflexus tropicus DSM 15496
996	GCF_000378825.1	TRUE	TRUE	TRUE	FALSE	FALSE	FALSE	FALSE	999544	98.72	0.68	cellular organisms;Bacteria;Terrabacteria group;Actinomycetota;Actinomycetes;Micromonosporales;Micromonosporaceae;Salinispora;Salinispora vitiensis
997	GCF_000378845.1	TRUE	TRUE	TRUE	FALSE	FALSE	FALSE	FALSE	999543	99.51	0.3	cellular organisms;Bacteria;Terrabacteria group;Actinomycetota;Actinomycetes;Micromonosporales;Micromonosporaceae;Salinispora;Salinispora pacifica;Salinispora pacifica DSM 45544
998	GCF_000378965.1	TRUE	TRUE	TRUE	FALSE	FALSE	FALSE	FALSE	713586	88.28	7.22	cellular organisms;Bacteria;Pseudomonadota;Gammaproteobacteria;Chromatiales;Ectothiorhodospiraceae;Thioalkalivibrio;Thioalkalivibrio thiocyanodenitrificans;Thioalkalivibrio thiocyanodenitrificans ARhD 1
999	GCF_000379065.1	TRUE	TRUE	TRUE	FALSE	FALSE	FALSE	FALSE	999545	98.35	0.69	cellular organisms;Bacteria;Terrabacteria group;Actinomycetota;Actinomycetes;Micromonosporales;Micromonosporaceae;Salinispora;Salinispora mooreana
1000	GCF_000379425.1	TRUE	TRUE	FALSE	FALSE	FALSE	FALSE	FALSE	1121363	99.9	0.46	cellular organisms;Bacteria;Terrabacteria group;Actinomycetota;Actinomycetes;Mycobacteriales;Corynebacteriaceae;Corynebacterium;Corynebacterium lubricantis;Corynebacterium lubricantis DSM 45231
1001	GCF_000379445.1	TRUE	TRUE	FALSE	FALSE	FALSE	FALSE	FALSE	1089439	95.04	0.62	cellular organisms;Bacteria;Pseudomonadota;Gammaproteobacteria;Thiotrichales;Fastidiosibacteraceae;Fangia;Fangia hongkongensis;Fangia hongkongensis FSC776 = DSM 21703
1002	GCF_000379525.1	TRUE	TRUE	TRUE	FALSE	FALSE	FALSE	FALSE	765909	99.58	0.11	cellular organisms;Bacteria;Pseudomonadota;Gammaproteobacteria;Chromatiales;Chromatiaceae;Lamprocystis;Lamprocystis purpurea;Lamprocystis purpurea DSM 4197
1003	GCF_000379545.1	TRUE	TRUE	TRUE	FALSE	FALSE	FALSE	FALSE	663932	99.8	0.63	cellular organisms;Bacteria;Pseudomonadota;Alphaproteobacteria;Rhodospirillales;Acetobacteraceae;Acetobacter;Acetobacter subgen. Acetobacter;Acetobacter aceti;Acetobacter aceti ATCC 23746
1004	GCF_000379625.1	TRUE	TRUE	TRUE	FALSE	FALSE	FALSE	FALSE	1120948	98.24	0.17	cellular organisms;Bacteria;Terrabacteria group;Actinomycetota;Actinomycetes;Pseudonocardiales;Pseudonocardiaceae;Actinomycetospora;Actinomycetospora chiangmaiensis;Actinomycetospora chiangmaiensis DSM 45062
1005	GCF_000379645.1	TRUE	TRUE	TRUE	FALSE	FALSE	FALSE	FALSE	1120949	98.21	0.13	cellular organisms;Bacteria;Terrabacteria group;Actinomycetota;Actinomycetes;Micromonosporales;Micromonosporaceae;Actinoplanes;Actinoplanes globisporus;Actinoplanes globisporus DSM 43857
1006	GCF_000379665.1	TRUE	TRUE	FALSE	FALSE	FALSE	FALSE	TRUE	1121129	98.13	0.49	cellular organisms;Bacteria;FCB group;Bacteroidetes/Chlorobi group;Bacteroidota;Bacteroidia;Bacteroidales;Odoribacteraceae;Butyricimonas;Butyricimonas synergistica;Butyricimonas synergistica DSM 23225
1007	GCF_000379685.1	TRUE	TRUE	TRUE	FALSE	FALSE	FALSE	FALSE	1121272	92.06	6.28	cellular organisms;Bacteria;Terrabacteria group;Actinomycetota;Actinomycetes;Micromonosporales;Micromonosporaceae;Catelliglobosispora;Catelliglobosispora koreensis;Catelliglobosispora koreensis DSM 44566
1008	GCF_000379705.1	TRUE	TRUE	FALSE	FALSE	FALSE	FALSE	FALSE	1121355	97.5	0.04	cellular organisms;Bacteria;Terrabacteria group;Actinomycetota;Actinomycetes;Mycobacteriales;Corynebacteriaceae;Corynebacterium;Corynebacterium caspium;Corynebacterium caspium DSM 44850
1009	GCF_000379725.1	TRUE	TRUE	TRUE	FALSE	FALSE	TRUE	TRUE	1121373	99.03	0.22	cellular organisms;Bacteria;FCB group;Bacteroidetes/Chlorobi group;Bacteroidota;Cytophagia;Cytophagales;Cytophagaceae;Cytophaga;Cytophaga aurantiaca;Cytophaga aurantiaca DSM 3654
1010	GCF_000379765.1	TRUE	TRUE	FALSE	FALSE	FALSE	FALSE	TRUE	1121904	99.43	0.23	cellular organisms;Bacteria;FCB group;Bacteroidetes/Chlorobi group;Bacteroidota;Cytophagia;Cytophagales;Flammeovirgaceae;Flexithrix;Flexithrix dorotheae;Flexithrix dorotheae DSM 6795
1011	GCF_000379805.1	TRUE	TRUE	TRUE	FALSE	FALSE	FALSE	TRUE	1122176	98.62	0.62	cellular organisms;Bacteria;FCB group;Bacteroidetes/Chlorobi group;Bacteroidota;Saprospiria;Saprospirales;Lewinellaceae;Lewinella;Lewinella cohaerens;Lewinella cohaerens DSM 23179
1012	GCF_000379825.1	TRUE	TRUE	TRUE	FALSE	FALSE	FALSE	FALSE	1122182	93.53	3.75	cellular organisms;Bacteria;Terrabacteria group;Actinomycetota;Actinomycetes;Micromonosporales;Micromonosporaceae;Longispora;Longispora albida;Longispora albida DSM 44784
1013	GCF_000379845.1	TRUE	TRUE	FALSE	FALSE	FALSE	FALSE	FALSE	1122243	99.28	0.1	cellular organisms;Bacteria;Pseudomonadota;Gammaproteobacteria;Moraxellales;Moraxellaceae;Moraxella;Moraxella boevrei;Moraxella boevrei DSM 14165
1014	GCF_000379985.1	TRUE	TRUE	FALSE	FALSE	FALSE	TRUE	TRUE	1123298	99.36	0.77	cellular organisms;Bacteria;Terrabacteria group;Bacillota;Bacilli;Lactobacillales;Streptococcaceae;Streptococcus;Streptococcus caballi;Streptococcus caballi DSM 19004
1015	GCF_000380005.1	TRUE	TRUE	FALSE	FALSE	FALSE	TRUE	TRUE	1123301	99.49	0.58	cellular organisms;Bacteria;Terrabacteria group;Bacillota;Bacilli;Lactobacillales;Streptococcaceae;Streptococcus;Streptococcus didelphis;Streptococcus didelphis DSM 15616
1016	GCF_000380025.1	TRUE	TRUE	FALSE	FALSE	FALSE	TRUE	TRUE	1123302	98.23	0.66	cellular organisms;Bacteria;Terrabacteria group;Bacillota;Bacilli;Lactobacillales;Streptococcaceae;Streptococcus;Streptococcus entericus;Streptococcus entericus DSM 14446
1017	GCF_000380045.1	TRUE	TRUE	FALSE	FALSE	FALSE	TRUE	TRUE	1123306	98.13	0.64	cellular organisms;Bacteria;Terrabacteria group;Bacillota;Bacilli;Lactobacillales;Streptococcaceae;Streptococcus;Streptococcus marimammalium;Streptococcus marimammalium DSM 18627
1018	GCF_000380105.1	TRUE	TRUE	FALSE	FALSE	FALSE	TRUE	TRUE	1123311	99.87	0.4	cellular organisms;Bacteria;Terrabacteria group;Bacillota;Bacilli;Lactobacillales;Streptococcaceae;Streptococcus;Streptococcus orisratti;Streptococcus orisratti DSM 15617
1019	GCF_000380125.1	TRUE	TRUE	FALSE	FALSE	FALSE	TRUE	TRUE	1123312	99.87	0.45	cellular organisms;Bacteria;Terrabacteria group;Bacillota;Bacilli;Lactobacillales;Streptococcaceae;Streptococcus;Streptococcus ovis;Streptococcus ovis DSM 16829
1020	GCF_000380145.1	TRUE	TRUE	FALSE	FALSE	FALSE	TRUE	TRUE	1123318	99.03	0.45	cellular organisms;Bacteria;Terrabacteria group;Bacillota;Bacilli;Lactobacillales;Streptococcaceae;Streptococcus;Streptococcus thoraltensis;Streptococcus thoraltensis DSM 12221
1021	GCF_000380165.1	TRUE	TRUE	TRUE	FALSE	FALSE	FALSE	FALSE	1123322	96.21	1.26	cellular organisms;Bacteria;Terrabacteria group;Actinomycetota;Actinomycetes;Kitasatosporales;Streptomycetaceae;Wenjunlia;Wenjunlia vitaminophila;Wenjunlia vitaminophila DSM 41686
1022	GCF_000380185.1	TRUE	TRUE	FALSE	FALSE	FALSE	FALSE	FALSE	1123400	98.8	0.46	cellular organisms;Bacteria;Pseudomonadota;Gammaproteobacteria;Thiotrichales;Thiofilaceae;Thiofilum;Thiofilum flexile;Thiofilum flexile DSM 14609
1023	GCF_000380245.2	TRUE	TRUE	FALSE	FALSE	FALSE	TRUE	TRUE	1243664	98.76	2.06	cellular organisms;Bacteria;Terrabacteria group;Bacillota;Bacilli;Bacillales;Bacillaceae;Bacillus;Bacillus massiliigorillae
1024	GCF_000380485.1	TRUE	TRUE	FALSE	FALSE	FALSE	FALSE	FALSE	468556	99.83	0.34	cellular organisms;Bacteria;Terrabacteria group;Actinomycetota;Actinomycetes;Mycobacteriales;Gordoniaceae;Jongsikchunia;Jongsikchunia kroppenstedtii;Jongsikchunia kroppenstedtii DSM 45133
1025	GCF_000380505.1	TRUE	TRUE	TRUE	FALSE	FALSE	FALSE	FALSE	1122132	98	1.08	cellular organisms;Bacteria;Pseudomonadota;Alphaproteobacteria;Hyphomicrobiales;Kaistiaceae;Kaistia;Kaistia granuli;Kaistia granuli DSM 23481
1026	GCF_000380565.1	TRUE	TRUE	TRUE	FALSE	FALSE	FALSE	FALSE	1279017	100	0.84	cellular organisms;Bacteria;Pseudomonadota;Gammaproteobacteria;Cellvibrionales;Microbulbiferaceae;Microbulbifer;Microbulbifer variabilis;Microbulbifer variabilis ATCC 700307
1027	GCF_000380645.1	TRUE	TRUE	FALSE	FALSE	FALSE	FALSE	FALSE	1123258	98.48	0.37	cellular organisms;Bacteria;Terrabacteria group;Actinomycetota;Actinomycetes;Mycobacteriales;Nocardiaceae;Smaragdicoccus;Smaragdicoccus niigatensis;Smaragdicoccus niigatensis DSM 44881 = NBRC 103563
1028	GCF_000380985.1	TRUE	TRUE	TRUE	FALSE	FALSE	FALSE	TRUE	1123008	98.12	2	cellular organisms;Bacteria;FCB group;Bacteroidetes/Chlorobi group;Bacteroidota;Bacteroidia;Bacteroidales;Dysgonomonadaceae;Proteiniphilum;Proteiniphilum acetatigenes;Proteiniphilum acetatigenes DSM 18083
1029	GCF_000381005.1	TRUE	FALSE	FALSE	FALSE	FALSE	TRUE	TRUE	1123250	99.11	3.83	cellular organisms;Bacteria;Terrabacteria group;Bacillota;Negativicutes;Selenomonadales;Selenomonadaceae;Selenomonas;Selenomonas bovis;Selenomonas bovis DSM 23594
1030	GCF_000381025.1	TRUE	TRUE	TRUE	FALSE	FALSE	FALSE	FALSE	1123321	99.62	0.23	cellular organisms;Bacteria;Terrabacteria group;Actinomycetota;Actinomycetes;Kitasatosporales;Streptomycetaceae;Streptomyces;Streptomyces sulphureus;Streptomyces sulphureus DSM 40104
1031	GCF_000381065.1	TRUE	TRUE	FALSE	FALSE	FALSE	TRUE	TRUE	1123511	100	4.69	cellular organisms;Bacteria;Terrabacteria group;Bacillota;Negativicutes;Selenomonadales;Selenomonadaceae;Propionispira;Propionispira raffinosivorans;Propionispira raffinosivorans DSM 20765
1032	GCF_000381125.1	TRUE	TRUE	FALSE	FALSE	FALSE	FALSE	FALSE	1265502	100	0.46	cellular organisms;Bacteria;Pseudomonadota;Betaproteobacteria;Burkholderiales;Sphaerotilaceae;Caldimonas;Caldimonas manganoxidans;Caldimonas manganoxidans ATCC BAA-369
1033	GCF_000381265.1	TRUE	TRUE	TRUE	FALSE	FALSE	FALSE	FALSE	1265504	98.17	0.45	cellular organisms;Bacteria;Pseudomonadota;Betaproteobacteria;Burkholderiales;Comamonadaceae;Curvibacter;Curvibacter lanceolatus;Curvibacter lanceolatus ATCC 14669
1034	GCF_000381345.1	TRUE	TRUE	FALSE	FALSE	FALSE	TRUE	FALSE	1121377	99.77	0.12	cellular organisms;Bacteria;Terrabacteria group;Deinococcota;Deinococci;Deinococcales;Deinococcaceae;Deinococcus;Deinococcus apachensis;Deinococcus apachensis DSM 19763
1035	GCF_000381725.1	TRUE	TRUE	FALSE	FALSE	FALSE	TRUE	TRUE	1278306	99.37	0.03	cellular organisms;Bacteria;Fusobacteriota;Fusobacteriia;Fusobacteriales;Fusobacteriaceae;Fusobacterium;Fusobacterium russii;Fusobacterium russii ATCC 25533
1036	GCF_000381745.1	TRUE	TRUE	TRUE	TRUE	TRUE	FALSE	FALSE	1278307	99.76	0.33	cellular organisms;Bacteria;Pseudomonadota;Gammaproteobacteria;Alteromonadales;Psychromonadaceae;Psychromonas;Psychromonas ossibalaenae;Psychromonas ossibalaenae ATCC BAA-1528
1037	GCF_000381885.1	TRUE	TRUE	TRUE	FALSE	FALSE	FALSE	FALSE	1120936	99.12	0.07	cellular organisms;Bacteria;Terrabacteria group;Actinomycetota;Actinomycetes;Streptosporangiales;Thermomonosporaceae;Actinomadura;Actinomadura atramentaria;Actinomadura atramentaria DSM 43919
1038	GCF_000381965.1	TRUE	TRUE	TRUE	FALSE	TRUE	FALSE	FALSE	1279015	99.45	0.24	cellular organisms;Bacteria;Pseudomonadota;Gammaproteobacteria;Aeromonadales;Aeromonadaceae;Oceanimonas;Oceanimonas smirnovii;Oceanimonas smirnovii ATCC BAA-899
1039	GCF_000381985.1	TRUE	TRUE	TRUE	FALSE	FALSE	FALSE	FALSE	1279038	99.56	0.22	cellular organisms;Bacteria;Pseudomonadota;Alphaproteobacteria;Rhodospirillales;Rhodospirillaceae;Novispirillum;Novispirillum itersonii;Novispirillum itersonii subsp. itersonii;Novispirillum itersonii subsp. itersonii ATCC 12639
1040	GCF_000382065.1	TRUE	TRUE	TRUE	FALSE	FALSE	FALSE	FALSE	1279018	99.44	0.04	cellular organisms;Bacteria;Pseudomonadota;Gammaproteobacteria;Xanthomonadales;Xanthomonadaceae;Stenotrophomonas;Stenotrophomonas maltophilia group;[Pseudomonas] hibiscicola;[Pseudomonas] hibiscicola ATCC 19867
1041	GCF_000382125.1	TRUE	TRUE	TRUE	FALSE	FALSE	FALSE	TRUE	1121875	99.83	1.46	cellular organisms;Bacteria;FCB group;Bacteroidetes/Chlorobi group;Bacteroidota;Flavobacteriia;Flavobacteriales;Flavobacteriaceae;Eudoraea;Eudoraea adriatica;Eudoraea adriatica DSM 19308
1042	GCF_000382205.1	TRUE	TRUE	TRUE	FALSE	FALSE	TRUE	TRUE	1121482	99.52	0.38	cellular organisms;Bacteria;FCB group;Bacteroidetes/Chlorobi group;Bacteroidota;Cytophagia;Cytophagales;Spirosomaceae;Dyadobacter;Dyadobacter beijingensis;Dyadobacter beijingensis DSM 21582
1043	GCF_000382225.1	TRUE	TRUE	TRUE	FALSE	FALSE	TRUE	TRUE	1121953	98.79	0.34	cellular organisms;Bacteria;FCB group;Bacteroidetes/Chlorobi group;Bacteroidota;Cytophagia;Cytophagales;Hymenobacteraceae;Hymenobacter;Hymenobacter aerophilus;Hymenobacter aerophilus DSM 13606
1044	GCF_000382245.1	TRUE	TRUE	TRUE	FALSE	FALSE	FALSE	FALSE	1122139	99.92	0.41	cellular organisms;Bacteria;Pseudomonadota;Gammaproteobacteria;Oceanospirillales;Halomonadaceae;Kushneria;Kushneria aurantia;Kushneria aurantia DSM 21353
1045	GCF_000382265.1	TRUE	TRUE	TRUE	FALSE	FALSE	FALSE	FALSE	1122181	98.38	0.65	cellular organisms;Bacteria;Pseudomonadota;Alphaproteobacteria;Rhodobacterales;Paracoccaceae;Yoonia;Yoonia vestfoldensis;Yoonia vestfoldensis DSM 16212
1046	GCF_000382285.1	TRUE	TRUE	TRUE	FALSE	FALSE	FALSE	FALSE	1123256	99.75	0.02	cellular organisms;Bacteria;Pseudomonadota;Gammaproteobacteria;Nevskiales;Sinobacteraceae;Solimonas;Solimonas variicoloris;Solimonas variicoloris DSM 15731
1047	GCF_000382325.1	TRUE	TRUE	TRUE	FALSE	FALSE	FALSE	FALSE	1123503	100	1.35	cellular organisms;Bacteria;Pseudomonadota;Alphaproteobacteria;Maricaulales;Maricaulaceae;Woodsholea;Woodsholea maritima;Woodsholea maritima DSM 17123
1048	GCF_000382345.1	TRUE	TRUE	TRUE	FALSE	FALSE	FALSE	FALSE	1122215	99.31	1.18	cellular organisms;Bacteria;Pseudomonadota;Betaproteobacteria;Burkholderiales;Oxalobacteraceae;Massilia group;Massilia;Massilia niastensis;Massilia niastensis DSM 21313
1049	GCF_000382425.1	TRUE	TRUE	FALSE	FALSE	FALSE	FALSE	TRUE	1218108	99.26	0.99	cellular organisms;Bacteria;FCB group;Bacteroidetes/Chlorobi group;Bacteroidota;Flavobacteriia;Flavobacteriales;Weeksellaceae;Empedobacter;Empedobacter brevis;Empedobacter brevis NBRC 14943 = ATCC 43319
1050	GCF_000382445.1	TRUE	TRUE	FALSE	FALSE	FALSE	FALSE	TRUE	1121098	97.54	1.71	cellular organisms;Bacteria;FCB group;Bacteroidetes/Chlorobi group;Bacteroidota;Bacteroidia;Bacteroidales;Bacteroidaceae;Phocaeicola;Phocaeicola massiliensis;Phocaeicola massiliensis B84634 = Timone 84634 = DSM 17679 = JCM 13223
1051	GCF_000383415.1	TRUE	TRUE	TRUE	FALSE	FALSE	FALSE	FALSE	1267005	99.22	0.11	cellular organisms;Bacteria;Pseudomonadota;Alphaproteobacteria;Hyphomicrobiales;Hyphomicrobiaceae;Hyphomicrobium;Hyphomicrobium zavarzinii;Hyphomicrobium zavarzinii ATCC 27496
1052	GCF_000383575.1	TRUE	TRUE	TRUE	FALSE	FALSE	FALSE	FALSE	1050199	98.71	0.77	cellular organisms;Bacteria;Terrabacteria group;Actinomycetota;Actinomycetes;Micromonosporales;Micromonosporaceae;Salinispora;Salinispora oceanensis
1053	GCF_000383595.1	TRUE	TRUE	TRUE	FALSE	FALSE	FALSE	FALSE	1054862	100	1.59	cellular organisms;Bacteria;Terrabacteria group;Actinomycetota;Actinomycetes;Kitasatosporales;Streptomycetaceae;Streptomyces;Streptomyces bottropensis;Streptomyces bottropensis ATCC 25435
1054	GCF_000383795.1	TRUE	TRUE	TRUE	FALSE	FALSE	FALSE	FALSE	882085	84.93	1.01	cellular organisms;Bacteria;Terrabacteria group;Actinomycetota;Actinomycetes;Pseudonocardiales;Pseudonocardiaceae;Saccharomonospora;Saccharomonospora saliphila;Saccharomonospora saliphila YIM 90502
1055	GCF_000383875.1	TRUE	TRUE	FALSE	FALSE	FALSE	TRUE	TRUE	1121917	98.96	0.11	cellular organisms;Bacteria;Terrabacteria group;Bacillota;Bacilli;Bacillales;Bacillaceae;Caldibacillus;Caldibacillus debilis;Caldibacillus debilis DSM 16016
1056	GCF_000383915.1	TRUE	TRUE	TRUE	FALSE	FALSE	FALSE	FALSE	1089544	99.06	0.17	cellular organisms;Bacteria;Terrabacteria group;Actinomycetota;Actinomycetes;Pseudonocardiales;Pseudonocardiaceae;Amycolatopsis;Amycolatopsis benzoatilytica;Amycolatopsis benzoatilytica AK 16/65
1057	GCF_000384035.1	TRUE	TRUE	FALSE	FALSE	FALSE	FALSE	FALSE	1050202	98.94	0.35	cellular organisms;Bacteria;Terrabacteria group;Actinomycetota;Actinomycetes;Actinopolysporales;Actinopolysporaceae;Actinopolyspora;Actinopolyspora mortivallis;Actinopolyspora mortivallis DSM 44261
1058	GCF_000384135.1	TRUE	TRUE	FALSE	FALSE	FALSE	TRUE	TRUE	1069080	99.41	0.59	cellular organisms;Bacteria;Terrabacteria group;Bacillota;Negativicutes;Acidaminococcales;Acidaminococcaceae;Succinispira;Succinispira mobilis;Succinispira mobilis DSM 6222
1059	GCF_000384195.1	TRUE	TRUE	FALSE	FALSE	FALSE	TRUE	TRUE	1050201	95.26	1.94	cellular organisms;Bacteria;Terrabacteria group;Bacillota;Erysipelotrichia;Erysipelotrichales;Erysipelotrichaceae;Allobaculum;Allobaculum stercoricanis;Allobaculum stercoricanis DSM 13633
1060	GCF_000384275.1	TRUE	TRUE	TRUE	FALSE	FALSE	FALSE	FALSE	999546	98.87	0.1	cellular organisms;Bacteria;Terrabacteria group;Actinomycetota;Actinomycetes;Micromonosporales;Micromonosporaceae;Salinispora;Salinispora arenicola;Salinispora arenicola DSM 45545
1061	GCF_000384295.1	TRUE	TRUE	TRUE	FALSE	FALSE	FALSE	FALSE	1089545	98.98	0.17	cellular organisms;Bacteria;Terrabacteria group;Actinomycetota;Actinomycetes;Pseudonocardiales;Pseudonocardiaceae;Amycolatopsis;Amycolatopsis balhimycina;Amycolatopsis balhimycina FH 1894
1062	GCF_000384315.1	TRUE	TRUE	TRUE	FALSE	FALSE	FALSE	FALSE	1068980	99.06	0.17	cellular organisms;Bacteria;Terrabacteria group;Actinomycetota;Actinomycetes;Pseudonocardiales;Pseudonocardiaceae;Amycolatopsis;Amycolatopsis nigrescens;Amycolatopsis nigrescens CSC17Ta-90
1063	GCF_000384395.1	TRUE	TRUE	TRUE	FALSE	FALSE	TRUE	TRUE	1121918	99.29	0.04	cellular organisms;Bacteria;Thermodesulfobacteriota;Desulfuromonadia;Desulfuromonadales;Geopsychrobacteraceae;Geopsychrobacter;Geopsychrobacter electrodiphilus;Geopsychrobacter electrodiphilus DSM 16401
1064	GCF_000384415.1	TRUE	TRUE	TRUE	FALSE	FALSE	FALSE	FALSE	655438	99.5	1.21	cellular organisms;Bacteria;Pseudomonadota;Gammaproteobacteria;Thiotrichales;Piscirickettsiaceae;Cycloclasticus;Cycloclasticus pugetii;Cycloclasticus pugetii PS-1
1065	GCF_000384455.1	TRUE	TRUE	FALSE	FALSE	FALSE	FALSE	FALSE	1118158	99.51	0.84	cellular organisms;Bacteria;Pseudomonadota;Alphaproteobacteria;Pelagibacterales;Pelagibacteraceae;Candidatus Pelagibacter;Candidatus Pelagibacter ubique;Candidatus Pelagibacter ubique HTCC1040
1066	GCF_000384655.1	TRUE	TRUE	FALSE	FALSE	FALSE	FALSE	FALSE	1267004	98.94	0.07	cellular organisms;Bacteria;Spirochaetota;Spirochaetia;Brachyspirales;Brachyspiraceae;Brachyspira;Brachyspira innocens;Brachyspira innocens ATCC 29796
1067	GCF_000384815.1	TRUE	TRUE	FALSE	FALSE	FALSE	TRUE	TRUE	1121444	100	0.03	cellular organisms;Bacteria;Thermodesulfobacteriota;Desulfovibrionia;Desulfovibrionales;Desulfovibrionaceae;Halodesulfovibrio;Halodesulfovibrio aestuarii;Halodesulfovibrio aestuarii DSM 17919 = ATCC 29578
1068	GCF_000384965.1	TRUE	TRUE	FALSE	FALSE	FALSE	FALSE	FALSE	1094491	99.98	0.13	cellular organisms;Bacteria;Pseudomonadota;Alphaproteobacteria;Hyphomicrobiales;Bartonellaceae;Bartonella;Bartonella bovis;Bartonella bovis 91-4
1069	GCF_000385175.1	TRUE	TRUE	FALSE	FALSE	FALSE	TRUE	TRUE	1123230	97.89	1.55	cellular organisms;Bacteria;Terrabacteria group;Bacillota;Bacilli;Bacillales;Staphylococcaceae;Salinicoccus;Salinicoccus albus;Salinicoccus albus DSM 19776
1070	GCF_000385215.1	TRUE	TRUE	TRUE	FALSE	FALSE	FALSE	FALSE	1279019	98.88	0.66	cellular organisms;Bacteria;Pseudomonadota;Gammaproteobacteria;Chromatiales;Ectothiorhodospiraceae;Thioalkalivibrio;Thioalkalivibrio thiocyanoxidans;Thioalkalivibrio thiocyanoxidans ARh2
1071	GCF_000385335.1	TRUE	TRUE	TRUE	FALSE	FALSE	FALSE	FALSE	876269	99.18	0.05	cellular organisms;Bacteria;Pseudomonadota;Alphaproteobacteria;Hyphomicrobiales;Beijerinckiaceae;Methyloferula;Methyloferula stellata;Methyloferula stellata AR4
1072	GCF_000388115.1	TRUE	TRUE	TRUE	TRUE	TRUE	FALSE	FALSE	1268236	89.35	1.44	cellular organisms;Bacteria;Pseudomonadota;Gammaproteobacteria;Aeromonadales;Aeromonadaceae;Aeromonas;Aeromonas molluscorum;Aeromonas molluscorum 848
1073	GCF_000388175.3	TRUE	TRUE	FALSE	FALSE	FALSE	FALSE	FALSE	1321371	82.77	1.58	cellular organisms;Bacteria;Pseudomonadota;Alphaproteobacteria;Holosporales;Holosporaceae;Holospora;Holospora undulata;Holospora undulata HU1
1074	GCF_000389675.2	TRUE	TRUE	FALSE	FALSE	FALSE	TRUE	TRUE	1314884	96.51	0.24	cellular organisms;Bacteria;Terrabacteria group;Bacillota;Bacilli;Lactobacillales;Lactobacillaceae;Lactobacillus;Lactobacillus acidophilus;Lactobacillus acidophilus La-14
1075	GCF_000390185.1	TRUE	TRUE	FALSE	FALSE	FALSE	TRUE	TRUE	1232681	99.63	1.17	cellular organisms;Bacteria;FCB group;Bacteroidetes/Chlorobi group;Bacteroidota;Cytophagia;Cytophagales;Cyclobacteriaceae;Lunatimonas;Lunatimonas lonarensis
1076	GCF_000393015.1	TRUE	TRUE	FALSE	FALSE	FALSE	TRUE	TRUE	1169293	99.66	0.38	cellular organisms;Bacteria;Terrabacteria group;Bacillota;Bacilli;Lactobacillales;Enterococcaceae;Enterococcus;Enterococcus faecalis;Enterococcus faecalis EnGen0336
1077	GCF_000393975.1	TRUE	TRUE	FALSE	FALSE	FALSE	TRUE	TRUE	1158607	97.14	9.32	cellular organisms;Bacteria;Terrabacteria group;Bacillota;Bacilli;Lactobacillales;Enterococcaceae;Enterococcus;Enterococcus pallens;Enterococcus pallens ATCC BAA-351
1078	GCF_000393995.1	TRUE	TRUE	FALSE	FALSE	FALSE	TRUE	TRUE	1158608	99.73	3.68	cellular organisms;Bacteria;Terrabacteria group;Bacillota;Bacilli;Lactobacillales;Enterococcaceae;Enterococcus;Enterococcus haemoperoxidus;Enterococcus haemoperoxidus ATCC BAA-382
1079	GCF_000394015.1	TRUE	TRUE	FALSE	FALSE	FALSE	TRUE	TRUE	1158609	98.7	3.61	cellular organisms;Bacteria;Terrabacteria group;Bacillota;Bacilli;Lactobacillales;Enterococcaceae;Enterococcus;Enterococcus moraviensis;Enterococcus moraviensis ATCC BAA-383
1080	GCF_000394035.1	TRUE	TRUE	FALSE	FALSE	FALSE	TRUE	TRUE	1158610	98.84	2.76	cellular organisms;Bacteria;Terrabacteria group;Bacillota;Bacilli;Lactobacillales;Enterococcaceae;Enterococcus;Enterococcus phoeniculicola;Enterococcus phoeniculicola ATCC BAA-412
1081	GCF_000394055.1	TRUE	TRUE	FALSE	FALSE	FALSE	TRUE	TRUE	1158612	98.75	2.1	cellular organisms;Bacteria;Terrabacteria group;Bacillota;Bacilli;Lactobacillales;Enterococcaceae;Enterococcus;Enterococcus caccae;Enterococcus caccae ATCC BAA-1240
1082	GCF_000397065.2	TRUE	TRUE	TRUE	FALSE	FALSE	FALSE	FALSE	1318628	98.51	1.65	cellular organisms;Bacteria;Pseudomonadota;Gammaproteobacteria;Pseudomonadales;Marinobacteraceae;Marinobacter;Marinobacter lipolyticus;Marinobacter lipolyticus SM19
1083	GCF_000397185.1	TRUE	FALSE	FALSE	FALSE	FALSE	FALSE	FALSE	980422	99.22	1.06	cellular organisms;Bacteria;Terrabacteria group;Mycoplasmatota;Mollicutes;Acholeplasmatales;Acholeplasmataceae;Candidatus Phytoplasma;16SrXII (Stolbur group);Candidatus Phytoplasma australiense;Strawberry lethal yellows phytoplasma (CPA);Strawberry lethal yellows phytoplasma (CPA) str. NZSb11
1084	GCF_000400485.1	TRUE	TRUE	TRUE	FALSE	FALSE	FALSE	FALSE	1330458	99.89	0.84	cellular organisms;Bacteria;Terrabacteria group;Actinomycetota;Actinomycetes;Micrococcales;Microbacteriaceae;Agrococcus;Agrococcus pavilionensis;Agrococcus pavilionensis RW1
1085	GCF_000400635.2	TRUE	TRUE	TRUE	FALSE	FALSE	FALSE	FALSE	129921	98.89	0.58	cellular organisms;Bacteria;Terrabacteria group;Actinomycetota;Actinomycetes;Pseudonocardiales;Pseudonocardiaceae;Amycolatopsis;Amycolatopsis japonica group;Amycolatopsis keratiniphila
1086	GCF_000400935.1	TRUE	TRUE	FALSE	FALSE	FALSE	FALSE	FALSE	1276227	99.23	2.41	cellular organisms;Bacteria;Terrabacteria group;Mycoplasmatota;Mollicutes;Entomoplasmatales;Spiroplasmataceae;Spiroplasma;Spiroplasma chrysopicola;Spiroplasma chrysopicola DF-1
1087	GCF_000400955.1	TRUE	TRUE	FALSE	FALSE	FALSE	FALSE	FALSE	1276229	99.59	1.9	cellular organisms;Bacteria;Terrabacteria group;Mycoplasmatota;Mollicutes;Entomoplasmatales;Spiroplasmataceae;Spiroplasma;Spiroplasma syrphidicola;Spiroplasma syrphidicola EA-1
1088	GCF_000402035.1	TRUE	TRUE	TRUE	FALSE	FALSE	FALSE	FALSE	758793	99.01	1.32	cellular organisms;Bacteria;Pseudomonadota;Betaproteobacteria;Burkholderiales;Burkholderiaceae;Caballeronia;Caballeronia insecticola
1089	GCF_000403135.1	TRUE	TRUE	TRUE	FALSE	FALSE	FALSE	TRUE	1150600	99.56	0.87	cellular organisms;Bacteria;FCB group;Bacteroidetes/Chlorobi group;Bacteroidota;Sphingobacteriia;Sphingobacteriales;Sphingobacteriaceae;Arcticibacter;Arcticibacter svalbardensis;Arcticibacter svalbardensis MN12-7
1090	GCF_000403355.2	TRUE	TRUE	TRUE	FALSE	FALSE	FALSE	FALSE	1235794	97.48	2.52	cellular organisms;Bacteria;Terrabacteria group;Actinomycetota;Coriobacteriia;Eggerthellales;Eggerthellaceae;Adlercreutzia;Adlercreutzia caecimuris;Adlercreutzia caecimuris B7
1091	GCF_000404185.1	TRUE	TRUE	FALSE	FALSE	FALSE	FALSE	FALSE	1232383	99.13	0.02	cellular organisms;Bacteria;Terrabacteria group;Actinomycetota;Actinomycetes;Mycobacteriales;Corynebacteriaceae;Corynebacterium;Corynebacterium glutamicum;Corynebacterium glutamicum SCgG2
1092	GCF_000406945.1	TRUE	TRUE	FALSE	FALSE	FALSE	TRUE	TRUE	1139219	97.91	1.98	cellular organisms;Bacteria;Terrabacteria group;Bacillota;Bacilli;Lactobacillales;Enterococcaceae;Enterococcus;Enterococcus dispar;Enterococcus dispar ATCC 51266
1093	GCF_000407205.1	TRUE	TRUE	FALSE	FALSE	FALSE	TRUE	TRUE	1158604	97.63	0.19	cellular organisms;Bacteria;Terrabacteria group;Bacillota;Bacilli;Lactobacillales;Enterococcaceae;Enterococcus;Enterococcus villorum;Enterococcus villorum ATCC 700913
1094	GCF_000407285.1	TRUE	TRUE	FALSE	FALSE	FALSE	TRUE	TRUE	1139996	96.64	3.8	cellular organisms;Bacteria;Terrabacteria group;Bacillota;Bacilli;Lactobacillales;Enterococcaceae;Enterococcus;Enterococcus saccharolyticus;Enterococcus saccharolyticus subsp. saccharolyticus;Enterococcus saccharolyticus subsp. saccharolyticus ATCC 43076
1095	GCF_000407365.1	TRUE	TRUE	FALSE	FALSE	FALSE	TRUE	TRUE	1158606	95.69	2.3	cellular organisms;Bacteria;Terrabacteria group;Bacillota;Bacilli;Lactobacillales;Enterococcaceae;Enterococcus;Enterococcus asini;Enterococcus asini ATCC 700915
1096	GCF_000407605.1	TRUE	TRUE	FALSE	FALSE	FALSE	TRUE	TRUE	1140003	96.25	0.9	cellular organisms;Bacteria;Terrabacteria group;Bacillota;Bacilli;Lactobacillales;Enterococcaceae;Enterococcus;Enterococcus sulfureus;Enterococcus sulfureus ATCC 49903
1097	GCF_000409775.1	TRUE	TRUE	TRUE	FALSE	FALSE	FALSE	FALSE	1121939	99.13	0.81	cellular organisms;Bacteria;Pseudomonadota;Gammaproteobacteria;Oceanospirillales;Halomonadaceae;Halomonas;Halomonas anticariensis;Halomonas anticariensis FP35 = DSM 16096
1098	GCF_000410875.1	TRUE	TRUE	TRUE	FALSE	FALSE	FALSE	FALSE	1323663	93	1.52	cellular organisms;Bacteria;Pseudomonadota;Gammaproteobacteria;Pseudomonadales;Pseudomonadaceae;Halopseudomonas;Halopseudomonas pelagia;Halopseudomonas pelagia CL-AP6
1099	GCF_000411155.1	TRUE	TRUE	FALSE	FALSE	FALSE	FALSE	FALSE	883069	99.49	0.47	cellular organisms;Bacteria;Terrabacteria group;Actinomycetota;Actinomycetes;Actinomycetales;Actinomycetaceae;Gleimia;Gleimia europaea;Gleimia europaea ACS-120-V-Col10b
1100	GCF_000411175.1	TRUE	TRUE	FALSE	FALSE	FALSE	FALSE	FALSE	883161	99.2	0.28	cellular organisms;Bacteria;Terrabacteria group;Actinomycetota;Actinomycetes;Propionibacteriales;Propionibacteriaceae;Propionimicrobium;Propionimicrobium lymphophilum;Propionimicrobium lymphophilum ACS-093-V-SCH5
1101	GCF_000411375.1	TRUE	TRUE	FALSE	FALSE	FALSE	FALSE	FALSE	1125779	99.79	0.5	cellular organisms;Bacteria;Terrabacteria group;Actinomycetota;Actinomycetes;Mycobacteriales;Corynebacteriaceae;Corynebacterium;Corynebacterium pyruviciproducens;Corynebacterium pyruviciproducens ATCC BAA-1742
1102	GCF_000412185.1	TRUE	TRUE	TRUE	FALSE	FALSE	FALSE	FALSE	1161401	98.65	0.34	cellular organisms;Bacteria;Pseudomonadota;Alphaproteobacteria;Maricaulales;Maricaulaceae;Euryhalocaulis;Euryhalocaulis caribicus
1103	GCF_000412635.1	TRUE	TRUE	TRUE	FALSE	FALSE	FALSE	FALSE	1335760	94.47	5.85	cellular organisms;Bacteria;Pseudomonadota;Alphaproteobacteria;Sphingomonadales;Sphingomonadaceae;Sphingobium;Sphingobium bisphenolivorans
1104	GCF_000412675.1	TRUE	TRUE	TRUE	FALSE	FALSE	FALSE	FALSE	1211579	99.47	1.33	cellular organisms;Bacteria;Pseudomonadota;Gammaproteobacteria;Pseudomonadales;Pseudomonadaceae;Pseudomonas;Pseudomonas putida group;Pseudomonas putida;Pseudomonas putida NBRC 14164
1105	GCF_000412995.1	TRUE	TRUE	FALSE	FALSE	FALSE	TRUE	TRUE	1125702	98.76	0.1	cellular organisms;Bacteria;Spirochaetota;Spirochaetia;Spirochaetales;Treponemataceae;Treponema;Treponema vincentii;Treponema vincentii F0403
1106	GCF_000413895.1	TRUE	TRUE	FALSE	FALSE	FALSE	FALSE	FALSE	421052	98.87	2.13	cellular organisms;Bacteria;Pseudomonadota;Gammaproteobacteria;Moraxellales;Moraxellaceae;Acinetobacter;Acinetobacter rudis;Acinetobacter rudis CIP 110305
1107	GCF_000413935.1	TRUE	TRUE	FALSE	FALSE	FALSE	FALSE	FALSE	280145	99.63	1.07	cellular organisms;Bacteria;Pseudomonadota;Gammaproteobacteria;Moraxellales;Moraxellaceae;Acinetobacter;Acinetobacter colistiniresistens
1108	GCF_000415505.1	TRUE	TRUE	TRUE	FALSE	FALSE	FALSE	FALSE	1283301	95.43	2.68	cellular organisms;Bacteria;Terrabacteria group;Actinomycetota;Actinomycetes;Kitasatosporales;Streptomycetaceae;Streptomyces;Streptomyces afghaniensis;Streptomyces afghaniensis 772
1109	GCF_000416965.1	TRUE	TRUE	FALSE	FALSE	FALSE	TRUE	TRUE	1345023	99.02	1.32	cellular organisms;Bacteria;Terrabacteria group;Bacillota;Bacilli;Bacillales;Bacillales incertae sedis;Bacillales Family XII. Incertae Sedis;Exiguobacterium;Exiguobacterium chiriqhucha;Exiguobacterium chiriqhucha RW-2
1110	GCF_000416985.1	TRUE	TRUE	TRUE	FALSE	FALSE	FALSE	TRUE	1346330	88.9	9.19	cellular organisms;Bacteria;FCB group;Bacteroidetes/Chlorobi group;Bacteroidota;Sphingobacteriia;Sphingobacteriales;Sphingobacteriaceae;Sphingobacterium;Sphingobacterium paucimobilis;Sphingobacterium paucimobilis HER1398
1111	GCF_000417735.2	TRUE	TRUE	FALSE	FALSE	FALSE	FALSE	FALSE	1457141	98.11	0.1	cellular organisms;Bacteria;PVC group;Chlamydiota;Chlamydiia;Chlamydiales;Chlamydiaceae;Chlamydia/Chlamydophila group;Chlamydia;Chlamydia avium
1112	GCF_000418365.1	TRUE	TRUE	FALSE	FALSE	FALSE	FALSE	FALSE	1200352	99.35	1.07	cellular organisms;Bacteria;Terrabacteria group;Actinomycetota;Actinomycetes;Mycobacteriales;Corynebacteriaceae;Corynebacterium;Corynebacterium terpenotabidum;Corynebacterium terpenotabidum Y-11
1113	GCF_000419525.1	TRUE	TRUE	TRUE	FALSE	FALSE	FALSE	FALSE	998674	99.79	0.11	cellular organisms;Bacteria;Pseudomonadota;Gammaproteobacteria;Thiotrichales;Thiotrichaceae;Leucothrix;Leucothrix mucor;Leucothrix mucor DSM 2157
1114	GCF_000420025.1	TRUE	TRUE	TRUE	FALSE	FALSE	FALSE	FALSE	1122939	98.31	0.42	cellular organisms;Bacteria;Terrabacteria group;Actinomycetota;Thermoleophilia;Solirubrobacterales;Patulibacteraceae;Patulibacter;Patulibacter americanus;Patulibacter americanus DSM 16676
1115	GCF_000420045.1	TRUE	TRUE	FALSE	FALSE	FALSE	FALSE	FALSE	1122951	96.47	0.92	cellular organisms;Bacteria;Pseudomonadota;Gammaproteobacteria;Pseudomonadales;Perlucidibacaceae;Perlucidibaca;Perlucidibaca piscinae;Perlucidibaca piscinae DSM 21586
1116	GCF_000420065.1	TRUE	TRUE	FALSE	FALSE	FALSE	FALSE	FALSE	1123488	99.05	0.95	cellular organisms;Bacteria;Terrabacteria group;Actinomycetota;Actinomycetes;Actinomycetales;Actinomycetaceae;Varibaculum;Varibaculum cambriense;Varibaculum cambriense DSM 15806
1117	GCF_000420125.1	TRUE	TRUE	TRUE	FALSE	FALSE	FALSE	FALSE	987059	98.49	0.52	cellular organisms;Bacteria;Pseudomonadota;Betaproteobacteria;Burkholderiales;Sphaerotilaceae;Rubrivivax;Rubrivivax benzoatilyticus;Rubrivivax benzoatilyticus JA2 = ATCC BAA-35
1118	GCF_000420245.1	TRUE	TRUE	TRUE	FALSE	TRUE	FALSE	FALSE	1278302	98.05	3.42	cellular organisms;Bacteria;Pseudomonadota;Gammaproteobacteria;Alteromonadales;Psychromonadaceae;Psychromonas;Psychromonas hadalis;Psychromonas hadalis ATCC BAA-638
1119	GCF_000420265.1	TRUE	TRUE	TRUE	FALSE	FALSE	FALSE	FALSE	1122613	98.03	2.57	cellular organisms;Bacteria;Pseudomonadota;Alphaproteobacteria;Maricaulales;Maricaulaceae;Oceanicaulis;Oceanicaulis alexandrii;Oceanicaulis alexandrii DSM 11625
1120	GCF_000420285.1	TRUE	TRUE	TRUE	FALSE	FALSE	FALSE	FALSE	1117647	100	0.59	cellular organisms;Bacteria;Pseudomonadota;Gammaproteobacteria;Cellvibrionales;Cellvibrionaceae;Simiduia;Simiduia agarivorans;Simiduia agarivorans SA1 = DSM 21679
1121	GCF_000420305.1	TRUE	TRUE	TRUE	FALSE	FALSE	FALSE	FALSE	1123270	99.61	0.12	cellular organisms;Bacteria;Pseudomonadota;Alphaproteobacteria;Sphingomonadales;Sphingomonadaceae;Novosphingopyxis;Novosphingopyxis baekryungensis;Novosphingopyxis baekryungensis DSM 16222
1122	GCF_000420325.1	TRUE	TRUE	TRUE	FALSE	FALSE	FALSE	FALSE	1123279	100	0.84	cellular organisms;Bacteria;Pseudomonadota;Gammaproteobacteria;Cellvibrionales;Spongiibacteraceae;Spongiibacter;Spongiibacter tropicus;Spongiibacter tropicus DSM 19543
1123	GCF_000420385.1	TRUE	TRUE	FALSE	FALSE	FALSE	TRUE	TRUE	944480	97.14	0.85	cellular organisms;Bacteria;Campylobacterota;Desulfurellia;Desulfurellales;Desulfurellaceae;Hippea;Hippea alviniae;Hippea alviniae EP5-r
1124	GCF_000420425.1	TRUE	TRUE	FALSE	FALSE	FALSE	FALSE	FALSE	1120947	100	0.47	cellular organisms;Bacteria;Terrabacteria group;Actinomycetota;Actinomycetes;Actinomycetales;Actinomycetaceae;Schaalia;Schaalia vaccimaxillae;Schaalia vaccimaxillae DSM 15804
1125	GCF_000420485.1	TRUE	TRUE	TRUE	FALSE	FALSE	TRUE	TRUE	1121456	98.52	0.26	cellular organisms;Bacteria;Thermodesulfobacteriota;Desulfovibrionia;Desulfovibrionales;Desulfovibrionaceae;Paucidesulfovibrio;Paucidesulfovibrio longus;Paucidesulfovibrio longus DSM 6739
1126	GCF_000420525.1	TRUE	TRUE	FALSE	FALSE	FALSE	FALSE	FALSE	1121004	97.76	0.34	cellular organisms;Bacteria;Pseudomonadota;Betaproteobacteria;Neisseriales;Chromobacteriaceae;Aquaspirillum;Aquaspirillum serpens;Aquaspirillum serpens DSM 68
1127	GCF_000420545.1	TRUE	TRUE	TRUE	FALSE	FALSE	FALSE	FALSE	1121015	98.67	0.34	cellular organisms;Bacteria;Pseudomonadota;Gammaproteobacteria;Xanthomonadales;Xanthomonadaceae;Arenimonas;Arenimonas oryziterrae;Arenimonas oryziterrae DSM 21050 = YC6267
1128	GCF_000420565.1	TRUE	TRUE	FALSE	FALSE	FALSE	FALSE	FALSE	1121108	96.23	1.06	cellular organisms;Bacteria;Terrabacteria group;Actinomycetota;Actinomycetes;Bifidobacteriales;Bifidobacteriaceae;Bifidobacterium;Bifidobacterium magnum;Bifidobacterium magnum DSM 20222
1129	GCF_000420645.1	TRUE	TRUE	TRUE	FALSE	FALSE	FALSE	FALSE	1122603	99.15	0.18	cellular organisms;Bacteria;Pseudomonadota;Gammaproteobacteria;Nevskiales;Sinobacteraceae;Nevskia;Nevskia ramosa;Nevskia ramosa DSM 11499
1130	GCF_000420665.1	TRUE	TRUE	TRUE	FALSE	FALSE	FALSE	FALSE	551789	99.37	0.13	cellular organisms;Bacteria;Pseudomonadota;Alphaproteobacteria;Hyphomonadales;Hyphomonadaceae;Ponticaulis;Ponticaulis koreensis;Ponticaulis koreensis DSM 19734
1131	GCF_000420705.1	TRUE	TRUE	TRUE	FALSE	FALSE	TRUE	TRUE	1121957	98.55	0.11	cellular organisms;Bacteria;FCB group;Bacteroidetes/Chlorobi group;Bacteroidota;Cytophagia;Cytophagales;Hymenobacteraceae;Hymenobacter;Hymenobacter norwichensis;Hymenobacter norwichensis DSM 15439
1132	GCF_000420725.1	TRUE	TRUE	FALSE	FALSE	FALSE	TRUE	TRUE	1122203	91.8	0.05	cellular organisms;Bacteria;Terrabacteria group;Bacillota;Bacilli;Bacillales;Bacillaceae;Marinococcus;Marinococcus halotolerans;Marinococcus halotolerans DSM 16375
1133	GCF_000420805.1	TRUE	TRUE	TRUE	FALSE	FALSE	FALSE	FALSE	1123507	94.95	0.68	cellular organisms;Bacteria;Terrabacteria group;Actinomycetota;Actinomycetes;Micrococcales;Micrococcaceae;Yaniella;Yaniella halotolerans;Yaniella halotolerans DSM 15476
1134	GCF_000421105.1	TRUE	TRUE	FALSE	FALSE	FALSE	TRUE	TRUE	1304888	99.12	0.29	cellular organisms;Bacteria;Deferribacterota;Deferribacteres;Deferribacterales;Geovibrionaceae;Limisalsivibrio;Limisalsivibrio acetivorans
1135	GCF_000421165.1	TRUE	TRUE	TRUE	FALSE	FALSE	FALSE	FALSE	1122197	99.61	0.03	cellular organisms;Bacteria;Pseudomonadota;Gammaproteobacteria;Pseudomonadales;Marinobacteraceae;Marinobacter;Marinobacter daepoensis;Marinobacter daepoensis DSM 16072
1136	GCF_000421225.1	TRUE	TRUE	TRUE	FALSE	FALSE	FALSE	FALSE	1123065	99.72	1.12	cellular organisms;Bacteria;Terrabacteria group;Actinomycetota;Actinomycetes;Micrococcales;Ruaniaceae;Ruania;Ruania albidiflava;Ruania albidiflava DSM 18029
1137	GCF_000421265.1	TRUE	TRUE	TRUE	FALSE	FALSE	FALSE	FALSE	1123365	99.64	0.35	cellular organisms;Bacteria;Pseudomonadota;Alphaproteobacteria;Rhodospirillales;Thalassospiraceae;Thalassospira;Thalassospira lucentensis;Thalassospira lucentensis MCCC 1A00383 = DSM 14000
1138	GCF_000421285.1	TRUE	TRUE	TRUE	FALSE	FALSE	FALSE	FALSE	1304886	97.58	2.12	cellular organisms;Bacteria;Thermodesulfobacteriota;Desulfobacteria;Desulfobacterales;Desulfobacteraceae;Desulfotignum;Desulfotignum balticum;Desulfotignum balticum DSM 7044
1139	GCF_000421505.1	TRUE	TRUE	FALSE	FALSE	FALSE	TRUE	TRUE	1286820	98.06	3.21	cellular organisms;Bacteria;Terrabacteria group;Bacillota;Clostridia;Eubacteriales;Lachnospiraceae;Lachnoclostridium;[Clostridium] methoxybenzovorans;[Clostridium] methoxybenzovorans SR3
1140	GCF_000421525.1	TRUE	TRUE	FALSE	FALSE	FALSE	FALSE	FALSE	1120954	98.89	1.02	cellular organisms;Bacteria;Terrabacteria group;Actinomycetota;Actinomycetes;Propionibacteriales;Propionibacteriaceae;Aestuariimicrobium;Aestuariimicrobium kwangyangense;Aestuariimicrobium kwangyangense DSM 21549
1141	GCF_000421545.1	TRUE	TRUE	FALSE	FALSE	FALSE	FALSE	FALSE	1120959	98.34	0.33	cellular organisms;Bacteria;Terrabacteria group;Actinomycetota;Actinomycetes;Micrococcales;Microbacteriaceae;Agromyces;Agromyces italicus;Agromyces italicus DSM 16388
1142	GCF_000421565.1	TRUE	TRUE	TRUE	FALSE	FALSE	FALSE	FALSE	1120960	98.55	0.6	cellular organisms;Bacteria;Terrabacteria group;Actinomycetota;Actinomycetes;Micrococcales;Microbacteriaceae;Agromyces;Agromyces subbeticus;Agromyces subbeticus DSM 16689
1143	GCF_000421585.1	TRUE	TRUE	FALSE	FALSE	FALSE	FALSE	TRUE	1123371	97.55	0.97	cellular organisms;Bacteria;Thermodesulfobacteriota;Thermodesulfobacteria;Thermodesulfobacteriales;Thermodesulfatatoraceae;Thermodesulfatator;Thermodesulfatator atlanticus;Thermodesulfatator atlanticus DSM 21156
1144	GCF_000421605.1	TRUE	TRUE	FALSE	FALSE	FALSE	FALSE	TRUE	1123373	98.25	0.28	cellular organisms;Bacteria;Thermodesulfobacteriota;Thermodesulfobacteria;Thermodesulfobacteriales;Thermodesulfobacteriaceae;Thermodesulfobacterium;Thermodesulfobacterium thermophilum;Thermodesulfobacterium thermophilum DSM 1276
1145	GCF_000421625.1	TRUE	TRUE	FALSE	FALSE	FALSE	TRUE	TRUE	1123389	99.64	0.48	cellular organisms;Bacteria;Terrabacteria group;Deinococcota;Deinococci;Thermales;Thermaceae;Thermus;Thermus islandicus;Thermus islandicus DSM 21543
1146	GCF_000421645.1	TRUE	TRUE	TRUE	FALSE	FALSE	FALSE	FALSE	1121027	98.33	1.64	cellular organisms;Bacteria;Pseudomonadota;Alphaproteobacteria;Hyphomicrobiales;Aurantimonadaceae;Aurantimonas;Aurantimonas coralicida;Aurantimonas coralicida DSM 14790
1147	GCF_000421665.1	TRUE	TRUE	FALSE	FALSE	FALSE	TRUE	TRUE	1255705	94.96	0.33	cellular organisms;Bacteria;Terrabacteria group;Bacillota;Bacilli;Lactobacillales;Enterococcaceae;Bavariicoccus;Bavariicoccus seileri;Bavariicoccus seileri WCC 4188
1148	GCF_000421685.1	TRUE	TRUE	FALSE	FALSE	FALSE	FALSE	FALSE	1121109	96.38	0.49	cellular organisms;Bacteria;Terrabacteria group;Actinomycetota;Actinomycetes;Bifidobacteriales;Bifidobacteriaceae;Bifidobacterium;Bifidobacterium minimum;Bifidobacterium minimum DSM 20102
1149	GCF_000421705.1	TRUE	TRUE	TRUE	FALSE	FALSE	FALSE	FALSE	1121125	99.75	0.33	cellular organisms;Bacteria;Pseudomonadota;Alphaproteobacteria;Caulobacterales;Caulobacteraceae;Brevundimonas;Brevundimonas naejangsanensis;Brevundimonas naejangsanensis DSM 23858
1150	GCF_000421745.1	TRUE	TRUE	FALSE	FALSE	FALSE	FALSE	FALSE	1122602	98.85	0.55	cellular organisms;Bacteria;Terrabacteria group;Actinomycetota;Actinomycetes;Micrococcales;Micrococcaceae;Nesterenkonia;Nesterenkonia alba;Nesterenkonia alba DSM 19423
1151	GCF_000421765.1	TRUE	TRUE	TRUE	TRUE	FALSE	FALSE	FALSE	521719	90.11	1.24	cellular organisms;Bacteria;Pseudomonadota;Gammaproteobacteria;Pseudomonadales;Pseudomonadaceae;Denitrificimonas;Denitrificimonas caeni;Denitrificimonas caeni DSM 24390
1152	GCF_000421845.1	TRUE	TRUE	FALSE	FALSE	FALSE	FALSE	FALSE	1122175	98.49	1.7	cellular organisms;Bacteria;Terrabacteria group;Actinomycetota;Actinomycetes;Micrococcales;Microbacteriaceae;Leucobacter;Leucobacter chironomi;Leucobacter chironomi DSM 19883
1153	GCF_000422245.1	TRUE	TRUE	TRUE	FALSE	FALSE	FALSE	TRUE	1121439	99.25	0.46	cellular organisms;Bacteria;Thermodesulfobacteriota;Desulfovibrionia;Desulfovibrionales;Desulfovibrionaceae;Desulfohalovibrio;Desulfohalovibrio alkalitolerans;Desulfohalovibrio alkalitolerans DSM 16529
1154	GCF_000422265.1	TRUE	TRUE	TRUE	FALSE	FALSE	FALSE	TRUE	1121288	99.26	0.74	cellular organisms;Bacteria;FCB group;Bacteroidetes/Chlorobi group;Bacteroidota;Flavobacteriia;Flavobacteriales;Weeksellaceae;Chryseobacterium group;Kaistella;Kaistella palustris;Kaistella palustris DSM 21579
1155	GCF_000422305.1	TRUE	TRUE	TRUE	FALSE	FALSE	FALSE	FALSE	1122183	98.99	1.69	cellular organisms;Bacteria;Pseudomonadota;Gammaproteobacteria;Xanthomonadales;Xanthomonadaceae;Luteimonas;Luteimonas mephitis;Luteimonas mephitis DSM 12574
1156	GCF_000422325.1	TRUE	TRUE	TRUE	FALSE	FALSE	FALSE	FALSE	1122212	99.67	0.33	cellular organisms;Bacteria;Pseudomonadota;Gammaproteobacteria;Oceanospirillales;Oceanospirillaceae;Marinospirillum;Marinospirillum minutulum;Marinospirillum minutulum DSM 6287
1157	GCF_000422425.1	TRUE	TRUE	TRUE	FALSE	FALSE	FALSE	FALSE	1122616	98.28	0.98	cellular organisms;Bacteria;Pseudomonadota;Gammaproteobacteria;Oceanospirillales;Oceanospirillaceae;Oceanospirillum;Oceanospirillum beijerinckii;Oceanospirillum beijerinckii DSM 7166
1158	GCF_000422465.1	TRUE	TRUE	FALSE	FALSE	FALSE	TRUE	TRUE	1122920	99.72	0.56	cellular organisms;Bacteria;Terrabacteria group;Bacillota;Bacilli;Bacillales;Paenibacillaceae;Paenibacillus;Paenibacillus harenae;Paenibacillus harenae DSM 16969
1159	GCF_000422625.1	TRUE	TRUE	FALSE	FALSE	FALSE	FALSE	FALSE	1121866	97.9	3.36	cellular organisms;Bacteria;Terrabacteria group;Actinomycetota;Coriobacteriia;Eggerthellales;Eggerthellaceae;Adlercreutzia;Adlercreutzia mucosicola;Adlercreutzia mucosicola DSM 19490
1160	GCF_000422645.1	TRUE	TRUE	TRUE	FALSE	TRUE	FALSE	FALSE	1121878	99.34	0.18	cellular organisms;Bacteria;Pseudomonadota;Gammaproteobacteria;Alteromonadales;Ferrimonadaceae;Ferrimonas;Ferrimonas futtsuensis;Ferrimonas futtsuensis DSM 18154
1161	GCF_000422665.1	TRUE	TRUE	TRUE	FALSE	TRUE	FALSE	FALSE	1121880	99.48	0.29	cellular organisms;Bacteria;Pseudomonadota;Gammaproteobacteria;Alteromonadales;Ferrimonadaceae;Ferrimonas;Ferrimonas senticii;Ferrimonas senticii DSM 18821
1162	GCF_000422685.1	TRUE	TRUE	FALSE	FALSE	FALSE	FALSE	TRUE	1121891	99.53	0.16	cellular organisms;Bacteria;FCB group;Bacteroidetes/Chlorobi group;Bacteroidota;Flavobacteriia;Flavobacteriales;Flavobacteriaceae;Flavobacterium;Flavobacterium gelidilacus;Flavobacterium gelidilacus DSM 15343
1163	GCF_000422705.1	TRUE	TRUE	TRUE	FALSE	FALSE	FALSE	TRUE	1121897	99.22	0.16	cellular organisms;Bacteria;FCB group;Bacteroidetes/Chlorobi group;Bacteroidota;Flavobacteriia;Flavobacteriales;Flavobacteriaceae;Flavobacterium;Flavobacterium soli;Flavobacterium soli DSM 19725
1164	GCF_000422725.1	TRUE	TRUE	TRUE	FALSE	FALSE	FALSE	TRUE	1121898	99.43	0.16	cellular organisms;Bacteria;FCB group;Bacteroidetes/Chlorobi group;Bacteroidota;Flavobacteriia;Flavobacteriales;Flavobacteriaceae;Flavobacterium;Flavobacterium subsaxonicum;Flavobacterium subsaxonicum WB 4.1-42 = DSM 21790
1165	GCF_000422745.1	TRUE	TRUE	TRUE	FALSE	FALSE	FALSE	FALSE	1122237	98.33	1.92	cellular organisms;Bacteria;Terrabacteria group;Actinomycetota;Actinomycetes;Micrococcales;Microbacteriaceae;Microbacterium;Microbacterium gubbeenense;Microbacterium gubbeenense DSM 15944
1166	GCF_000422765.1	TRUE	TRUE	TRUE	FALSE	FALSE	FALSE	FALSE	1122599	100	0.33	cellular organisms;Bacteria;Pseudomonadota;Gammaproteobacteria;Oceanospirillales;Oceanospirillaceae;Neptunomonas;Neptunomonas japonica;Neptunomonas japonica DSM 18939
1167	GCF_000422845.1	TRUE	TRUE	TRUE	FALSE	FALSE	FALSE	FALSE	1122615	100	0.16	cellular organisms;Bacteria;Pseudomonadota;Gammaproteobacteria;Oceanospirillales;Oceanospirillaceae;Oceanobacter;Oceanobacter kriegii;Oceanobacter kriegii DSM 6294
1168	GCF_000422865.1	TRUE	TRUE	TRUE	FALSE	FALSE	FALSE	FALSE	1122617	97.96	0.44	cellular organisms;Bacteria;Pseudomonadota;Gammaproteobacteria;Oceanospirillales;Oceanospirillaceae;Oceanospirillum;Oceanospirillum maris;Oceanospirillum maris DSM 6286
1169	GCF_000422885.1	TRUE	TRUE	TRUE	FALSE	FALSE	FALSE	FALSE	1122623	99.66	0.76	cellular organisms;Bacteria;Pseudomonadota;Betaproteobacteria;Burkholderiales;Comamonadaceae;Ottowia;Ottowia thiooxydans;Ottowia thiooxydans DSM 14619
1170	GCF_000422945.1	TRUE	TRUE	TRUE	FALSE	FALSE	FALSE	TRUE	468059	100	0.15	cellular organisms;Bacteria;FCB group;Bacteroidetes/Chlorobi group;Bacteroidota;Sphingobacteriia;Sphingobacteriales;Sphingobacteriaceae;Daejeonella;Daejeonella oryzae;Daejeonella oryzae DSM 19973
1171	GCF_000422965.1	TRUE	TRUE	TRUE	FALSE	FALSE	FALSE	FALSE	1122963	99.03	0.69	cellular organisms;Bacteria;Pseudomonadota;Alphaproteobacteria;Hyphomicrobiales;Pleomorphomonadaceae;Pleomorphomonas;Pleomorphomonas oryzae;Pleomorphomonas oryzae DSM 16300
1172	GCF_000422985.1	TRUE	TRUE	TRUE	FALSE	FALSE	FALSE	FALSE	1122970	90.28	3.78	cellular organisms;Bacteria;Pseudomonadota;Alphaproteobacteria;Sphingomonadales;Erythrobacteraceae;Erythrobacter/Porphyrobacter group;Erythrobacter;Erythrobacter cryptus;Erythrobacter cryptus DSM 12079
1173	GCF_000423005.1	TRUE	TRUE	TRUE	FALSE	FALSE	FALSE	TRUE	1121912	99.68	0.65	cellular organisms;Bacteria;FCB group;Bacteroidetes/Chlorobi group;Bacteroidota;Flavobacteriia;Flavobacteriales;Flavobacteriaceae;Gelidibacter;Gelidibacter mesophilus;Gelidibacter mesophilus DSM 14095
1174	GCF_000423025.1	TRUE	TRUE	FALSE	FALSE	FALSE	FALSE	FALSE	1121928	99.44	0.34	cellular organisms;Bacteria;Terrabacteria group;Actinomycetota;Actinomycetes;Mycobacteriales;Gordoniaceae;Gordonia;Gordonia shandongensis;Gordonia shandongensis DSM 45094
1175	GCF_000423045.1	TRUE	TRUE	TRUE	FALSE	FALSE	FALSE	TRUE	1121932	98.97	1.52	cellular organisms;Bacteria;FCB group;Bacteroidetes/Chlorobi group;Bacteroidota;Flavobacteriia;Flavobacteriales;Flavobacteriaceae;Gramella;Gramella portivictoriae;Gramella portivictoriae DSM 23547
1176	GCF_000423065.1	TRUE	TRUE	TRUE	FALSE	FALSE	FALSE	TRUE	1121931	98.73	1.98	cellular organisms;Bacteria;FCB group;Bacteroidetes/Chlorobi group;Bacteroidota;Flavobacteriia;Flavobacteriales;Flavobacteriaceae;Gramella;Gramella echinicola;Gramella echinicola DSM 19838
1177	GCF_000423105.1	TRUE	TRUE	FALSE	FALSE	FALSE	TRUE	TRUE	1121936	98.82	0.65	cellular organisms;Bacteria;Terrabacteria group;Bacillota;Bacilli;Bacillales;Bacillaceae;Halalkalibacillus;Halalkalibacillus halophilus;Halalkalibacillus halophilus DSM 18494
1178	GCF_000423125.1	TRUE	TRUE	TRUE	FALSE	FALSE	FALSE	FALSE	1121937	99.68	0.5	cellular organisms;Bacteria;Pseudomonadota;Gammaproteobacteria;Cellvibrionales;Halieaceae;Haliea;Haliea salexigens;Haliea salexigens DSM 19537
1179	GCF_000423165.1	TRUE	TRUE	TRUE	FALSE	FALSE	FALSE	FALSE	1122124	99.8	0.13	cellular organisms;Bacteria;Pseudomonadota;Gammaproteobacteria;Alteromonadales;Idiomarinaceae;Pseudidiomarina;Pseudidiomarina sediminum;Pseudidiomarina sediminum DSM 21906
1180	GCF_000423185.1	TRUE	TRUE	TRUE	FALSE	FALSE	FALSE	FALSE	1122125	100	0.61	cellular organisms;Bacteria;Pseudomonadota;Alphaproteobacteria;Rhodospirillales;Rhodospirillaceae;Inquilinus;Inquilinus limosus;Inquilinus limosus DSM 16000
1181	GCF_000423205.1	TRUE	TRUE	FALSE	FALSE	FALSE	FALSE	FALSE	1122130	97.75	0.7	cellular organisms;Bacteria;Terrabacteria group;Actinomycetota;Actinomycetes;Micrococcales;Jonesiaceae;Jonesia;Jonesia quinghaiensis;Jonesia quinghaiensis DSM 15701
1182	GCF_000423225.1	TRUE	TRUE	TRUE	FALSE	FALSE	FALSE	FALSE	1122131	98.05	1.48	cellular organisms;Bacteria;Pseudomonadota;Alphaproteobacteria;Hyphomicrobiales;Kaistiaceae;Kaistia;Kaistia adipata;Kaistia adipata DSM 17808
1183	GCF_000423245.1	TRUE	TRUE	FALSE	FALSE	FALSE	TRUE	TRUE	1122146	97.71	1.09	cellular organisms;Bacteria;Terrabacteria group;Bacillota;Bacilli;Lactobacillales;Lactobacillaceae;Ligilactobacillus;Ligilactobacillus ceti;Ligilactobacillus ceti DSM 22408
1184	GCF_000423285.1	TRUE	TRUE	FALSE	FALSE	FALSE	FALSE	FALSE	1122157	98.53	1.53	cellular organisms;Bacteria;Pseudomonadota;Betaproteobacteria;Neisseriales;Chromobacteriaceae;Laribacter;Laribacter hongkongensis;Laribacter hongkongensis DSM 14985
1185	GCF_000423325.1	TRUE	TRUE	TRUE	FALSE	FALSE	FALSE	FALSE	1385515	97.42	1.73	cellular organisms;Bacteria;Pseudomonadota;Gammaproteobacteria;Xanthomonadales;Xanthomonadaceae;Lysobacter;Lysobacter defluvii;Lysobacter defluvii IMMIB APB-9 = DSM 18482
1186	GCF_000423425.1	TRUE	TRUE	FALSE	FALSE	FALSE	TRUE	TRUE	604331	99.42	0.55	cellular organisms;Bacteria;Terrabacteria group;Deinococcota;Deinococci;Thermales;Thermaceae;Meiothermus;Meiothermus rufus;Meiothermus rufus DSM 22234
1187	GCF_000423445.1	TRUE	TRUE	TRUE	FALSE	FALSE	FALSE	FALSE	1122998	98.44	0.09	cellular organisms;Bacteria;Terrabacteria group;Actinomycetota;Actinomycetes;Propionibacteriales;Propionibacteriaceae;Acidipropionibacterium;Acidipropionibacterium thoenii;Acidipropionibacterium thoenii DSM 20276
1188	GCF_000423505.1	TRUE	TRUE	FALSE	FALSE	FALSE	FALSE	FALSE	1123013	98.33	0.17	cellular organisms;Bacteria;Terrabacteria group;Actinomycetota;Actinomycetes;Micrococcales;Microbacteriaceae;Pseudoclavibacter;Pseudoclavibacter soli;Pseudoclavibacter soli DSM 23366
1189	GCF_000423525.1	TRUE	TRUE	FALSE	FALSE	FALSE	TRUE	TRUE	1123009	100	0.45	cellular organisms;Bacteria;Terrabacteria group;Bacillota;Clostridia;Eubacteriales;Peptostreptococcaceae;Proteocatella;Proteocatella sphenisci;Proteocatella sphenisci DSM 23131
1190	GCF_000423545.1	TRUE	TRUE	TRUE	FALSE	FALSE	FALSE	FALSE	1123020	99.57	0.8	cellular organisms;Bacteria;Pseudomonadota;Gammaproteobacteria;Pseudomonadales;Pseudomonadaceae;Pseudomonas;Pseudomonas aeruginosa group;Pseudomonas resinovorans;Pseudomonas resinovorans DSM 21078
1191	GCF_000423565.1	TRUE	TRUE	TRUE	FALSE	FALSE	TRUE	TRUE	1123078	99.73	0.73	cellular organisms;Bacteria;FCB group;Bacteroidetes/Chlorobi group;Bacteroidota;Cytophagia;Cytophagales;Spirosomaceae;Runella;Runella zeae;Runella zeae DSM 19591
1192	GCF_000423585.1	TRUE	TRUE	TRUE	FALSE	FALSE	FALSE	TRUE	1123235	98.91	0.73	cellular organisms;Bacteria;FCB group;Bacteroidetes/Chlorobi group;Bacteroidota;Flavobacteriia;Flavobacteriales;Flavobacteriaceae;Salinimicrobium;Salinimicrobium xinjiangense;Salinimicrobium xinjiangense DSM 19287
1193	GCF_000423605.1	TRUE	TRUE	TRUE	FALSE	FALSE	FALSE	FALSE	1123228	99.06	0.49	cellular organisms;Bacteria;Pseudomonadota;Gammaproteobacteria;Oceanospirillales;Saccharospirillaceae;Saccharospirillum;Saccharospirillum impatiens;Saccharospirillum impatiens DSM 12546
1194	GCF_000423625.1	TRUE	TRUE	TRUE	FALSE	FALSE	FALSE	FALSE	1123024	96.9	0.33	cellular organisms;Bacteria;Terrabacteria group;Actinomycetota;Actinomycetes;Pseudonocardiales;Pseudonocardiaceae;Pseudonocardia;Pseudonocardia asaccharolytica;Pseudonocardia asaccharolytica DSM 44247 = NBRC 16224
1195	GCF_000423645.1	TRUE	TRUE	TRUE	FALSE	FALSE	FALSE	FALSE	1123247	99.39	0.31	cellular organisms;Bacteria;Pseudomonadota;Alphaproteobacteria;Rhodobacterales;Roseobacteraceae;Sediminimonas;Sediminimonas qiaohouensis;Sediminimonas qiaohouensis DSM 21189
1196	GCF_000423665.1	TRUE	TRUE	TRUE	FALSE	FALSE	FALSE	FALSE	1123262	98.27	0.8	cellular organisms;Bacteria;Terrabacteria group;Actinomycetota;Thermoleophilia;Solirubrobacterales;Solirubrobacteraceae;Solirubrobacter;Solirubrobacter soli;Solirubrobacter soli DSM 22325
1197	GCF_000423705.1	TRUE	TRUE	TRUE	FALSE	FALSE	FALSE	FALSE	1123294	99.59	0.82	cellular organisms;Bacteria;Pseudomonadota;Alphaproteobacteria;Hyphomicrobiales;Stappiaceae;Stappia;Stappia stellulata;Stappia stellulata DSM 5886
1198	GCF_000423725.1	TRUE	TRUE	FALSE	FALSE	FALSE	TRUE	TRUE	1123300	100	0.06	cellular organisms;Bacteria;Terrabacteria group;Bacillota;Bacilli;Lactobacillales;Streptococcaceae;Streptococcus;Streptococcus devriesei;Streptococcus devriesei DSM 19639
1199	GCF_000423745.1	TRUE	TRUE	FALSE	FALSE	FALSE	TRUE	TRUE	1123314	98.97	1.22	cellular organisms;Bacteria;Terrabacteria group;Bacillota;Bacilli;Lactobacillales;Streptococcaceae;Streptococcus;Streptococcus plurextorum;Streptococcus plurextorum DSM 22810
1200	GCF_000423765.1	TRUE	TRUE	FALSE	FALSE	FALSE	TRUE	TRUE	1123315	99.81	0.24	cellular organisms;Bacteria;Terrabacteria group;Bacillota;Bacilli;Lactobacillales;Streptococcaceae;Streptococcus;Streptococcus porci;Streptococcus porci DSM 23759
1201	GCF_000423785.1	TRUE	TRUE	FALSE	FALSE	FALSE	TRUE	TRUE	1123359	97.46	1.13	cellular organisms;Bacteria;Terrabacteria group;Bacillota;Bacilli;Lactobacillales;Enterococcaceae;Tetragenococcus;Tetragenococcus muriaticus;Tetragenococcus muriaticus DSM 15685
1202	GCF_000423825.1	TRUE	TRUE	TRUE	FALSE	FALSE	TRUE	FALSE	1123368	99.9	1.57	cellular organisms;Bacteria;Pseudomonadota;Acidithiobacillia;Acidithiobacillales;Thermithiobacillaceae;Thermithiobacillus;Thermithiobacillus tepidarius;Thermithiobacillus tepidarius DSM 3134
1203	GCF_000423845.1	TRUE	TRUE	FALSE	FALSE	FALSE	FALSE	TRUE	1123372	99.09	0.52	cellular organisms;Bacteria;Thermodesulfobacteriota;Thermodesulfobacteria;Thermodesulfobacteriales;Thermodesulfobacteriaceae;Thermodesulfobacterium;Thermodesulfobacterium hveragerdense;Thermodesulfobacterium hveragerdense DSM 12571
1204	GCF_000423865.1	TRUE	TRUE	FALSE	FALSE	FALSE	FALSE	TRUE	1123376	99.07	1.18	cellular organisms;Bacteria;Nitrospirota;Thermodesulfovibrionia;Thermodesulfovibrionales;Thermodesulfovibrionaceae;Thermodesulfovibrio;Thermodesulfovibrio thiophilus;Thermodesulfovibrio thiophilus DSM 17215
1205	GCF_000424025.1	TRUE	TRUE	FALSE	FALSE	FALSE	TRUE	TRUE	1280689	99.38	0.31	cellular organisms;Bacteria;Terrabacteria group;Bacillota;Clostridia;Eubacteriales;Clostridiaceae;Clostridium;Clostridium paraputrificum;Clostridium paraputrificum AGR2156
1206	GCF_000424065.1	TRUE	FALSE	FALSE	FALSE	FALSE	TRUE	TRUE	1280706	99.73	0.44	cellular organisms;Bacteria;Terrabacteria group;Bacillota;Negativicutes;Selenomonadales;Selenomonadaceae;Selenomonas;Selenomonas ruminantium;Selenomonas ruminantium subsp. ruminantium;Selenomonas ruminantium subsp. ruminantium ATCC 12561
1207	GCF_000424105.1	TRUE	TRUE	FALSE	FALSE	FALSE	TRUE	TRUE	1282887	98.5	0.64	cellular organisms;Bacteria;Terrabacteria group;Bacillota;Clostridia;Eubacteriales;Lachnospiraceae;Lachnospira;Lachnospira multipara;Lachnospira multipara ATCC 19207
1208	GCF_000424665.1	TRUE	TRUE	TRUE	FALSE	FALSE	FALSE	TRUE	1123234	97.9	0.92	cellular organisms;Bacteria;FCB group;Bacteroidetes/Chlorobi group;Bacteroidota;Flavobacteriia;Flavobacteriales;Flavobacteriaceae;Salinimicrobium;Salinimicrobium terrae;Salinimicrobium terrae DSM 17865
1209	GCF_000424985.1	TRUE	TRUE	TRUE	FALSE	FALSE	FALSE	TRUE	1121012	98.66	0.47	cellular organisms;Bacteria;FCB group;Bacteroidetes/Chlorobi group;Bacteroidota;Flavobacteriia;Flavobacteriales;Flavobacteriaceae;Arenibacter;Arenibacter latericius;Arenibacter latericius DSM 15913
1210	GCF_000425025.1	TRUE	TRUE	FALSE	FALSE	FALSE	TRUE	TRUE	1123299	100	0.39	cellular organisms;Bacteria;Terrabacteria group;Bacillota;Bacilli;Lactobacillales;Streptococcaceae;Streptococcus;Streptococcus castoreus;Streptococcus castoreus DSM 17536
1211	GCF_000425065.1	TRUE	TRUE	TRUE	FALSE	FALSE	FALSE	FALSE	1120937	98.41	0.89	cellular organisms;Bacteria;Terrabacteria group;Actinomycetota;Actinomycetes;Streptosporangiales;Thermomonosporaceae;Actinomadura;Actinomadura rifamycini;Actinomadura rifamycini DSM 43936
1212	GCF_000425145.1	TRUE	TRUE	FALSE	FALSE	FALSE	FALSE	TRUE	540906	99.51	0.16	cellular organisms;Bacteria;FCB group;Bacteroidetes/Chlorobi group;Bacteroidota;Sphingobacteriia;Sphingobacteriales;Sphingobacteriaceae;Pedobacter;Pedobacter glucosidilyticus;Pedobacter glucosidilyticus DSM 23534
1213	GCF_000425185.1	TRUE	TRUE	TRUE	FALSE	FALSE	FALSE	FALSE	1122962	98.12	1.39	cellular organisms;Bacteria;Pseudomonadota;Alphaproteobacteria;Hyphomicrobiales;Pleomorphomonadaceae;Pleomorphomonas;Pleomorphomonas koreensis;Pleomorphomonas koreensis DSM 23070
1214	GCF_000425265.1	TRUE	TRUE	TRUE	FALSE	FALSE	TRUE	TRUE	1121467	100	0.37	cellular organisms;Bacteria;Thermodesulfobacteriota;Desulfovibrionia;Desulfovibrionales;Desulfovibrionaceae;Maridesulfovibrio;Maridesulfovibrio zosterae;Maridesulfovibrio zosterae DSM 11974
1215	GCF_000425305.1	TRUE	TRUE	FALSE	FALSE	FALSE	FALSE	TRUE	1123037	100	3.07	cellular organisms;Bacteria;FCB group;Bacteroidetes/Chlorobi group;Bacteroidota;Flavobacteriia;Flavobacteriales;Flavobacteriaceae;Psychroserpens;Psychroserpens burtonensis;Psychroserpens burtonensis DSM 12212
1216	GCF_000425365.1	TRUE	TRUE	TRUE	FALSE	FALSE	FALSE	FALSE	1123072	100	0.57	cellular organisms;Bacteria;Pseudomonadota;Alphaproteobacteria;Rhodospirillales;Acetobacteraceae;Rubritepida;Rubritepida flocculans;Rubritepida flocculans DSM 14296
1217	GCF_000425385.1	TRUE	TRUE	FALSE	FALSE	FALSE	FALSE	FALSE	1121480	99.37	1.23	cellular organisms;Bacteria;Pseudomonadota;Betaproteobacteria;Burkholderiales;Oxalobacteraceae;Massilia group;Pseudoduganella;Pseudoduganella violaceinigra;Pseudoduganella violaceinigra DSM 15887
1218	GCF_000425405.1	TRUE	TRUE	TRUE	FALSE	TRUE	FALSE	FALSE	1121879	99.28	0.72	cellular organisms;Bacteria;Pseudomonadota;Gammaproteobacteria;Alteromonadales;Ferrimonadaceae;Ferrimonas;Ferrimonas kyonanensis;Ferrimonas kyonanensis DSM 18153
1219	GCF_000425425.1	TRUE	TRUE	TRUE	FALSE	FALSE	FALSE	TRUE	1121887	99.53	0.16	cellular organisms;Bacteria;FCB group;Bacteroidetes/Chlorobi group;Bacteroidota;Flavobacteriia;Flavobacteriales;Flavobacteriaceae;Flavobacterium;Flavobacterium daejeonense;Flavobacterium daejeonense DSM 17708
1220	GCF_000425445.1	TRUE	TRUE	TRUE	FALSE	FALSE	FALSE	TRUE	1121888	99.53	0.31	cellular organisms;Bacteria;FCB group;Bacteroidetes/Chlorobi group;Bacteroidota;Flavobacteriia;Flavobacteriales;Flavobacteriaceae;Flavobacterium;Flavobacterium denitrificans;Flavobacterium denitrificans DSM 15936
1221	GCF_000425485.1	TRUE	TRUE	TRUE	FALSE	FALSE	FALSE	TRUE	1121901	99.53	0.16	cellular organisms;Bacteria;FCB group;Bacteroidetes/Chlorobi group;Bacteroidota;Flavobacteriia;Flavobacteriales;Flavobacteriaceae;Flavobacterium;Flavobacterium tegetincola;Flavobacterium tegetincola DSM 22377
1222	GCF_000425505.1	TRUE	TRUE	FALSE	FALSE	FALSE	FALSE	TRUE	1121890	99.22	0.16	cellular organisms;Bacteria;FCB group;Bacteroidetes/Chlorobi group;Bacteroidota;Flavobacteriia;Flavobacteriales;Flavobacteriaceae;Flavobacterium;Flavobacterium frigidarium;Flavobacterium frigidarium DSM 17623
1223	GCF_000425585.1	TRUE	TRUE	TRUE	FALSE	FALSE	FALSE	TRUE	1123356	99.58	0.05	cellular organisms;Bacteria;FCB group;Bacteroidetes/Chlorobi group;Bacteroidota;Chitinophagia;Chitinophagales;Chitinophagaceae;Terrimonas;Terrimonas ferruginea;Terrimonas ferruginea DSM 30193
1224	GCF_000425625.1	TRUE	TRUE	TRUE	FALSE	FALSE	FALSE	FALSE	1292027	99.01	0.59	cellular organisms;Bacteria;Pseudomonadota;Gammaproteobacteria;Pseudomonadales;Pseudomonadaceae;Stutzerimonas;Stutzerimonas azotifigens;Stutzerimonas azotifigens DSM 17556
1225	GCF_000425645.1	TRUE	TRUE	TRUE	FALSE	FALSE	FALSE	FALSE	1121909	100	0.32	cellular organisms;Bacteria;FCB group;Bacteroidetes/Chlorobi group;Bacteroidota;Flavobacteriia;Flavobacteriales;Flavobacteriaceae;Gaetbulibacter;Gaetbulibacter saemankumensis;Gaetbulibacter saemankumensis DSM 17032
1226	GCF_000425705.1	TRUE	TRUE	FALSE	FALSE	FALSE	TRUE	TRUE	1121938	99.05	0.02	cellular organisms;Bacteria;Terrabacteria group;Bacillota;Bacilli;Bacillales;Bacillaceae;Halobacillus;Halobacillus kuroshimensis;Halobacillus kuroshimensis DSM 18393
1227	GCF_000425725.1	TRUE	TRUE	TRUE	FALSE	FALSE	FALSE	FALSE	1121940	99.33	0.37	cellular organisms;Bacteria;Pseudomonadota;Gammaproteobacteria;Oceanospirillales;Halomonadaceae;Halomonas;Halomonas halocynthiae;Halomonas halocynthiae DSM 14573
1228	GCF_000425745.1	TRUE	TRUE	TRUE	FALSE	FALSE	FALSE	FALSE	1215098	99.75	0.17	cellular organisms;Bacteria;Pseudomonadota;Gammaproteobacteria;Pseudomonadales;Pseudomonadaceae;Pseudomonas;Pseudomonas cremoricolorata;Pseudomonas cremoricolorata DSM 17059 = NBRC 16634
1229	GCF_000425785.1	TRUE	TRUE	FALSE	FALSE	FALSE	FALSE	FALSE	1292030	100	0.22	cellular organisms;Bacteria;Pseudomonadota;Gammaproteobacteria;Pseudomonadales;Pseudomonadaceae;Pseudomonas;Pseudomonas taiwanensis;Pseudomonas taiwanensis DSM 21245
1230	GCF_000425805.1	TRUE	TRUE	TRUE	FALSE	FALSE	FALSE	FALSE	1292031	99.47	1.04	cellular organisms;Bacteria;Pseudomonadota;Gammaproteobacteria;Pseudomonadales;Pseudomonadaceae;Pseudomonas;Pseudomonas vranovensis;Pseudomonas vranovensis DSM 16006
1231	GCF_000425825.1	TRUE	TRUE	FALSE	FALSE	FALSE	TRUE	TRUE	1122128	97.44	1.17	cellular organisms;Bacteria;Terrabacteria group;Bacillota;Bacilli;Bacillales;Staphylococcaceae;Jeotgalicoccus;Jeotgalicoccus marinus;Jeotgalicoccus marinus DSM 19772
1232	GCF_000425845.1	TRUE	TRUE	FALSE	FALSE	FALSE	TRUE	TRUE	1122129	97.4	1.2	cellular organisms;Bacteria;Terrabacteria group;Bacillota;Bacilli;Bacillales;Staphylococcaceae;Jeotgalicoccus;Jeotgalicoccus psychrophilus;Jeotgalicoccus psychrophilus DSM 19085
1233	GCF_000425865.1	TRUE	TRUE	FALSE	FALSE	FALSE	TRUE	TRUE	1122143	99.49	0.51	cellular organisms;Bacteria;Terrabacteria group;Bacillota;Bacilli;Lactobacillales;Carnobacteriaceae;Lacticigenium;Lacticigenium naphthae;Lacticigenium naphthae DSM 19658
1234	GCF_000425905.1	TRUE	TRUE	FALSE	FALSE	FALSE	TRUE	TRUE	1122152	98.06	0.16	cellular organisms;Bacteria;Terrabacteria group;Bacillota;Bacilli;Lactobacillales;Lactobacillaceae;Lactobacillus;Lactobacillus psittaci;Lactobacillus psittaci DSM 15354
1235	GCF_000425945.1	TRUE	TRUE	TRUE	FALSE	FALSE	FALSE	FALSE	1298857	97.38	0.5	cellular organisms;Bacteria;Terrabacteria group;Actinomycetota;Thermoleophilia;Solirubrobacterales;Solirubrobacteraceae;Solirubrobacter;unclassified Solirubrobacter;Solirubrobacter sp. URHD0082
1236	GCF_000426305.1	TRUE	TRUE	FALSE	FALSE	FALSE	TRUE	TRUE	1120998	98.86	0.45	cellular organisms;Bacteria;Terrabacteria group;Bacillota;Clostridia;Eubacteriales;Eubacteriales incertae sedis;Eubacteriales Family XIII. Incertae Sedis;Anaerovorax;Anaerovorax odorimutans;Anaerovorax odorimutans DSM 5092
1237	GCF_000426385.1	TRUE	TRUE	TRUE	FALSE	FALSE	FALSE	FALSE	1121017	99.01	0.15	cellular organisms;Bacteria;Terrabacteria group;Actinomycetota;Actinomycetes;Micrococcales;Intrasporangiaceae;Arsenicicoccus;Arsenicicoccus bolidensis;Arsenicicoccus bolidensis DSM 15745
1238	GCF_000426425.1	TRUE	TRUE	FALSE	FALSE	FALSE	FALSE	FALSE	1121111	99.88	0.16	cellular organisms;Bacteria;Terrabacteria group;Actinomycetota;Actinomycetes;Bifidobacteriales;Bifidobacteriaceae;Bifidobacterium;Bifidobacterium thermacidophilum;Bifidobacterium thermacidophilum subsp. thermacidophilum;Bifidobacterium thermacidophilum subsp. thermacidophilum DSM 15837
1239	GCF_000426445.1	TRUE	TRUE	TRUE	FALSE	FALSE	FALSE	FALSE	1121122	92.73	9.19	cellular organisms;Bacteria;Terrabacteria group;Actinomycetota;Actinomycetes;Micrococcales;Brevibacteriaceae;Brevibacterium;Brevibacterium album;Brevibacterium album DSM 18261
1240	GCF_000426505.1	TRUE	TRUE	FALSE	FALSE	FALSE	FALSE	FALSE	1122607	99.1	0.37	cellular organisms;Bacteria;Pseudomonadota;Alphaproteobacteria;Rhodospirillales;Thalassobaculaceae;Nisaea;Nisaea denitrificans;Nisaea denitrificans DSM 18348
1241	GCF_000426565.1	TRUE	TRUE	FALSE	FALSE	FALSE	FALSE	TRUE	1122978	98.88	0.34	cellular organisms;Bacteria;FCB group;Bacteroidetes/Chlorobi group;Bacteroidota;Bacteroidia;Bacteroidales;Prevotellaceae;Prevotella;Prevotella albensis;Prevotella albensis DSM 11370 = JCM 12258
1242	GCF_000426645.1	TRUE	TRUE	TRUE	FALSE	FALSE	FALSE	FALSE	1123241	99.19	0.59	cellular organisms;Bacteria;Terrabacteria group;Actinomycetota;Actinomycetes;Nakamurellales;Nakamurellaceae;Nakamurella;Nakamurella lactea;Nakamurella lactea DSM 19367
1243	GCF_000426685.1	TRUE	TRUE	TRUE	FALSE	FALSE	FALSE	FALSE	1123257	99.31	0.3	cellular organisms;Bacteria;Pseudomonadota;Gammaproteobacteria;Nevskiales;Sinobacteraceae;Solimonas;Solimonas flava;Solimonas flava DSM 18980
1244	GCF_000426765.1	TRUE	TRUE	TRUE	FALSE	TRUE	FALSE	FALSE	1123493	93.53	1.74	cellular organisms;Bacteria;Pseudomonadota;Gammaproteobacteria;Vibrionales;Vibrionaceae;Vibrio;Vibrio litoralis;Vibrio litoralis DSM 17657
1245	GCF_000426825.1	TRUE	TRUE	FALSE	FALSE	FALSE	TRUE	TRUE	1313301	99.7	0.3	cellular organisms;Bacteria;FCB group;Bacteroidetes/Chlorobi group;Bacteroidota;Cytophagia;Cytophagales;Thermonemataceae;Thermonema;Thermonema rossianum;Thermonema rossianum DSM 10300
1246	GCF_000426905.1	TRUE	TRUE	FALSE	FALSE	FALSE	TRUE	TRUE	398007	98.57	2.51	cellular organisms;Bacteria;Terrabacteria group;Cyanobacteriota/Melainabacteria group;Cyanobacteriota;Cyanophyceae;Nostocales;Aphanizomenonaceae;Dolichospermum;Dolichospermum circinale;Dolichospermum circinale AWQC131C
1247	GCF_000427335.1	TRUE	TRUE	TRUE	FALSE	FALSE	FALSE	TRUE	641526	88.21	1.08	cellular organisms;Bacteria;FCB group;Bacteroidetes/Chlorobi group;Bacteroidota;Flavobacteriia;Flavobacteriales;Flavobacteriaceae;Winogradskyella;Winogradskyella psychrotolerans;Winogradskyella psychrotolerans RS-3
1248	GCF_000427365.1	TRUE	TRUE	FALSE	FALSE	FALSE	FALSE	TRUE	880526	99.14	0.09	cellular organisms;Bacteria;FCB group;Bacteroidetes/Chlorobi group;Bacteroidota;Bacteroidia;Bacteroidales;Rikenellaceae;Rikenella;Rikenella microfusus;Rikenella microfusus DSM 15922
1249	GCF_000427405.1	TRUE	TRUE	TRUE	FALSE	FALSE	TRUE	TRUE	929703	100	0.3	cellular organisms;Bacteria;FCB group;Bacteroidetes/Chlorobi group;Bacteroidota;Cytophagia;Cytophagales;Spirosomaceae;Flectobacillus;Flectobacillus major;Flectobacillus major DSM 103
1250	GCF_000427425.1	TRUE	TRUE	FALSE	FALSE	FALSE	TRUE	TRUE	935948	99.4	0.1	cellular organisms;Bacteria;Terrabacteria group;Bacillota;Clostridia;Thermoanaerobacterales;Thermoanaerobacteraceae;Caldanaerobius;Caldanaerobius polysaccharolyticus;Caldanaerobius polysaccharolyticus DSM 13641
1251	GCF_000427445.1	TRUE	TRUE	TRUE	FALSE	FALSE	FALSE	FALSE	395964	99.12	0.27	cellular organisms;Bacteria;Pseudomonadota;Alphaproteobacteria;Hyphomicrobiales;Beijerinckiaceae;Methylocapsa;Methylocapsa acidiphila;Methylocapsa acidiphila B2
1252	GCF_000427565.1	TRUE	TRUE	FALSE	FALSE	FALSE	TRUE	TRUE	1119529	97.08	0.88	cellular organisms;Bacteria;Terrabacteria group;Bacillota;Clostridia;Thermoanaerobacterales;Thermoanaerobacteraceae;Carboxydothermus;Carboxydothermus ferrireducens;Carboxydothermus ferrireducens DSM 11255
1253	GCF_000427625.1	TRUE	TRUE	FALSE	FALSE	FALSE	FALSE	FALSE	1095552	98.15	2.46	cellular organisms;Bacteria;Pseudomonadota;Gammaproteobacteria;Methylococcales;Methylococcaceae;Methylobacter;Methylobacter luteus;Methylobacter luteus IMV-B-3098
1254	GCF_000427645.1	TRUE	TRUE	TRUE	FALSE	FALSE	FALSE	FALSE	1090319	99.21	1.67	cellular organisms;Bacteria;Pseudomonadota;Alphaproteobacteria;Sphingomonadales;Sphingomonadaceae;Sphingomonas;Sphingomonas phyllosphaerae;Sphingomonas phyllosphaerae FA2
1255	GCF_000427665.1	TRUE	TRUE	TRUE	FALSE	FALSE	FALSE	FALSE	1089551	99.1	0.68	cellular organisms;Bacteria;Pseudomonadota;Alphaproteobacteria;Rhodospirillales;Geminicoccaceae;Geminicoccus;Geminicoccus roseus;Geminicoccus roseus DSM 18922
1256	GCF_000427785.1	TRUE	TRUE	TRUE	FALSE	FALSE	FALSE	FALSE	1111733	99.01	0.72	cellular organisms;Bacteria;Pseudomonadota;Betaproteobacteria;Burkholderiales;Oxalobacteraceae;Massilia group;Massilia;Massilia alkalitolerans;Massilia alkalitolerans DSM 17462
1257	GCF_000427825.1	TRUE	TRUE	TRUE	FALSE	FALSE	FALSE	FALSE	1111737	97.4	0.45	cellular organisms;Bacteria;Terrabacteria group;Actinomycetota;Actinomycetes;Pseudonocardiales;Pseudonocardiaceae;Thermocrispum;Thermocrispum municipale;Thermocrispum municipale DSM 44069
1258	GCF_000427865.1	TRUE	TRUE	FALSE	FALSE	FALSE	FALSE	FALSE	1111729	99.04	1.76	cellular organisms;Bacteria;Terrabacteria group;Actinomycetota;Actinomycetes;Mycobacteriales;Corynebacteriaceae;Corynebacterium;Corynebacterium sputi;Corynebacterium sputi DSM 45148
1259	GCF_000427885.1	TRUE	TRUE	TRUE	FALSE	FALSE	FALSE	FALSE	1111731	96.79	1.24	cellular organisms;Bacteria;Terrabacteria group;Actinomycetota;Actinomycetes;Glycomycetales;Glycomycetaceae;Glycomyces;Glycomyces tenuis;Glycomyces tenuis DSM 44171
1260	GCF_000427905.1	TRUE	TRUE	FALSE	FALSE	FALSE	FALSE	FALSE	1111738	96.39	0.13	cellular organisms;Bacteria;Terrabacteria group;Actinomycetota;Actinomycetes;Pseudonocardiales;Pseudonocardiaceae;Thermocrispum;Thermocrispum agreste;Thermocrispum agreste DSM 44070
1261	GCF_000427965.1	TRUE	TRUE	TRUE	FALSE	FALSE	FALSE	TRUE	1122621	100	0.15	cellular organisms;Bacteria;FCB group;Bacteroidetes/Chlorobi group;Bacteroidota;Sphingobacteriia;Sphingobacteriales;Sphingobacteriaceae;Olivibacter;Olivibacter sitiensis;Olivibacter sitiensis DSM 17696
1262	GCF_000428065.1	TRUE	TRUE	FALSE	FALSE	FALSE	TRUE	TRUE	1123252	96.78	0.9	cellular organisms;Bacteria;Terrabacteria group;Bacillota;Bacilli;Bacillales;Thermoactinomycetaceae;Shimazuella;Shimazuella kribbensis;Shimazuella kribbensis DSM 45090
1263	GCF_000428145.1	TRUE	TRUE	TRUE	FALSE	FALSE	FALSE	FALSE	529086	99.17	1.02	cellular organisms;Bacteria;Pseudomonadota;Betaproteobacteria;Neisseriales;Chromobacteriaceae;Chitinilyticum;Chitinilyticum litopenaei;Chitinilyticum litopenaei DSM 21440
1264	GCF_000428465.1	TRUE	TRUE	TRUE	FALSE	FALSE	FALSE	FALSE	1121278	99.03	3.35	cellular organisms;Bacteria;Pseudomonadota;Betaproteobacteria;Burkholderiales;Burkholderiaceae;Chitinimonas;Chitinimonas koreensis;Chitinimonas koreensis DSM 17726
1265	GCF_000428725.1	TRUE	TRUE	TRUE	TRUE	TRUE	FALSE	FALSE	1278312	99.7	0.37	cellular organisms;Bacteria;Pseudomonadota;Gammaproteobacteria;Alteromonadales;Psychromonadaceae;Psychromonas;Psychromonas aquimarina;Psychromonas aquimarina ATCC BAA-1526
1266	GCF_000428765.1	TRUE	TRUE	TRUE	FALSE	FALSE	FALSE	FALSE	1121123	99.79	0.55	cellular organisms;Bacteria;Pseudomonadota;Alphaproteobacteria;Caulobacterales;Caulobacteraceae;Brevundimonas;Brevundimonas aveniformis;Brevundimonas aveniformis DSM 17977
1267	GCF_000428785.1	TRUE	TRUE	FALSE	FALSE	FALSE	FALSE	FALSE	1121351	98.59	0.03	cellular organisms;Bacteria;Pseudomonadota;Betaproteobacteria;Neisseriales;Neisseriaceae;Conchiformibius;Conchiformibius kuhniae;Conchiformibius kuhniae DSM 17694
1268	GCF_000428825.1	TRUE	TRUE	TRUE	FALSE	FALSE	TRUE	TRUE	1121411	98.7	1.62	cellular organisms;Bacteria;Thermodesulfobacteriota;Desulfovibrionia;Desulfovibrionales;Desulfomicrobiaceae;Desulfomicrobium;Desulfomicrobium escambiense;Desulfomicrobium escambiense DSM 10707
1269	GCF_000428845.1	TRUE	TRUE	TRUE	FALSE	FALSE	TRUE	TRUE	1121481	99.25	0.44	cellular organisms;Bacteria;FCB group;Bacteroidetes/Chlorobi group;Bacteroidota;Cytophagia;Cytophagales;Spirosomaceae;Dyadobacter;Dyadobacter alkalitolerans;Dyadobacter alkalitolerans DSM 23607
1270	GCF_000428885.1	TRUE	TRUE	TRUE	FALSE	FALSE	TRUE	FALSE	1121920	98.58	0.22	cellular organisms;Bacteria;Acidobacteriota;Holophagae;Holophagales;Holophagaceae;Geothrix;Geothrix fermentans;Geothrix fermentans DSM 14018
1271	GCF_000428905.1	TRUE	TRUE	TRUE	FALSE	FALSE	FALSE	FALSE	1121922	99.09	0.36	cellular organisms;Bacteria;Pseudomonadota;Gammaproteobacteria;Alteromonadales;Alteromonadaceae;Glaciecola;Glaciecola pallidula;Glaciecola pallidula DSM 14239 = ACAM 615
1272	GCF_000428945.1	TRUE	TRUE	TRUE	FALSE	FALSE	FALSE	FALSE	1121946	94.42	4.59	cellular organisms;Bacteria;Terrabacteria group;Actinomycetota;Actinomycetes;Micromonosporales;Micromonosporaceae;Hamadaea;Hamadaea tsunoensis;Hamadaea tsunoensis DSM 44101
1273	GCF_000428985.1	TRUE	TRUE	TRUE	FALSE	FALSE	FALSE	FALSE	1122201	99.54	0.66	cellular organisms;Bacteria;Pseudomonadota;Gammaproteobacteria;Oceanospirillales;Oceanospirillaceae;Marinobacterium;Marinobacterium litorale;Marinobacterium litorale DSM 23545
1274	GCF_000429005.1	TRUE	TRUE	TRUE	FALSE	FALSE	FALSE	FALSE	1122612	99.77	0.59	cellular organisms;Bacteria;Pseudomonadota;Alphaproteobacteria;Sphingomonadales;Sphingomonadaceae;Novosphingobium;Novosphingobium acidiphilum;Novosphingobium acidiphilum DSM 19966
1275	GCF_000429045.1	TRUE	TRUE	TRUE	FALSE	FALSE	FALSE	FALSE	1123229	99.18	0.96	cellular organisms;Bacteria;Pseudomonadota;Alphaproteobacteria;Hyphomicrobiales;Salinarimonadaceae;Salinarimonas;Salinarimonas rosea;Salinarimonas rosea DSM 21201
1276	GCF_000429085.1	TRUE	TRUE	TRUE	FALSE	FALSE	FALSE	FALSE	1123319	100	0.51	cellular organisms;Bacteria;Terrabacteria group;Actinomycetota;Actinomycetes;Kitasatosporales;Streptomycetaceae;Streptomyces;Streptomyces flavidovirens;Streptomyces flavidovirens DSM 40150
1277	GCF_000429105.1	TRUE	TRUE	FALSE	FALSE	FALSE	FALSE	FALSE	1120946	99.29	0.47	cellular organisms;Bacteria;Terrabacteria group;Actinomycetota;Actinomycetes;Actinomycetales;Actinomycetaceae;Schaalia;Schaalia suimastitidis;Schaalia suimastitidis DSM 15538
1278	GCF_000429125.1	TRUE	TRUE	TRUE	FALSE	FALSE	FALSE	TRUE	1120951	96.36	0.21	cellular organisms;Bacteria;FCB group;Bacteroidetes/Chlorobi group;Bacteroidota;Flavobacteriia;Flavobacteriales;Flavobacteriaceae;Aequorivita;Aequorivita capsosiphonis;Aequorivita capsosiphonis DSM 23843
1279	GCF_000429145.1	TRUE	TRUE	TRUE	FALSE	TRUE	FALSE	FALSE	1120953	99.66	0.76	cellular organisms;Bacteria;Pseudomonadota;Gammaproteobacteria;Alteromonadales;Alteromonadaceae;Aestuariibacter;Aestuariibacter salexigens;Aestuariibacter salexigens DSM 15300
1280	GCF_000429245.1	TRUE	TRUE	TRUE	FALSE	FALSE	FALSE	FALSE	1120942	100	0.47	cellular organisms;Bacteria;Terrabacteria group;Actinomycetota;Actinomycetes;Actinomycetales;Actinomycetaceae;Schaalia;Schaalia georgiae;Schaalia georgiae DSM 6843
1281	GCF_000429305.1	TRUE	TRUE	FALSE	FALSE	FALSE	TRUE	TRUE	1121453	99.4	0.11	cellular organisms;Bacteria;Thermodesulfobacteriota;Desulfovibrionia;Desulfovibrionales;Desulfovibrionaceae;Desulfovibrio;Desulfovibrio inopinatus;Desulfovibrio inopinatus DSM 10711
1282	GCF_000429325.1	TRUE	TRUE	FALSE	FALSE	FALSE	FALSE	TRUE	1121462	99.51	0.49	cellular organisms;Bacteria;Thermodesulfobacteriota;Desulfovibrionia;Desulfovibrionales;Desulfovibrionaceae;Fundidesulfovibrio;Fundidesulfovibrio putealis;Fundidesulfovibrio putealis DSM 16056
1283	GCF_000429365.1	TRUE	TRUE	TRUE	FALSE	FALSE	FALSE	FALSE	1121479	99.71	0.68	cellular organisms;Bacteria;Pseudomonadota;Alphaproteobacteria;Rhodobacterales;Paracoccaceae;Pseudodonghicola;Pseudodonghicola xiamenensis;Pseudodonghicola xiamenensis DSM 18339
1284	GCF_000429405.1	TRUE	TRUE	TRUE	FALSE	FALSE	TRUE	TRUE	1120966	99.39	0.55	cellular organisms;Bacteria;FCB group;Bacteroidetes/Chlorobi group;Bacteroidota;Cytophagia;Cytophagales;Cyclobacteriaceae;Algoriphagus;Algoriphagus marincola;Algoriphagus marincola DSM 16067
1285	GCF_000429425.1	TRUE	TRUE	TRUE	FALSE	FALSE	TRUE	TRUE	1120965	99.2	0.65	cellular organisms;Bacteria;FCB group;Bacteroidetes/Chlorobi group;Bacteroidota;Cytophagia;Cytophagales;Cyclobacteriaceae;Algoriphagus;Algoriphagus mannitolivorans;Algoriphagus mannitolivorans DSM 15301
1286	GCF_000429445.1	TRUE	TRUE	TRUE	FALSE	FALSE	TRUE	TRUE	1120967	99.53	0.18	cellular organisms;Bacteria;FCB group;Bacteroidetes/Chlorobi group;Bacteroidota;Cytophagia;Cytophagales;Cyclobacteriaceae;Algoriphagus;Algoriphagus terrigena;Algoriphagus terrigena DSM 22685
1287	GCF_000429465.1	TRUE	TRUE	TRUE	FALSE	FALSE	TRUE	TRUE	1120968	99.39	1.48	cellular organisms;Bacteria;FCB group;Bacteroidetes/Chlorobi group;Bacteroidota;Cytophagia;Cytophagales;Cyclobacteriaceae;Algoriphagus;Algoriphagus vanfongensis;Algoriphagus vanfongensis DSM 17529
1288	GCF_000429485.1	TRUE	TRUE	TRUE	FALSE	TRUE	FALSE	FALSE	1120969	99.18	0.65	cellular organisms;Bacteria;Pseudomonadota;Gammaproteobacteria;Alteromonadales;Alteromonadaceae;Aliagarivorans;Aliagarivorans marinus;Aliagarivorans marinus DSM 23064
1289	GCF_000429505.1	TRUE	TRUE	TRUE	FALSE	TRUE	FALSE	FALSE	1120970	98.4	0.21	cellular organisms;Bacteria;Pseudomonadota;Gammaproteobacteria;Alteromonadales;Alteromonadaceae;Aliagarivorans;Aliagarivorans taiwanensis;Aliagarivorans taiwanensis DSM 22990
1290	GCF_000429525.1	TRUE	TRUE	FALSE	FALSE	FALSE	TRUE	TRUE	1120971	98.98	0.69	cellular organisms;Bacteria;Terrabacteria group;Bacillota;Bacilli;Bacillales;Alicyclobacillaceae;Alicyclobacillus;Alicyclobacillus contaminans;Alicyclobacillus contaminans DSM 17975
1291	GCF_000429545.1	TRUE	TRUE	TRUE	FALSE	FALSE	FALSE	TRUE	1121011	98.11	0.57	cellular organisms;Bacteria;FCB group;Bacteroidetes/Chlorobi group;Bacteroidota;Flavobacteriia;Flavobacteriales;Flavobacteriaceae;Arenibacter;Arenibacter certesii;Arenibacter certesii DSM 19833
1292	GCF_000429585.1	TRUE	TRUE	FALSE	FALSE	FALSE	TRUE	TRUE	1121024	98.31	0.25	cellular organisms;Bacteria;Terrabacteria group;Bacillota;Bacilli;Lactobacillales;Carnobacteriaceae;Atopococcus;Atopococcus tabaci;Atopococcus tabaci DSM 17538
1293	GCF_000429605.1	TRUE	FALSE	FALSE	FALSE	FALSE	FALSE	FALSE	1121032	99.91	0.19	cellular organisms;Bacteria;Pseudomonadota;Betaproteobacteria;Rhodocyclales;Azonexaceae;Azonexus;Azonexus hydrophilus;Azonexus hydrophilus DSM 23864
1294	GCF_000429625.1	TRUE	TRUE	TRUE	FALSE	FALSE	FALSE	FALSE	1121033	99.82	0.12	cellular organisms;Bacteria;Pseudomonadota;Alphaproteobacteria;Rhodospirillales;Azospirillaceae;Azospirillum;Azospirillum halopraeferens;Azospirillum halopraeferens DSM 3675
1295	GCF_000429645.1	TRUE	TRUE	TRUE	FALSE	FALSE	FALSE	FALSE	1121034	100	0.44	cellular organisms;Bacteria;Pseudomonadota;Alphaproteobacteria;Rhodospirillales;Azospirillaceae;Niveispirillum;Niveispirillum irakense;Niveispirillum irakense DSM 11586
1296	GCF_000429665.1	TRUE	TRUE	FALSE	FALSE	FALSE	FALSE	FALSE	1121035	99.81	0.19	cellular organisms;Bacteria;Pseudomonadota;Betaproteobacteria;Rhodocyclales;Rhodocyclaceae;Azovibrio;Azovibrio restrictus;Azovibrio restrictus DSM 23866
1297	GCF_000429685.1	TRUE	TRUE	FALSE	FALSE	FALSE	TRUE	TRUE	1121085	98.82	0.54	cellular organisms;Bacteria;Terrabacteria group;Bacillota;Bacilli;Bacillales;Bacillaceae;Salibacterium;Salibacterium aidingense;Salibacterium aidingense DSM 18341
1298	GCF_000429705.1	TRUE	TRUE	FALSE	FALSE	FALSE	TRUE	TRUE	1121086	99.35	0.22	cellular organisms;Bacteria;Terrabacteria group;Bacillota;Bacilli;Bacillales;Bacillaceae;Alteribacter;Alteribacter aurantiacus;Alteribacter aurantiacus DSM 18675
1299	GCF_000429765.1	TRUE	TRUE	TRUE	FALSE	FALSE	FALSE	FALSE	1121271	99.41	1.32	cellular organisms;Bacteria;Pseudomonadota;Alphaproteobacteria;Rhodobacterales;Paracoccaceae;Gemmobacter;Gemmobacter nectariphilus;Gemmobacter nectariphilus DSM 15620
1300	GCF_000429785.1	TRUE	TRUE	FALSE	FALSE	FALSE	FALSE	FALSE	1121274	99.25	1.79	cellular organisms;Bacteria;Pseudomonadota;Betaproteobacteria;Neisseriales;Chromobacteriaceae;Chitinibacter;Chitinibacter tainanensis;Chitinibacter tainanensis DSM 15459
1301	GCF_000429825.1	TRUE	TRUE	FALSE	FALSE	FALSE	TRUE	TRUE	1121347	97.29	0.65	cellular organisms;Bacteria;Terrabacteria group;Bacillota;Bacilli;Bacillales;Paenibacillaceae;Cohnella;Cohnella thermotolerans;Cohnella thermotolerans DSM 17683
1302	GCF_000429845.1	TRUE	TRUE	TRUE	FALSE	FALSE	FALSE	FALSE	1121349	99.92	0.52	cellular organisms;Bacteria;Pseudomonadota;Betaproteobacteria;Burkholderiales;Comamonadaceae;Comamonas;Comamonas composti;Comamonas composti DSM 21721
1303	GCF_000429865.1	TRUE	TRUE	TRUE	FALSE	FALSE	FALSE	FALSE	422296	99.13	0.2	cellular organisms;Bacteria;Pseudomonadota;Alphaproteobacteria;Hyphomicrobiales;Devosiaceae;Cucumibacter;Cucumibacter marinus;Cucumibacter marinus DSM 18995
1304	GCF_000429945.1	TRUE	TRUE	TRUE	FALSE	FALSE	FALSE	FALSE	1121403	99.66	0.09	cellular organisms;Bacteria;Thermodesulfobacteriota;Desulfobulbia;Desulfobulbales;Desulfobulbaceae;Desulfogranum;Desulfogranum japonicum;Desulfogranum japonicum DSM 18378
1305	GCF_000429965.1	TRUE	TRUE	TRUE	FALSE	FALSE	FALSE	FALSE	1121404	99.66	0.2	cellular organisms;Bacteria;Thermodesulfobacteriota;Desulfobulbia;Desulfobulbales;Desulfobulbaceae;Desulfogranum;Desulfogranum mediterraneum;Desulfogranum mediterraneum DSM 13871
1306	GCF_000429985.1	TRUE	TRUE	TRUE	FALSE	FALSE	TRUE	TRUE	1121441	100	0.74	cellular organisms;Bacteria;Thermodesulfobacteriota;Desulfovibrionia;Desulfovibrionales;Desulfovibrionaceae;Maridesulfovibrio;Maridesulfovibrio bastinii;Maridesulfovibrio bastinii DSM 16055
1307	GCF_000430005.1	TRUE	TRUE	FALSE	FALSE	FALSE	TRUE	TRUE	1121443	92.52	0.11	cellular organisms;Bacteria;Thermodesulfobacteriota;Desulfovibrionia;Desulfovibrionales;Desulfovibrionaceae;Desulfovibrio;Desulfovibrio cuneatus;Desulfovibrio cuneatus DSM 11391
1308	GCF_000430025.1	TRUE	TRUE	TRUE	FALSE	FALSE	FALSE	TRUE	1121899	99.53	0.16	cellular organisms;Bacteria;FCB group;Bacteroidetes/Chlorobi group;Bacteroidota;Flavobacteriia;Flavobacteriales;Flavobacteriaceae;Flavobacterium;Flavobacterium suncheonense;Flavobacterium suncheonense GH29-5 = DSM 17707
1309	GCF_000430045.1	TRUE	TRUE	FALSE	FALSE	FALSE	TRUE	TRUE	926560	98.92	0.04	cellular organisms;Bacteria;Terrabacteria group;Deinococcota;Deinococci;Thermales;Thermaceae;Calidithermus;Calidithermus chliarophilus;Calidithermus chliarophilus DSM 9957
1310	GCF_000430505.1	TRUE	TRUE	FALSE	FALSE	FALSE	TRUE	TRUE	1121902	99.7	0.3	cellular organisms;Bacteria;FCB group;Bacteroidetes/Chlorobi group;Bacteroidota;Cytophagia;Cytophagales;Microscillaceae;Eisenibacter;Eisenibacter elegans;Eisenibacter elegans DSM 3317
1311	GCF_000430525.1	TRUE	TRUE	FALSE	FALSE	FALSE	FALSE	TRUE	1122981	98.75	0.05	cellular organisms;Bacteria;FCB group;Bacteroidetes/Chlorobi group;Bacteroidota;Bacteroidia;Bacteroidales;Prevotellaceae;Prevotella;Prevotella corporis;Prevotella corporis DSM 18810 = JCM 8529
1312	GCF_000430545.1	TRUE	TRUE	FALSE	FALSE	FALSE	FALSE	FALSE	1123347	99.18	0.94	cellular organisms;Bacteria;FCB group;Bacteroidetes/Chlorobi group;Bacteroidota;Flavobacteriia;Flavobacteriales;Flavobacteriaceae;Tenacibaculum;Tenacibaculum ovolyticum;Tenacibaculum ovolyticum DSM 18103
1313	GCF_000430585.1	TRUE	TRUE	FALSE	FALSE	FALSE	TRUE	TRUE	1120972	99.29	0.42	cellular organisms;Bacteria;Terrabacteria group;Bacillota;Bacilli;Bacillales;Alicyclobacillaceae;Alicyclobacillus;Alicyclobacillus herbarius;Alicyclobacillus herbarius DSM 13609
1314	GCF_000430625.1	TRUE	TRUE	FALSE	FALSE	FALSE	TRUE	TRUE	1121002	98.16	1.64	cellular organisms;Bacteria;Terrabacteria group;Bacillota;Bacilli;Bacillales;Paenibacillaceae;Aneurinibacillus group;Aneurinibacillus;Aneurinibacillus terranovensis;Aneurinibacillus terranovensis DSM 18919
1315	GCF_000430645.1	TRUE	TRUE	FALSE	FALSE	FALSE	FALSE	FALSE	1121006	98.47	1.49	cellular organisms;Bacteria;FCB group;Bacteroidetes/Chlorobi group;Bacteroidota;Flavobacteriia;Flavobacteriales;Flavobacteriaceae;Aquimarina;Aquimarina latercula;Aquimarina latercula DSM 2041
1316	GCF_000430685.1	TRUE	TRUE	FALSE	FALSE	FALSE	TRUE	TRUE	1123405	99.37	1.04	cellular organisms;Bacteria;Terrabacteria group;Bacillota;Bacilli;Bacillales;Sporolactobacillaceae;Tuberibacillus;Tuberibacillus calidus;Tuberibacillus calidus DSM 17572
1317	GCF_000430705.1	TRUE	TRUE	TRUE	FALSE	FALSE	FALSE	FALSE	1121019	98.26	0.53	cellular organisms;Bacteria;Terrabacteria group;Actinomycetota;Actinomycetes;Micrococcales;Micrococcaceae;Arthrobacter;Arthrobacter castelli;Arthrobacter castelli DSM 16402
1318	GCF_000430725.1	TRUE	TRUE	TRUE	FALSE	FALSE	FALSE	FALSE	1121030	99.52	1.54	cellular organisms;Bacteria;Pseudomonadota;Betaproteobacteria;Burkholderiales;Sphaerotilaceae;Azohydromonas;Azohydromonas australica;Azohydromonas australica DSM 1124
1319	GCF_000430745.1	TRUE	TRUE	FALSE	FALSE	FALSE	TRUE	TRUE	1121091	98.92	0.48	cellular organisms;Bacteria;Terrabacteria group;Bacillota;Bacilli;Bacillales;Bacillaceae;Fictibacillus;Fictibacillus gelatini;Fictibacillus gelatini DSM 15865
1320	GCF_000430785.1	TRUE	TRUE	FALSE	FALSE	FALSE	TRUE	TRUE	1121093	98.55	2.12	cellular organisms;Bacteria;Terrabacteria group;Bacillota;Bacilli;Bacillales;Bacillaceae;Ectobacillus;Ectobacillus panaciterrae;Ectobacillus panaciterrae DSM 19096
1321	GCF_000430805.1	TRUE	TRUE	TRUE	FALSE	FALSE	FALSE	FALSE	1121275	98.96	0.56	cellular organisms;Bacteria;Pseudomonadota;Betaproteobacteria;Neisseriales;Chromobacteriaceae;Chitinilyticum;Chitinilyticum aquatile;Chitinilyticum aquatile DSM 21506
1322	GCF_000430845.1	TRUE	TRUE	TRUE	FALSE	FALSE	FALSE	TRUE	1121287	99.52	0.08	cellular organisms;Bacteria;FCB group;Bacteroidetes/Chlorobi group;Bacteroidota;Flavobacteriia;Flavobacteriales;Weeksellaceae;Chryseobacterium group;Chryseobacterium;Chryseobacterium gregarium;Chryseobacterium gregarium DSM 19109
1323	GCF_000430885.1	TRUE	TRUE	FALSE	FALSE	FALSE	TRUE	TRUE	1121422	99.12	0.88	cellular organisms;Bacteria;Terrabacteria group;Bacillota;Clostridia;Eubacteriales;Desulfallaceae;Desulfotruncus;Desulfotruncus alcoholivorax;Desulfotruncus alcoholivorax DSM 16058
1324	GCF_000430995.1	TRUE	TRUE	FALSE	FALSE	FALSE	TRUE	TRUE	941824	97.29	2.22	cellular organisms;Bacteria;Terrabacteria group;Bacillota;Clostridia;Eubacteriales;Clostridiaceae;Thermobrachium;Thermobrachium celere;Thermobrachium celere DSM 8682
1325	GCF_000439255.1	TRUE	TRUE	TRUE	TRUE	TRUE	FALSE	FALSE	1197719	99.34	0.98	cellular organisms;Bacteria;Pseudomonadota;Gammaproteobacteria;Enterobacterales;Enterobacteriaceae;Salmonella;Salmonella bongori;Salmonella bongori N268-08
1326	GCF_000439435.1	TRUE	TRUE	FALSE	FALSE	FALSE	FALSE	FALSE	1276220	97.43	0.33	cellular organisms;Bacteria;Terrabacteria group;Mycoplasmatota;Mollicutes;Entomoplasmatales;Spiroplasmataceae;Spiroplasma;Spiroplasma taiwanense;Spiroplasma taiwanense CT-1
1327	GCF_000439455.1	TRUE	TRUE	FALSE	FALSE	FALSE	FALSE	FALSE	1276221	98.74	0.33	cellular organisms;Bacteria;Terrabacteria group;Mycoplasmatota;Mollicutes;Entomoplasmatales;Spiroplasmataceae;Spiroplasma;Spiroplasma diminutum;Spiroplasma diminutum CUAS-1
1328	GCF_000439775.1	TRUE	TRUE	FALSE	FALSE	FALSE	FALSE	FALSE	1173064	98.59	1.74	cellular organisms;Bacteria;Pseudomonadota;Alphaproteobacteria;Rickettsiales;Anaplasmataceae;Anaplasma;phagocytophilum group;Anaplasma phagocytophilum;Anaplasma phagocytophilum str. JM
1329	GCF_000439915.2	TRUE	TRUE	FALSE	FALSE	FALSE	TRUE	TRUE	1346615	99.62	0.27	cellular organisms;Bacteria;Terrabacteria group;Bacillota;Bacilli;Lactobacillales;Lactobacillaceae;Lactobacillus;Lactobacillus gasseri;Lactobacillus gasseri 2016
1330	GCF_000442255.1	TRUE	TRUE	TRUE	FALSE	FALSE	FALSE	FALSE	1123237	93.55	2.6	cellular organisms;Bacteria;Pseudomonadota;Alphaproteobacteria;Rhodobacterales;Roseobacteraceae;Salipiger;Salipiger mucosus;Salipiger mucosus DSM 16094
1331	GCF_000442275.2	TRUE	TRUE	TRUE	FALSE	FALSE	FALSE	FALSE	1123360	100	0.2	cellular organisms;Bacteria;Pseudomonadota;Alphaproteobacteria;Rhodobacterales;Roseobacteraceae;Litoreibacter;Litoreibacter arenae;Litoreibacter arenae DSM 19593
1332	GCF_000442985.1	TRUE	TRUE	TRUE	FALSE	FALSE	FALSE	FALSE	1300224	91.68	5.43	cellular organisms;Bacteria;Pseudomonadota;Alphaproteobacteria;Hyphomicrobiales;Rhizobiaceae;Rhizobium/Agrobacterium group;Agrobacterium;Agrobacterium tumefaciens complex;Agrobacterium fabacearum;Agrobacterium fabacearum P4
1333	GCF_000443165.1	TRUE	TRUE	TRUE	FALSE	FALSE	FALSE	FALSE	1348657	90.08	3.04	cellular organisms;Bacteria;Pseudomonadota;Betaproteobacteria;Rhodocyclales;Zoogloeaceae;Thauera;Thauera terpenica;Thauera terpenica 58Eu
1334	GCF_000444995.1	TRUE	TRUE	TRUE	FALSE	FALSE	FALSE	FALSE	1367847	99.35	0.15	cellular organisms;Bacteria;Pseudomonadota;Alphaproteobacteria;Rhodobacterales;Paracoccaceae;Paracoccus;Paracoccus aminophilus;Paracoccus aminophilus JCM 7686
1335	GCF_000445065.1	TRUE	TRUE	TRUE	FALSE	FALSE	FALSE	FALSE	1329909	92.68	5.98	cellular organisms;Bacteria;Pseudomonadota;Alphaproteobacteria;Sphingomonadales;Sphingomonadaceae;Sphingobium;Sphingobium quisquiliarum;Sphingobium quisquiliarum P25
1336	GCF_000445125.1	TRUE	TRUE	TRUE	FALSE	FALSE	FALSE	FALSE	1096930	96.55	7.62	cellular organisms;Bacteria;Pseudomonadota;Alphaproteobacteria;Sphingomonadales;Sphingomonadaceae;Novosphingobium;Novosphingobium lindaniclasticum;Novosphingobium lindaniclasticum LE124
1337	GCF_000445445.2	TRUE	TRUE	FALSE	FALSE	FALSE	TRUE	TRUE	1123288	100	3.55	cellular organisms;Bacteria;Terrabacteria group;Bacillota;Negativicutes;Selenomonadales;Sporomusaceae;Sporomusa;Sporomusa ovata;Sporomusa ovata DSM 2662
1338	GCF_000445475.1	TRUE	TRUE	FALSE	FALSE	FALSE	TRUE	TRUE	1172190	95.26	1.69	cellular organisms;Bacteria;Campylobacterota;Epsilonproteobacteria;Campylobacterales;Thiovulaceae;Sulfurimonas;Sulfurimonas hongkongensis
1339	GCF_000447205.1	TRUE	TRUE	TRUE	FALSE	FALSE	FALSE	FALSE	1346791	93.81	6.21	cellular organisms;Bacteria;Pseudomonadota;Alphaproteobacteria;Sphingomonadales;Sphingomonadaceae;Sphingobium;Sphingobium ummariense;Sphingobium ummariense RL-3
1340	GCF_000447675.1	TRUE	TRUE	FALSE	FALSE	FALSE	TRUE	TRUE	1291379	99.86	1.45	cellular organisms;Bacteria;Spirochaetota;Spirochaetia;Spirochaetales;Treponemataceae;Treponema;Treponema pedis;Treponema pedis str. T A4
1341	GCF_000452845.1	TRUE	TRUE	TRUE	FALSE	FALSE	FALSE	FALSE	46257	99.54	3.5	cellular organisms;Bacteria;Pseudomonadota;Gammaproteobacteria;Pseudomonadales;Pseudomonadaceae;Pseudomonas;Pseudomonas syringae group;Pseudomonas avellanae
1342	GCF_000454025.1	TRUE	TRUE	TRUE	FALSE	FALSE	FALSE	FALSE	1221524	96.93	1.47	cellular organisms;Bacteria;Terrabacteria group;Actinomycetota;Actinomycetes;Pseudonocardiales;Pseudonocardiaceae;Amycolatopsis;Amycolatopsis mediterranei;Amycolatopsis mediterranei RB
1343	GCF_000454065.1	TRUE	TRUE	FALSE	FALSE	FALSE	TRUE	TRUE	1346613	84.47	8.69	cellular organisms;Bacteria;Terrabacteria group;Bacillota;Bacilli;Bacillales;Paenibacillaceae;Brevibacillus;Brevibacillus thermoruber;Brevibacillus thermoruber 423
1344	GCF_000454545.1	TRUE	TRUE	TRUE	FALSE	FALSE	FALSE	FALSE	1219375	98.11	0.86	cellular organisms;Bacteria;Pseudomonadota;Gammaproteobacteria;Xanthomonadales;Xanthomonadaceae;Xanthomonas;Xanthomonas cassavae;Xanthomonas cassavae CFBP 4642
1345	GCF_000454725.1	TRUE	TRUE	FALSE	FALSE	FALSE	FALSE	FALSE	1046581	97.58	0.19	cellular organisms;Bacteria;PVC group;Chlamydiota;Chlamydiia;Chlamydiales;Chlamydiaceae;Chlamydia/Chlamydophila group;Chlamydia;Chlamydia ibidis;Chlamydia ibidis 10-1398/6
1346	GCF_000455265.1	TRUE	TRUE	FALSE	FALSE	FALSE	TRUE	TRUE	1274374	98.64	0.11	cellular organisms;Bacteria;Terrabacteria group;Bacillota;Bacilli;Bacillales;Paenibacillaceae;Paenibacillus;Paenibacillus antibioticophila
1347	GCF_000455285.1	TRUE	TRUE	FALSE	FALSE	FALSE	TRUE	TRUE	1211844	98.74	0.38	cellular organisms;Bacteria;Terrabacteria group;Bacillota;Erysipelotrichia;Erysipelotrichales;Erysipelotrichaceae;Candidatus Stoquefichus;Candidatus Stoquefichus massiliensis;Candidatus Stoquefichus massiliensis AP9
1348	GCF_000455485.1	TRUE	TRUE	FALSE	FALSE	FALSE	TRUE	TRUE	1280390	95.48	1.4	cellular organisms;Bacteria;Terrabacteria group;Bacillota;Bacilli;Bacillales;Paenibacillaceae;Gorillibacterium;Gorillibacterium massiliense
1349	GCF_000455525.1	TRUE	FALSE	TRUE	FALSE	FALSE	FALSE	FALSE	1229780	93.78	0.84	cellular organisms;Bacteria;Terrabacteria group;Actinomycetota;Acidimicrobiia;Acidimicrobiales;Microthrixaceae;Candidatus Microthrix;Candidatus Microthrix parvicella;Candidatus Microthrix parvicella RN1
1350	GCF_000455605.1	TRUE	TRUE	FALSE	FALSE	FALSE	FALSE	TRUE	1094466	98.59	0.08	cellular organisms;Bacteria;FCB group;Bacteroidetes/Chlorobi group;Bacteroidota;Flavobacteriia;Flavobacteriales;Flavobacteriaceae;Flavobacterium;Flavobacterium indicum;Flavobacterium indicum GPTSA100-9 = DSM 17447
1351	GCF_000466965.1	TRUE	TRUE	TRUE	FALSE	FALSE	FALSE	FALSE	1337093	86	0.29	cellular organisms;Bacteria;Pseudomonadota;Alphaproteobacteria;Rhodobacterales;Paracoccaceae;Limimaricola;Limimaricola cinnabarinus;Limimaricola cinnabarinus LL-001
1352	GCF_000467125.1	TRUE	TRUE	TRUE	TRUE	TRUE	FALSE	FALSE	1219065	99.29	0.8	cellular organisms;Bacteria;Pseudomonadota;Gammaproteobacteria;Vibrionales;Vibrionaceae;Vibrio;Vibrio proteolyticus;Vibrio proteolyticus NBRC 13287
1353	GCF_000468015.1	TRUE	TRUE	FALSE	FALSE	FALSE	TRUE	TRUE	411473	95.66	1.52	cellular organisms;Bacteria;Terrabacteria group;Bacillota;Clostridia;Eubacteriales;Oscillospiraceae;Ruminococcus;Ruminococcus callidus;Ruminococcus callidus ATCC 27760
1354	GCF_000468495.1	TRUE	TRUE	TRUE	FALSE	FALSE	FALSE	TRUE	1121448	98.79	1.14	cellular organisms;Bacteria;Thermodesulfobacteriota;Desulfovibrionia;Desulfovibrionales;Desulfovibrionaceae;Megalodesulfovibrio;Megalodesulfovibrio gigas;Megalodesulfovibrio gigas DSM 1382 = ATCC 19364
1355	GCF_000468535.1	TRUE	TRUE	FALSE	FALSE	FALSE	TRUE	TRUE	1354300	94.26	1.32	cellular organisms;Bacteria;Terrabacteria group;Bacillota;Tissierellia;Tissierellales;Peptoniphilaceae;Peptoniphilus;Peptoniphilus mikwangii
1356	GCF_000468615.2	FALSE	FALSE	FALSE	FALSE	FALSE	FALSE	FALSE	1348584	95	5.56	cellular organisms;Bacteria;FCB group;Bacteroidetes/Chlorobi group;Bacteroidota;Flavobacteriia;Flavobacteriales;Flavobacteriaceae;Cellulophaga;Cellulophaga baltica;Cellulophaga baltica 18
1357	GCF_000468635.1	TRUE	TRUE	TRUE	FALSE	FALSE	FALSE	TRUE	1115809	98.88	0.67	cellular organisms;Bacteria;FCB group;Bacteroidetes/Chlorobi group;Bacteroidota;Bacteroidia;Bacteroidales;Prevotellaceae;Prevotella;Prevotella baroniae;Prevotella baroniae F0067
1358	GCF_000468955.1	TRUE	TRUE	FALSE	FALSE	FALSE	TRUE	TRUE	1295826	99.28	1.11	cellular organisms;Bacteria;Terrabacteria group;Bacillota;Bacilli;Lactobacillales;Streptococcaceae;Lactococcus;Lactococcus cremoris;Lactococcus cremoris subsp. cremoris;Lactococcus cremoris subsp. cremoris KW2
1359	GCF_000469155.1	TRUE	TRUE	FALSE	FALSE	FALSE	FALSE	FALSE	1397666	98.31	0.68	cellular organisms;Bacteria;Pseudomonadota;Alphaproteobacteria;Alphaproteobacteria incertae sedis;PS1 clade;Candidatus Micropelagos;Candidatus Micropelagos thuwalensis
1360	GCF_000469325.1	TRUE	TRUE	FALSE	FALSE	FALSE	TRUE	TRUE	1231336	98.19	1.82	cellular organisms;Bacteria;Terrabacteria group;Bacillota;Bacilli;Lactobacillales;Lactobacillaceae;Schleiferilactobacillus;Schleiferilactobacillus shenzhenensis;Schleiferilactobacillus shenzhenensis LY-73
1361	GCF_000469465.1	TRUE	TRUE	FALSE	FALSE	FALSE	TRUE	TRUE	1321820	91.68	0.51	cellular organisms;Bacteria;Terrabacteria group;Bacillota;Bacilli;Bacillales;Bacillales incertae sedis;Bacillales Family XI. Incertae Sedis;Gemella;Gemella bergeri;Gemella bergeri ATCC 700627
1362	GCF_000470255.1	TRUE	TRUE	FALSE	FALSE	FALSE	FALSE	FALSE	1305786	97.79	0.9	cellular organisms;Bacteria;Pseudomonadota;Betaproteobacteria;Neisseriales;Neisseriaceae;Kingella;Kingella kingae;Kingella kingae KK12
1363	GCF_000470775.1	TRUE	TRUE	FALSE	FALSE	FALSE	FALSE	FALSE	1389489	89.33	1.99	cellular organisms;Bacteria;Terrabacteria group;Actinomycetota;Actinomycetes;Micrococcales;Microbacteriaceae;Leifsonia;Leifsonia xyli;Leifsonia xyli subsp. cynodontis;Leifsonia xyli subsp. cynodontis DSM 46306
1364	GCF_000471025.2	TRUE	TRUE	FALSE	FALSE	FALSE	FALSE	FALSE	1143323	98.04	0.1	cellular organisms;Bacteria;PVC group;Chlamydiota;Chlamydiia;Chlamydiales;Chlamydiaceae;Chlamydia/Chlamydophila group;Chlamydia;Chlamydia gallinacea;Chlamydia gallinacea 08-1274/3
1365	GCF_000471625.1	TRUE	TRUE	TRUE	FALSE	FALSE	FALSE	FALSE	1354303	99.04	1.55	cellular organisms;Bacteria;Pseudomonadota;Gammaproteobacteria;Moraxellales;Moraxellaceae;Psychrobacter;Psychrobacter aquaticus;Psychrobacter aquaticus CMS 56
1366	GCF_000471645.3	TRUE	TRUE	FALSE	FALSE	TRUE	FALSE	FALSE	1387197	96.63	0.09	cellular organisms;Bacteria;Pseudomonadota;Gammaproteobacteria;Orbales;Orbaceae;Candidatus Schmidhempelia;Candidatus Schmidhempelia bombi;Candidatus Schmidhempelia bombi str. Bimp
1367	GCF_000472525.1	TRUE	TRUE	TRUE	FALSE	FALSE	FALSE	FALSE	948106	99.94	0.52	cellular organisms;Bacteria;Pseudomonadota;Betaproteobacteria;Burkholderiales;Burkholderiaceae;Paraburkholderia;Paraburkholderia dilworthii
1368	GCF_000472825.1	TRUE	TRUE	TRUE	FALSE	FALSE	FALSE	FALSE	1038869	98.35	0.61	cellular organisms;Bacteria;Pseudomonadota;Betaproteobacteria;Burkholderiales;Burkholderiaceae;Paraburkholderia;Paraburkholderia mimosarum;Paraburkholderia mimosarum LMG 23256 = NBRC 106338
1369	GCF_000472905.1	TRUE	TRUE	FALSE	FALSE	FALSE	TRUE	TRUE	1111479	99.4	0.88	cellular organisms;Bacteria;Terrabacteria group;Bacillota;Bacilli;Bacillales;Alicyclobacillaceae;Alicyclobacillus;Alicyclobacillus pomorum;Alicyclobacillus pomorum DSM 14955
1370	GCF_000472965.1	TRUE	TRUE	TRUE	FALSE	FALSE	FALSE	FALSE	1038859	99.7	0.27	cellular organisms;Bacteria;Pseudomonadota;Alphaproteobacteria;Hyphomicrobiales;Nitrobacteraceae;Bradyrhizobium;Bradyrhizobium murdochi
1371	GCF_000473085.1	TRUE	TRUE	TRUE	FALSE	FALSE	FALSE	FALSE	1038858	98.23	0.38	cellular organisms;Bacteria;Pseudomonadota;Alphaproteobacteria;Hyphomicrobiales;Xanthobacteraceae;Azorhizobium;Azorhizobium doebereinerae;Azorhizobium doebereinerae UFLA1-100
1372	GCF_000473145.1	TRUE	TRUE	TRUE	FALSE	FALSE	FALSE	FALSE	999547	97.2	5.92	cellular organisms;Bacteria;Pseudomonadota;Alphaproteobacteria;Rhodobacterales;Roseobacteraceae;Leisingera;Leisingera daeponensis;Leisingera daeponensis DSM 23529
1373	GCF_000473165.1	TRUE	TRUE	TRUE	FALSE	FALSE	FALSE	FALSE	999611	99.41	0.26	cellular organisms;Bacteria;Pseudomonadota;Alphaproteobacteria;Rhodobacterales;Roseobacteraceae;Leisingera;Leisingera aquimarina;Leisingera aquimarina DSM 24565
1374	GCF_000473225.1	TRUE	TRUE	TRUE	FALSE	FALSE	FALSE	FALSE	571166	99.41	0.29	cellular organisms;Bacteria;Pseudomonadota;Alphaproteobacteria;Rhodobacterales;Paracoccaceae;Sedimentitalea;Sedimentitalea nanhaiensis;Sedimentitalea nanhaiensis DSM 24252
1375	GCF_000473365.1	TRUE	TRUE	TRUE	FALSE	FALSE	TRUE	TRUE	926549	100	0.61	cellular organisms;Bacteria;FCB group;Bacteroidetes/Chlorobi group;Bacteroidota;Cytophagia;Cytophagales;Hymenobacteraceae;Adhaeribacter;Adhaeribacter aquaticus;Adhaeribacter aquaticus DSM 16391
1376	GCF_000473765.1	TRUE	TRUE	TRUE	FALSE	FALSE	TRUE	TRUE	1123057	99.02	0.7	cellular organisms;Bacteria;FCB group;Bacteroidetes/Chlorobi group;Bacteroidota;Cytophagia;Cytophagales;Cytophagaceae;Rhodonellum;Rhodonellum psychrophilum;Rhodonellum psychrophilum GCM71 = DSM 17998
1377	GCF_000473995.1	TRUE	TRUE	FALSE	FALSE	FALSE	TRUE	TRUE	1345695	99.38	0.62	cellular organisms;Bacteria;Terrabacteria group;Bacillota;Clostridia;Eubacteriales;Clostridiaceae;Clostridium;Clostridium saccharobutylicum;Clostridium saccharobutylicum DSM 13864
1378	GCF_000474275.2	TRUE	TRUE	FALSE	FALSE	FALSE	TRUE	TRUE	1188261	98.49	0.77	cellular organisms;Bacteria;Terrabacteria group;Bacillota;Bacilli;Bacillales;Bacillaceae;Alkalihalophilus;Alkalihalophilus marmarensis;Alkalihalophilus marmarensis DSM 21297
1379	GCF_000474945.1	TRUE	TRUE	TRUE	FALSE	FALSE	FALSE	FALSE	1123261	96.05	4.66	cellular organisms;Bacteria;Pseudomonadota;Gammaproteobacteria;Nevskiales;Sinobacteraceae;Solimonas;Solimonas soli;Solimonas soli DSM 21787
1380	GCF_000477435.1	TRUE	TRUE	TRUE	FALSE	FALSE	FALSE	FALSE	946483	80.98	0.26	cellular organisms;Bacteria;Pseudomonadota;Betaproteobacteria;Burkholderiales;Comamonadaceae;Candidatus Symbiobacter;Candidatus Symbiobacter mobilis;Candidatus Symbiobacter mobilis CR
1381	GCF_000478195.2	TRUE	TRUE	FALSE	FALSE	FALSE	TRUE	TRUE	1348334	95.82	7.01	cellular organisms;Bacteria;Terrabacteria group;Cyanobacteriota/Melainabacteria group;Cyanobacteriota;Cyanophyceae;Oscillatoriophycideae;Oscillatoriales;Oscillatoriaceae;Lyngbya;Lyngbya aestuarii;Lyngbya aestuarii BL J
1382	GCF_000478565.1	TRUE	TRUE	FALSE	FALSE	FALSE	FALSE	FALSE	983952	98.64	0.25	cellular organisms;Bacteria;Pseudomonadota;Betaproteobacteria;Nitrosomonadales;Sterolibacteriaceae;Methyloversatilis;Methyloversatilis universalis;Methyloversatilis universalis Fam500
1383	GCF_000478605.2	TRUE	TRUE	TRUE	FALSE	FALSE	FALSE	FALSE	1306406	99.4	0.77	cellular organisms;Bacteria;Terrabacteria group;Actinomycetota;Actinomycetes;Kitasatosporales;Streptomycetaceae;Streptomyces;Streptomyces thermolilacinus;Streptomyces thermolilacinus SPC6
1384	GCF_000478885.1	TRUE	TRUE	TRUE	FALSE	FALSE	FALSE	FALSE	1384484	96.64	3.36	cellular organisms;Bacteria;Terrabacteria group;Actinomycetota;Coriobacteriia;Eggerthellales;Eggerthellaceae;Adlercreutzia;Adlercreutzia equolifaciens;Adlercreutzia equolifaciens subsp. equolifaciens;Adlercreutzia equolifaciens DSM 19450
1385	GCF_000482465.1	TRUE	TRUE	TRUE	FALSE	FALSE	TRUE	TRUE	1123077	98.72	0.41	cellular organisms;Bacteria;FCB group;Bacteroidetes/Chlorobi group;Bacteroidota;Cytophagia;Cytophagales;Spirosomaceae;Runella;Runella limosa;Runella limosa DSM 17973
1386	GCF_000482485.1	TRUE	TRUE	FALSE	FALSE	FALSE	TRUE	TRUE	1122940	97.88	0.32	cellular organisms;Bacteria;Terrabacteria group;Bacillota;Bacilli;Bacillales;Bacillaceae;Paucisalibacillus;Paucisalibacillus globulus;Paucisalibacillus globulus DSM 18846
1387	GCF_000482705.1	TRUE	TRUE	TRUE	FALSE	FALSE	FALSE	FALSE	1121926	98.12	2.36	cellular organisms;Bacteria;Terrabacteria group;Actinomycetota;Actinomycetes;Glycomycetales;Glycomycetaceae;Glycomyces;Glycomyces arizonensis;Glycomyces arizonensis DSM 44726
1388	GCF_000482725.1	TRUE	TRUE	TRUE	TRUE	TRUE	FALSE	FALSE	1123036	99.7	1.07	cellular organisms;Bacteria;Pseudomonadota;Gammaproteobacteria;Alteromonadales;Psychromonadaceae;Psychromonas;Psychromonas arctica;Psychromonas arctica DSM 14288
1389	GCF_000482805.1	TRUE	TRUE	FALSE	FALSE	FALSE	TRUE	FALSE	1121383	98.94	0.12	cellular organisms;Bacteria;Terrabacteria group;Deinococcota;Deinococci;Deinococcales;Deinococcaceae;Deinococcus;Deinococcus murrayi;Deinococcus murrayi DSM 11303
1390	GCF_000482825.1	TRUE	TRUE	FALSE	FALSE	FALSE	FALSE	TRUE	1123375	99.54	1.42	cellular organisms;Bacteria;Nitrospirota;Thermodesulfovibrionia;Thermodesulfovibrionales;Thermodesulfovibrionaceae;Thermodesulfovibrio;Thermodesulfovibrio islandicus;Thermodesulfovibrio islandicus DSM 12570
1391	GCF_000482845.1	TRUE	TRUE	FALSE	FALSE	FALSE	FALSE	FALSE	1120988	98.25	0.32	cellular organisms;Bacteria;Pseudomonadota;Gammaproteobacteria;Aeromonadales;Succinivibrionaceae;Anaerobiospirillum;Anaerobiospirillum succiniciproducens;Anaerobiospirillum succiniciproducens DSM 6400
1392	GCF_000482865.1	TRUE	TRUE	TRUE	FALSE	FALSE	FALSE	FALSE	1120935	99.75	0.75	cellular organisms;Bacteria;Terrabacteria group;Actinomycetota;Actinomycetes;Pseudonocardiales;Pseudonocardiaceae;Actinokineospora;Actinokineospora inagensis;Actinokineospora inagensis DSM 44258
1393	GCF_000483125.1	TRUE	TRUE	FALSE	FALSE	FALSE	FALSE	FALSE	1121023	100	0.17	cellular organisms;Bacteria;Terrabacteria group;Actinomycetota;Coriobacteriia;Coriobacteriales;Atopobiaceae;Atopobium;Atopobium fossor;Atopobium fossor DSM 15642
1394	GCF_000483165.1	TRUE	FALSE	FALSE	FALSE	FALSE	FALSE	FALSE	1278299	89.76	9.71	cellular organisms;Bacteria;Terrabacteria group;Mycoplasmatota;Mollicutes;Acholeplasmatales;Acholeplasmataceae;Acholeplasma;Acholeplasma multilocale;Acholeplasma multilocale ATCC 49900
1395	GCF_000484535.1	TRUE	TRUE	TRUE	FALSE	FALSE	TRUE	TRUE	1183438	95.22	2.72	cellular organisms;Bacteria;Terrabacteria group;Cyanobacteriota/Melainabacteria group;Cyanobacteriota;Cyanophyceae;Gloeobacterales;Gloeobacteraceae;Gloeobacter;Gloeobacter kilaueensis;Gloeobacter kilaueensis JS1
1396	GCF_000484635.1	TRUE	TRUE	TRUE	FALSE	FALSE	FALSE	FALSE	1121348	99.62	0.04	cellular organisms;Bacteria;Pseudomonadota;Betaproteobacteria;Burkholderiales;Comamonadaceae;Comamonas;Comamonas badia;Comamonas badia DSM 17552
1397	GCF_000484695.1	TRUE	TRUE	TRUE	FALSE	FALSE	FALSE	FALSE	1305843	97.93	0.77	cellular organisms;Bacteria;Terrabacteria group;Actinomycetota;Actinomycetes;Micromonosporales;Micromonosporaceae;Salinispora;Salinispora cortesiana
1398	GCF_000485845.1	TRUE	TRUE	FALSE	FALSE	FALSE	FALSE	FALSE	1397702	99.05	1.05	cellular organisms;Bacteria;Pseudomonadota;Alphaproteobacteria;Rickettsiales;Rickettsiaceae;Rickettsieae;Rickettsia;spotted fever group;Rickettsia gravesii;Rickettsia gravesii BWI-1
1399	GCF_000485905.1	TRUE	TRUE	FALSE	FALSE	FALSE	FALSE	FALSE	1335757	83.71	1.22	cellular organisms;Bacteria;Pseudomonadota;Gammaproteobacteria;Chromatiales;Ectothiorhodospiraceae;Spiribacter;Spiribacter curvatus
1400	GCF_000487995.2	TRUE	TRUE	FALSE	FALSE	FALSE	TRUE	TRUE	1379858	88.86	1.24	cellular organisms;Bacteria;Deferribacterota;Deferribacteres;Deferribacterales;Mucispirillaceae;Mucispirillum;Mucispirillum schaedleri;Mucispirillum schaedleri ASF457
1401	GCF_000488215.1	TRUE	TRUE	FALSE	FALSE	FALSE	FALSE	FALSE	1392540	90.73	1.9	cellular organisms;Bacteria;Pseudomonadota;Gammaproteobacteria;Moraxellales;Moraxellaceae;Acinetobacter;Acinetobacter nectaris;Acinetobacter nectaris CIP 110549
1402	GCF_000488275.1	TRUE	TRUE	FALSE	FALSE	FALSE	FALSE	FALSE	1341683	97.67	1.65	cellular organisms;Bacteria;Pseudomonadota;Gammaproteobacteria;Moraxellales;Moraxellaceae;Acinetobacter;Acinetobacter brisouii;Acinetobacter brisouii CIP 110357
1403	GCF_000493735.1	TRUE	TRUE	FALSE	FALSE	FALSE	TRUE	TRUE	1266845	97.46	2.2	cellular organisms;Bacteria;Terrabacteria group;Bacillota;Bacilli;Lactobacillales;Carnobacteriaceae;Carnobacterium;Carnobacterium inhibens;Carnobacterium inhibens subsp. gilichinskyi
1404	GCF_000494755.1	TRUE	TRUE	TRUE	FALSE	FALSE	FALSE	FALSE	1246995	92.26	7.58	cellular organisms;Bacteria;Terrabacteria group;Actinomycetota;Actinomycetes;Micromonosporales;Micromonosporaceae;Actinoplanes;Actinoplanes friuliensis;Actinoplanes friuliensis DSM 7358
1405	GCF_000495435.3	TRUE	TRUE	FALSE	FALSE	FALSE	TRUE	TRUE	994573	92.63	7.48	cellular organisms;Bacteria;Terrabacteria group;Bacillota;Clostridia;Eubacteriales;Clostridiaceae;Youngiibacter;Youngiibacter fragilis;Youngiibacter fragilis 232.1
1406	GCF_000496075.1	TRUE	TRUE	TRUE	FALSE	FALSE	FALSE	FALSE	631454	98.77	0.2	cellular organisms;Bacteria;Pseudomonadota;Alphaproteobacteria;Hyphomicrobiales;Tepidamorphaceae;Lutibaculum;Lutibaculum baratangense;Lutibaculum baratangense AMV1
1407	GCF_000496595.1	TRUE	TRUE	FALSE	FALSE	FALSE	FALSE	FALSE	1261131	85.36	0.04	cellular organisms;Bacteria;Pseudomonadota;Alphaproteobacteria;Hyphomicrobiales;Rhizobiaceae;Liberibacter;Candidatus Liberibacter americanus;Candidatus Liberibacter americanus str. Sao Paulo
1408	GCF_000496735.2	TRUE	TRUE	FALSE	FALSE	FALSE	FALSE	FALSE	1116472	98.1	1.33	cellular organisms;Bacteria;Pseudomonadota;Gammaproteobacteria;Methylococcales;Methylococcaceae;Methyloglobulus;Methyloglobulus morosus;Methyloglobulus morosus KoM1
1409	GCF_000497445.1	TRUE	TRUE	TRUE	FALSE	FALSE	FALSE	FALSE	1352936	98.67	2.27	cellular organisms;Bacteria;Terrabacteria group;Actinomycetota;Actinomycetes;Kitasatosporales;Streptomycetaceae;Streptomyces;Streptomyces roseochromogenus;Streptomyces roseochromogenus subsp. oscitans;Streptomyces roseochromogenus subsp. oscitans DS 12.976
1410	GCF_000498475.1	TRUE	TRUE	TRUE	FALSE	FALSE	FALSE	TRUE	1341154	99.53	0.16	cellular organisms;Bacteria;FCB group;Bacteroidetes/Chlorobi group;Bacteroidota;Flavobacteriia;Flavobacteriales;Flavobacteriaceae;Flavobacterium;Flavobacterium cauense;Flavobacterium cauense R2A-7
1411	GCF_000498495.1	TRUE	TRUE	TRUE	FALSE	FALSE	FALSE	TRUE	1107311	99.53	0.78	cellular organisms;Bacteria;FCB group;Bacteroidetes/Chlorobi group;Bacteroidota;Flavobacteriia;Flavobacteriales;Flavobacteriaceae;Flavobacterium;Flavobacterium enshiense;Flavobacterium enshiense DK69
1412	GCF_000498535.1	TRUE	TRUE	TRUE	FALSE	FALSE	FALSE	TRUE	1341181	99.53	1.09	cellular organisms;Bacteria;FCB group;Bacteroidetes/Chlorobi group;Bacteroidota;Flavobacteriia;Flavobacteriales;Flavobacteriaceae;Flavobacterium;Flavobacterium limnosediminis;Flavobacterium limnosediminis JC2902
1413	GCF_000498575.2	TRUE	TRUE	TRUE	FALSE	FALSE	FALSE	FALSE	1395571	99.04	1.74	cellular organisms;Bacteria;Pseudomonadota;Gammaproteobacteria;Pseudomonadales;Pseudomonadaceae;Pseudomonas;Pseudomonas taeanensis;Pseudomonas taeanensis MS-3
1414	GCF_000498655.1	TRUE	TRUE	TRUE	FALSE	FALSE	FALSE	FALSE	627343	98.3	1.17	cellular organisms;Bacteria;Pseudomonadota;Alphaproteobacteria;Sphingomonadales;Zymomonadaceae;Zymomonas;Zymomonas mobilis;Zymomonas mobilis subsp. mobilis;Zymomonas mobilis subsp. mobilis str. CP4 = NRRL B-14023
1415	GCF_000499665.2	TRUE	TRUE	FALSE	FALSE	FALSE	FALSE	FALSE	109232	94.88	0.23	cellular organisms;Bacteria;Pseudomonadota;Alphaproteobacteria;Rickettsiales;Rickettsiaceae;Rickettsieae;Rickettsia;spotted fever group;Rickettsia monacensis
1416	GCF_000500935.1	TRUE	TRUE	FALSE	FALSE	FALSE	FALSE	FALSE	1276258	97.29	2.32	cellular organisms;Bacteria;Terrabacteria group;Mycoplasmatota;Mollicutes;Entomoplasmatales;Spiroplasmataceae;Spiroplasma;Spiroplasma apis;Spiroplasma apis B31
1417	GCF_000503895.1	TRUE	TRUE	TRUE	FALSE	FALSE	FALSE	FALSE	1029756	98.37	0.47	cellular organisms;Bacteria;Pseudomonadota;Alphaproteobacteria;Hyphomicrobiales;Hyphomicrobiaceae;Hyphomicrobium;Hyphomicrobium nitrativorans;Hyphomicrobium nitrativorans NL23
1418	GCF_000504105.1	TRUE	TRUE	FALSE	FALSE	FALSE	TRUE	TRUE	1123384	98.46	1.25	cellular organisms;Bacteria;Thermotogota;Thermotogae;Thermotogales;Thermotogaceae;Pseudothermotoga;Pseudothermotoga hypogea;Pseudothermotoga hypogea DSM 11164 = NBRC 106472
1419	GCF_000504145.1	TRUE	TRUE	FALSE	FALSE	FALSE	TRUE	TRUE	1208599	98.92	2.35	cellular organisms;Bacteria;Terrabacteria group;Bacillota;Bacilli;Bacillales;Bacillaceae;Bacillus;Bacillus cihuensis
1420	GCF_000504285.1	TRUE	TRUE	TRUE	FALSE	FALSE	FALSE	FALSE	479430	100	2.1	cellular organisms;Bacteria;Terrabacteria group;Actinomycetota;Actinomycetes;Catenulisporales;Actinospicaceae;Actinospica;Actinospica robiniae;Actinospica robiniae DSM 44927
1421	GCF_000504525.1	TRUE	TRUE	FALSE	FALSE	FALSE	TRUE	TRUE	1392007	99.02	1.63	cellular organisms;Bacteria;Terrabacteria group;Bacillota;Bacilli;Lactobacillales;Lactobacillaceae;Ligilactobacillus;Ligilactobacillus equi;Ligilactobacillus equi DPC 6820
1422	GCF_000504585.2	TRUE	TRUE	TRUE	FALSE	FALSE	FALSE	FALSE	93220	98.15	0.22	cellular organisms;Bacteria;Pseudomonadota;Betaproteobacteria;Burkholderiales;Burkholderiaceae;Pandoraea;Pandoraea pnomenusa
1423	GCF_000505545.1	TRUE	TRUE	FALSE	FALSE	FALSE	TRUE	TRUE	1334046	86.66	6.73	cellular organisms;Bacteria;Terrabacteria group;Bacillota;Bacilli;Bacillales;Planococcaceae;Kurthia;Kurthia huakuii;Kurthia huakuii LAM0618
1424	GCF_000505725.1	TRUE	TRUE	FALSE	FALSE	FALSE	FALSE	FALSE	1356861	95.93	0.07	cellular organisms;Bacteria;Pseudomonadota;Gammaproteobacteria;Thiotrichales;Francisellaceae;Francisella;Francisella orientalis;Francisella orientalis LADL 07-285A
1425	GCF_000506865.1	TRUE	FALSE	FALSE	FALSE	FALSE	FALSE	FALSE	1414851	89.03	0.46	cellular organisms;Bacteria;Pseudomonadota;Betaproteobacteria;Burkholderiales;Alcaligenaceae;Pelistega;Pelistega indica
1426	GCF_000507245.1	TRUE	TRUE	TRUE	FALSE	FALSE	TRUE	TRUE	1307761	99.05	0.97	cellular organisms;Bacteria;Spirochaetota;Spirochaetia;Spirochaetales;Spirochaetaceae;Salinispira;Salinispira pacifica
1427	GCF_000507845.1	TRUE	TRUE	FALSE	FALSE	FALSE	TRUE	TRUE	1357400	95.6	1.03	cellular organisms;Bacteria;Campylobacterota;Epsilonproteobacteria;Campylobacterales;Helicobacteraceae;Helicobacter;Helicobacter macacae;Helicobacter macacae MIT 99-5501
1428	GCF_000508165.1	TRUE	TRUE	TRUE	FALSE	FALSE	FALSE	FALSE	1208321	95.48	2.43	cellular organisms;Bacteria;Pseudomonadota;Gammaproteobacteria;Oceanospirillales;Oceanospirillaceae;Marinomonas;Marinomonas profundimaris
1429	GCF_000508225.1	TRUE	TRUE	FALSE	FALSE	FALSE	FALSE	FALSE	1423892	98.14	0.25	cellular organisms;Bacteria;Pseudomonadota;Alphaproteobacteria;Rickettsiales;Anaplasmataceae;Ehrlichia;canis group;Ehrlichia muris;Ehrlichia muris AS145
1430	GCF_000510645.1	TRUE	TRUE	FALSE	FALSE	FALSE	TRUE	TRUE	1089548	97.01	1.37	cellular organisms;Bacteria;Terrabacteria group;Bacillota;Bacilli;Bacillales;Bacillales incertae sedis;Bacillales Family X. Incertae Sedis;Thermicanus;Thermicanus aegyptius;Thermicanus aegyptius DSM 12793
1431	GCF_000511175.1	TRUE	TRUE	FALSE	FALSE	FALSE	FALSE	TRUE	1400522	96.09	3.28	cellular organisms;Bacteria;FCB group;Bacteroidetes/Chlorobi group;Bacteroidota;Chitinophagia;Chitinophagales;Chitinophagaceae;Sediminibacterium;Sediminibacterium salmoneum;Sediminibacterium salmoneum NBRC 103935
1432	GCF_000511305.1	TRUE	TRUE	FALSE	FALSE	FALSE	FALSE	FALSE	1435356	98.74	7.34	cellular organisms;Bacteria;Terrabacteria group;Actinomycetota;Actinomycetes;Mycobacteriales;Nocardiaceae;Rhodococcus;Rhodococcus pyridinivorans;Rhodococcus pyridinivorans SB3094
1433	GCF_000511355.1	TRUE	TRUE	TRUE	FALSE	FALSE	FALSE	FALSE	999552	98.22	0.07	cellular organisms;Bacteria;Pseudomonadota;Alphaproteobacteria;Rhodobacterales;Roseobacteraceae;Leisingera;Leisingera methylohalidivorans;Leisingera methylohalidivorans DSM 14336
1434	GCF_000511385.1	TRUE	TRUE	TRUE	FALSE	FALSE	FALSE	FALSE	1423144	98.31	5.18	cellular organisms;Bacteria;Pseudomonadota;Alphaproteobacteria;Rhodobacterales;Roseobacteraceae;Phaeobacter;Phaeobacter gallaeciensis;Phaeobacter gallaeciensis DSM 26640
1435	GCF_000511955.1	TRUE	TRUE	FALSE	FALSE	FALSE	TRUE	TRUE	865861	98.99	1.01	cellular organisms;Bacteria;Terrabacteria group;Bacillota;Tissierellia;Tissierellales;Tepidimicrobiaceae;Schnuerera;Schnuerera ultunensis;[Clostridium] ultunense DSM 10521
1436	GCF_000512205.2	TRUE	TRUE	TRUE	FALSE	FALSE	FALSE	FALSE	1123269	98.93	7.02	cellular organisms;Bacteria;Pseudomonadota;Alphaproteobacteria;Sphingomonadales;Sphingomonadaceae;Sphingomonas;Sphingomonas sanxanigenens;Sphingomonas sanxanigenens DSM 19645 = NX02
1437	GCF_000512295.1	TRUE	TRUE	FALSE	FALSE	FALSE	TRUE	TRUE	1221538	97.58	0.16	cellular organisms;Bacteria;Terrabacteria group;Bacillota;Bacilli;Lactobacillales;Lactobacillaceae;Fructilactobacillus;Fructilactobacillus florum;Fructilactobacillus florum 8D
1438	GCF_000512735.1	TRUE	TRUE	FALSE	FALSE	FALSE	FALSE	TRUE	75906	97.35	2.65	cellular organisms;Bacteria;Aquificota;Aquificae;Aquificales;Aquificaceae;Thermocrinis;Thermocrinis ruber
1439	GCF_000512915.1	TRUE	TRUE	FALSE	FALSE	FALSE	FALSE	TRUE	880074	98.54	2.64	cellular organisms;Bacteria;FCB group;Bacteroidetes/Chlorobi group;Bacteroidota;Bacteroidia;Bacteroidales;Barnesiellaceae;Barnesiella;Barnesiella viscericola;Barnesiella viscericola DSM 18177
1440	GCF_000513115.1	TRUE	TRUE	FALSE	FALSE	FALSE	TRUE	TRUE	1236971	90.71	1.29	cellular organisms;Bacteria;Terrabacteria group;Bacillota;Bacilli;Bacillales;Bacillaceae;Alkalihalobacillus;Alkalihalobacillus hemicellulosilyticus;Alkalihalobacillus hemicellulosilyticus JCM 9152
1441	GCF_000513135.1	TRUE	TRUE	FALSE	FALSE	FALSE	TRUE	TRUE	1236973	93.53	2.9	cellular organisms;Bacteria;Terrabacteria group;Bacillota;Bacilli;Bacillales;Bacillaceae;Alkalihalobacillus;Alkalihalobacillus akibai;Alkalihalobacillus akibai JCM 9157
1442	GCF_000513195.1	TRUE	TRUE	TRUE	FALSE	FALSE	FALSE	TRUE	1470345	99.65	1.33	cellular organisms;Bacteria;FCB group;Bacteroidetes/Chlorobi group;Bacteroidota;Bacteroidia;Bacteroidales;Bacteroidaceae;Bacteroides;Bacteroides timonensis
1443	GCF_000513275.1	TRUE	TRUE	FALSE	FALSE	FALSE	TRUE	TRUE	1243662	97.82	0.65	cellular organisms;Bacteria;Terrabacteria group;Bacillota;Bacilli;Bacillales;Paenibacillaceae;Paenibacillus;Paenibacillus gorillae
1444	GCF_000513295.1	TRUE	TRUE	TRUE	FALSE	FALSE	FALSE	FALSE	1430440	93.72	3.59	cellular organisms;Bacteria;Pseudomonadota;Alphaproteobacteria;Rhodospirillales;Rhodospirillaceae;Magnetospirillum;Magnetospirillum gryphiswaldense;Magnetospirillum gryphiswaldense MSR-1;Magnetospirillum gryphiswaldense MSR-1 v2
1445	GCF_000513835.1	TRUE	TRUE	TRUE	FALSE	FALSE	FALSE	FALSE	935867	99.37	0.88	cellular organisms;Bacteria;Pseudomonadota;Gammaproteobacteria;Pseudomonadales;Pseudomonadaceae;Pseudomonas;Pseudomonas thermotolerans;Pseudomonas thermotolerans J53
1446	GCF_000514815.1	TRUE	TRUE	TRUE	FALSE	FALSE	FALSE	FALSE	1137263	98.4	0.73	cellular organisms;Bacteria;Terrabacteria group;Actinomycetota;Actinomycetes;Micromonosporales;Micromonosporaceae;Salinispora;Salinispora fenicalii
1447	GCF_000515255.1	TRUE	TRUE	FALSE	FALSE	FALSE	FALSE	FALSE	1089552	95.72	3.18	cellular organisms;Bacteria;Pseudomonadota;Alphaproteobacteria;Hyphomicrobiales;Rhodovibrionaceae;Rhodovibrio;Rhodovibrio salinarum;Rhodovibrio salinarum DSM 9154
1448	GCF_000515335.1	TRUE	TRUE	FALSE	FALSE	FALSE	TRUE	TRUE	979226	99.76	0.39	cellular organisms;Bacteria;Terrabacteria group;Bacillota;Bacilli;Bacillales;Paenibacillaceae;Cohnella;Cohnella panacarvi;Cohnella panacarvi Gsoil 349
1449	GCF_000515355.1	TRUE	TRUE	TRUE	FALSE	FALSE	FALSE	FALSE	926564	96.25	0.85	cellular organisms;Bacteria;Terrabacteria group;Actinomycetota;Actinomycetes;Micrococcales;Promicromonosporaceae;Promicromonospora;Promicromonospora kroppenstedtii;Promicromonospora kroppenstedtii DSM 19349
1450	GCF_000515395.1	TRUE	TRUE	TRUE	FALSE	FALSE	FALSE	FALSE	987045	94.84	0.84	cellular organisms;Bacteria;Terrabacteria group;Actinomycetota;Actinomycetes;Jiangellales;Jiangellaceae;Jiangella;Jiangella gansuensis;Jiangella gansuensis DSM 44835
1451	GCF_000517065.1	TRUE	TRUE	TRUE	FALSE	FALSE	FALSE	TRUE	927658	96.61	1.69	cellular organisms;Bacteria;FCB group;Bacteroidetes/Chlorobi group;Bacteroidota;Bacteroidia;Marinilabiliales;Marinilabiliaceae;Alkaliflexus;Alkaliflexus imshenetskii;Alkaliflexus imshenetskii DSM 15055
1452	GCF_000517085.1	TRUE	TRUE	TRUE	FALSE	FALSE	FALSE	TRUE	869213	98.86	1.44	cellular organisms;Bacteria;FCB group;Bacteroidetes/Chlorobi group;Bacteroidota;Bacteroidia;Marinilabiliales;Marinilabiliaceae;Saccharicrinis;Saccharicrinis fermentans;Saccharicrinis fermentans DSM 9555 = JCM 21142
1453	GCF_000517265.1	TRUE	TRUE	FALSE	TRUE	TRUE	FALSE	FALSE	1004151	98.9	1.21	cellular organisms;Bacteria;Pseudomonadota;Gammaproteobacteria;Enterobacterales;Morganellaceae;Photorhabdus;Photorhabdus khanii;Photorhabdus khanii NC19
1454	GCF_000517305.1	TRUE	TRUE	TRUE	FALSE	FALSE	FALSE	FALSE	1441629	100	0.4	cellular organisms;Bacteria;Pseudomonadota;Gammaproteobacteria;Pseudomonadales;Pseudomonadaceae;Pseudomonas;Pseudomonas syringae group;Pseudomonas cichorii;Pseudomonas cichorii JBC1
1455	GCF_000517365.1	TRUE	FALSE	FALSE	FALSE	FALSE	FALSE	FALSE	838561	97.76	3.38	cellular organisms;Bacteria;Terrabacteria group;Mycoplasmatota;Mollicutes;Entomoplasmatales;Spiroplasmataceae;Spiroplasma;Spiroplasma mirum;Spiroplasma mirum ATCC 29335
1456	GCF_000517405.1	TRUE	TRUE	FALSE	TRUE	TRUE	FALSE	FALSE	2342	98.26	1.65	cellular organisms;Bacteria;Pseudomonadota;Gammaproteobacteria;Enterobacterales;Bruguierivoracaceae;Sodalis;Candidatus Sodalis pierantonius;Candidatus Sodalis pierantonius str. SOPE
1457	GCF_000517425.1	TRUE	TRUE	FALSE	TRUE	TRUE	FALSE	FALSE	1239307	100	1.65	cellular organisms;Bacteria;Pseudomonadota;Gammaproteobacteria;Enterobacterales;Bruguierivoracaceae;Sodalis;Sodalis praecaptivus
1458	GCF_000518225.1	TRUE	TRUE	FALSE	FALSE	FALSE	TRUE	TRUE	1408442	95.41	0.63	cellular organisms;Bacteria;Campylobacterota;Epsilonproteobacteria;Campylobacterales;Helicobacteraceae;Helicobacter;Helicobacter pametensis;Helicobacter pametensis ATCC 51478
1459	GCF_000518245.1	TRUE	TRUE	FALSE	FALSE	FALSE	FALSE	FALSE	1408430	98.94	0.07	cellular organisms;Bacteria;Spirochaetota;Spirochaetia;Brachyspirales;Brachyspiraceae;Brachyspira;Brachyspira alvinipulli;Brachyspira alvinipulli ATCC 51933
1460	GCF_000518265.1	TRUE	TRUE	TRUE	FALSE	FALSE	FALSE	FALSE	1399798	98.81	0.66	cellular organisms;Bacteria;Terrabacteria group;Actinomycetota;Actinomycetes;Streptosporangiales;Thermomonosporaceae;Actinomadura;Actinomadura oligospora;Actinomadura oligospora ATCC 43269
1461	GCF_000518305.1	TRUE	FALSE	FALSE	FALSE	FALSE	FALSE	FALSE	1399794	98.91	1.9	cellular organisms;Bacteria;Terrabacteria group;Mycoplasmatota;Mollicutes;Mycoplasmatales;Mycoplasmataceae;Mycoplasma;Mycoplasma imitans;Mycoplasma imitans ATCC 51306
1462	GCF_000518485.1	TRUE	TRUE	FALSE	FALSE	FALSE	FALSE	TRUE	1353276	98.36	0.4	cellular organisms;Bacteria;FCB group;Bacteroidetes/Chlorobi group;Bacteroidota;Flavobacteriia;Flavobacteriales;Flavobacteriaceae;Olleya;Olleya marilimosa;Olleya marilimosa CAM030
1463	GCF_000518565.1	TRUE	TRUE	FALSE	FALSE	FALSE	TRUE	TRUE	1291048	98.9	0.1	cellular organisms;Bacteria;Terrabacteria group;Bacillota;Clostridia;Thermoanaerobacterales;Thermoanaerobacteraceae;Thermoanaerobacter;Thermoanaerobacter thermocopriae;Thermoanaerobacter thermocopriae JCM 7501
1464	GCF_000518605.1	TRUE	TRUE	TRUE	TRUE	TRUE	FALSE	FALSE	1336247	99.84	0.04	cellular organisms;Bacteria;Pseudomonadota;Gammaproteobacteria;Alteromonadales;Shewanellaceae;Shewanella;Shewanella fidelis;Shewanella fidelis ATCC BAA-318
1465	GCF_000518645.1	TRUE	TRUE	TRUE	FALSE	FALSE	FALSE	FALSE	1336244	98.53	0.62	cellular organisms;Bacteria;Pseudomonadota;Betaproteobacteria;Burkholderiales;Comamonadaceae;Curvibacter;Curvibacter gracilis;Curvibacter gracilis ATCC BAA-807
1466	GCF_000518725.1	TRUE	FALSE	FALSE	FALSE	FALSE	FALSE	FALSE	1336238	99.92	0.09	cellular organisms;Bacteria;Terrabacteria group;Mycoplasmatota;Mollicutes;Entomoplasmatales;Entomoplasmataceae;Mesoplasma;Mesoplasma seiffertii;Mesoplasma seiffertii ATCC 49495
1467	GCF_000518765.1	TRUE	TRUE	FALSE	FALSE	FALSE	TRUE	TRUE	1336236	98.73	1.64	cellular organisms;Bacteria;Terrabacteria group;Bacillota;Clostridia;Eubacteriales;Oscillospiraceae;Ruminococcus;Ruminococcus flavefaciens;Ruminococcus flavefaciens ATCC 19208
1468	GCF_000518785.1	TRUE	TRUE	TRUE	FALSE	FALSE	FALSE	FALSE	1336235	99.5	0.07	cellular organisms;Bacteria;Pseudomonadota;Alphaproteobacteria;Hyphomicrobiales;Rhizobiaceae;Ciceribacter;Ciceribacter selenitireducens;Ciceribacter selenitireducens ATCC BAA-1503
1469	GCF_000519045.1	TRUE	FALSE	FALSE	FALSE	FALSE	FALSE	FALSE	1304883	99.35	0.11	cellular organisms;Bacteria;Pseudomonadota;Betaproteobacteria;Rhodocyclales;Azonexaceae;Dechloromonas;Dechloromonas agitata;Dechloromonas agitata is5
1470	GCF_000519125.1	TRUE	TRUE	TRUE	FALSE	FALSE	FALSE	FALSE	1121406	98.4	0.37	cellular organisms;Bacteria;Thermodesulfobacteriota;Desulfovibrionia;Desulfovibrionales;Desulfovibrionaceae;Desulfocurvus;Desulfocurvus vexinensis;Desulfocurvus vexinensis DSM 17965
1471	GCF_000519185.1	TRUE	TRUE	TRUE	FALSE	FALSE	FALSE	FALSE	1121127	99.23	0.53	cellular organisms;Bacteria;Pseudomonadota;Betaproteobacteria;Burkholderiales;Burkholderiaceae;Paraburkholderia;Paraburkholderia nodosa;Paraburkholderia nodosa DSM 21604
1472	GCF_000519265.1	TRUE	TRUE	TRUE	FALSE	FALSE	FALSE	FALSE	935942	98.8	0.56	cellular organisms;Bacteria;Thermodesulfobacteriota;Desulfovibrionia;Desulfovibrionales;Desulfonatronaceae;Desulfonatronum;Desulfonatronum lacustre;Desulfonatronum lacustre DSM 10312
1473	GCF_000519325.1	TRUE	TRUE	TRUE	FALSE	FALSE	FALSE	FALSE	929712	98.36	0.32	cellular organisms;Bacteria;Terrabacteria group;Actinomycetota;Thermoleophilia;Solirubrobacterales;Patulibacteraceae;Patulibacter;Patulibacter minatonensis;Patulibacter minatonensis DSM 18081
1474	GCF_000519345.1	TRUE	TRUE	FALSE	FALSE	FALSE	TRUE	FALSE	926554	84.77	2	cellular organisms;Bacteria;Terrabacteria group;Deinococcota;Deinococci;Deinococcales;Deinococcaceae;Deinococcus;Deinococcus pimensis;Deinococcus pimensis DSM 21231
1475	GCF_000520715.1	TRUE	TRUE	FALSE	FALSE	FALSE	TRUE	TRUE	1333860	96.97	2.55	cellular organisms;Bacteria;Terrabacteria group;Bacillota;Bacilli;Bacillales;Paenibacillaceae;Paenibacillus;Paenibacillus zanthoxyli;Paenibacillus zanthoxyli JH29
1476	GCF_000520815.1	TRUE	TRUE	FALSE	FALSE	FALSE	TRUE	TRUE	1155954	98.87	0.56	cellular organisms;Bacteria;Terrabacteria group;Bacillota;Bacilli;Bacillales;Paenibacillaceae;Paenibacillus;Paenibacillus maysiensis
1477	GCF_000520955.1	TRUE	TRUE	TRUE	FALSE	FALSE	FALSE	TRUE	1296415	85.64	4.95	cellular organisms;Bacteria;FCB group;Bacteroidetes/Chlorobi group;Bacteroidota;Flavobacteriia;Flavobacteriales;Flavobacteriaceae;Aquimarina;Aquimarina pacifica
1478	GCF_000521695.1	TRUE	TRUE	FALSE	TRUE	TRUE	FALSE	FALSE	1434214	92.92	2.34	cellular organisms;Bacteria;Pseudomonadota;Gammaproteobacteria;Pasteurellales;Pasteurellaceae;Mannheimia;Mannheimia varigena;Mannheimia varigena USDA-ARS-USMARC-1312
1479	GCF_000521725.1	TRUE	TRUE	FALSE	TRUE	TRUE	FALSE	FALSE	1263829	98.75	0.68	cellular organisms;Bacteria;Pseudomonadota;Gammaproteobacteria;Pasteurellales;Pasteurellaceae;Bibersteinia;Bibersteinia trehalosi;Bibersteinia trehalosi USDA-ARS-USMARC-188
1480	GCF_000521785.1	TRUE	TRUE	TRUE	FALSE	FALSE	FALSE	FALSE	1449350	98.93	1.27	cellular organisms;Bacteria;Pseudomonadota;Alphaproteobacteria;Rhodobacterales;Roseobacteraceae;Roseivivax;Roseivivax halodurans;Roseivivax halodurans JCM 10272
1481	GCF_000521805.1	TRUE	TRUE	TRUE	FALSE	FALSE	FALSE	FALSE	1122207	88.25	2.45	cellular organisms;Bacteria;Pseudomonadota;Gammaproteobacteria;Oceanospirillales;Oceanospirillaceae;Marinomonas;Marinomonas ushuaiensis;Marinomonas ushuaiensis DSM 15871
1482	GCF_000521865.1	TRUE	TRUE	TRUE	FALSE	FALSE	FALSE	FALSE	1449351	99.39	2.22	cellular organisms;Bacteria;Pseudomonadota;Alphaproteobacteria;Rhodobacterales;Roseobacteraceae;Roseivivax;Roseivivax isoporae;Roseivivax isoporae LMG 25204
1483	GCF_000522545.2	TRUE	TRUE	TRUE	FALSE	FALSE	FALSE	FALSE	1323664	99.5	0.26	cellular organisms;Bacteria;Pseudomonadota;Betaproteobacteria;Burkholderiales;Burkholderiaceae;Paraburkholderia;Paraburkholderia caribensis;Paraburkholderia caribensis MBA4
1484	GCF_000525635.1	TRUE	TRUE	TRUE	FALSE	FALSE	FALSE	FALSE	1449976	99.25	2.99	cellular organisms;Bacteria;Terrabacteria group;Actinomycetota;Actinomycetes;Pseudonocardiales;Pseudonocardiaceae;Kutzneria;Kutzneria albida;Kutzneria albida DSM 43870
1485	GCF_000525915.1	TRUE	TRUE	FALSE	FALSE	FALSE	TRUE	TRUE	1265861	86.4	1.69	cellular organisms;Bacteria;Terrabacteria group;Bacillota;Bacilli;Bacillales;Listeriaceae;Brochothrix;Brochothrix campestris;Brochothrix campestris FSL F6-1037
1486	GCF_000526375.1	TRUE	TRUE	FALSE	FALSE	FALSE	TRUE	TRUE	1304874	98.75	3.5	cellular organisms;Bacteria;Synergistota;Synergistia;Synergistales;Aminiphilaceae;Aminiphilus;Aminiphilus circumscriptus;Aminiphilus circumscriptus DSM 16581
1487	GCF_000526395.1	TRUE	TRUE	FALSE	FALSE	FALSE	TRUE	TRUE	1304875	95.31	0.78	cellular organisms;Bacteria;Synergistota;Synergistia;Synergistales;Aminobacteriaceae;Aminobacterium;Aminobacterium mobile;Aminobacterium mobile DSM 12262
1488	GCF_000526415.1	TRUE	TRUE	FALSE	FALSE	FALSE	TRUE	TRUE	1325125	95.66	7.52	cellular organisms;Bacteria;Terrabacteria group;Chloroflexota;Chloroflexia;Kallotenuales;Kallotenuaceae;Kallotenue;Kallotenue papyrolyticum
1489	GCF_000526495.1	TRUE	TRUE	FALSE	FALSE	FALSE	TRUE	TRUE	1291050	99.38	2.02	cellular organisms;Bacteria;Terrabacteria group;Bacillota;Clostridia;Eubacteriales;Oscillospiraceae;Ruminiclostridium;Ruminiclostridium josui;Ruminiclostridium josui JCM 17888
1490	GCF_000526675.1	TRUE	TRUE	FALSE	FALSE	FALSE	TRUE	TRUE	1336234	96.26	0.3	cellular organisms;Bacteria;Terrabacteria group;Bacillota;Bacilli;Lactobacillales;Carnobacteriaceae;Atopobacter;Atopobacter phocae;Atopobacter phocae ATCC BAA-285
1491	GCF_000526695.1	TRUE	TRUE	FALSE	FALSE	FALSE	FALSE	FALSE	1336245	100	0.41	cellular organisms;Bacteria;Pseudomonadota;Gammaproteobacteria;Oceanospirillales;Halomonadaceae;Carnimonas;Carnimonas nigrificans;Carnimonas nigrificans ATCC BAA-78
1492	GCF_000526875.1	TRUE	TRUE	FALSE	FALSE	FALSE	FALSE	FALSE	1408446	82.21	7.64	cellular organisms;Bacteria;Spirochaetota;Spirochaetia;Leptospirales;Leptospiraceae;Leptospira;Leptospira licerasiae;Leptospira licerasiae ATCC BAA-1110
1493	GCF_000526915.1	TRUE	TRUE	FALSE	FALSE	FALSE	FALSE	FALSE	1408452	96.37	0.62	cellular organisms;Bacteria;Terrabacteria group;Actinomycetota;Actinomycetes;Mycobacteriales;Mycobacteriaceae;Mycobacterium;Mycobacterium simiae complex;Mycobacterium genavense;Mycobacterium genavense ATCC 51234
1494	GCF_000526955.1	TRUE	FALSE	FALSE	FALSE	FALSE	FALSE	FALSE	1415781	100	0.32	cellular organisms;Bacteria;Terrabacteria group;Mycoplasmatota;Mollicutes;Mycoplasmatales;Mycoplasmataceae;Mycoplasmopsis;Mycoplasmopsis cricetuli;Mycoplasmopsis cricetuli ATCC 35279
1495	GCF_000526995.1	TRUE	TRUE	FALSE	FALSE	FALSE	TRUE	TRUE	1304881	98.06	2.59	cellular organisms;Bacteria;Terrabacteria group;Bacillota;Clostridia;Eubacteriales;Lachnospiraceae;Lacrimispora;Lacrimispora indolis;[Clostridium] indolis DSM 755
1496	GCF_000527035.1	TRUE	TRUE	FALSE	TRUE	TRUE	FALSE	FALSE	1283284	97.1	0.31	cellular organisms;Bacteria;Pseudomonadota;Gammaproteobacteria;Aeromonadales;Aeromonadaceae;Tolumonas;Tolumonas lignilytica
1497	GCF_000527095.1	TRUE	TRUE	FALSE	FALSE	FALSE	FALSE	FALSE	1114263	90.06	9.51	cellular organisms;Bacteria;Pseudomonadota;Gammaproteobacteria;Methylococcales;Methylococcaceae;Methylomicrobium;Methylomicrobium lacus;Methylomicrobium lacus LW14
1498	GCF_000527155.1	TRUE	TRUE	TRUE	FALSE	FALSE	FALSE	FALSE	1089549	99.07	0.13	cellular organisms;Bacteria;Terrabacteria group;Actinomycetota;Actinomycetes;Glycomycetales;Glycomycetaceae;Haloglycomyces;Haloglycomyces albus;Haloglycomyces albus DSM 45210
1499	GCF_000531125.1	TRUE	TRUE	TRUE	FALSE	FALSE	FALSE	FALSE	1400861	97.19	1.5	cellular organisms;Bacteria;Pseudomonadota;Gammaproteobacteria;Gammaproteobacteria incertae sedis;Candidatus Competibacteraceae;Candidatus Contendobacter;Candidatus Contendobacter odensis;Candidatus Contendobacter odensis Run_B_J11
1500	GCF_000534275.1	TRUE	TRUE	TRUE	TRUE	TRUE	FALSE	FALSE	208224	99.08	0.17	cellular organisms;Bacteria;Pseudomonadota;Gammaproteobacteria;Enterobacterales;Enterobacteriaceae;Enterobacter;Enterobacter cloacae complex;Enterobacter kobei
1501	GCF_000550805.1	TRUE	TRUE	FALSE	FALSE	FALSE	FALSE	FALSE	1224164	99.41	0.14	cellular organisms;Bacteria;Terrabacteria group;Actinomycetota;Actinomycetes;Mycobacteriales;Corynebacteriaceae;Corynebacterium;Corynebacterium vitaeruminis;Corynebacterium vitaeruminis DSM 20294
1502	GCF_000559085.1	TRUE	TRUE	FALSE	FALSE	FALSE	FALSE	FALSE	1440774	99.72	0.66	cellular organisms;Bacteria;Terrabacteria group;Actinomycetota;Actinomycetes;Mycobacteriales;Mycobacteriaceae;Mycolicibacterium;Mycolicibacterium aromaticivorans;Mycolicibacterium aromaticivorans JS19b1 = JCM 16368
1503	GCF_000565175.1	TRUE	TRUE	FALSE	FALSE	FALSE	FALSE	FALSE	1276246	97.92	0.99	cellular organisms;Bacteria;Terrabacteria group;Mycoplasmatota;Mollicutes;Entomoplasmatales;Spiroplasmataceae;Spiroplasma;Spiroplasma culicicola;Spiroplasma culicicola AES-1
1504	GCF_000565215.1	TRUE	TRUE	FALSE	FALSE	FALSE	FALSE	FALSE	1276257	98.8	1.32	cellular organisms;Bacteria;Terrabacteria group;Mycoplasmatota;Mollicutes;Entomoplasmatales;Spiroplasmataceae;Spiroplasma;Spiroplasma sabaudiense;Spiroplasma sabaudiense Ar-1343
1505	GCF_000565485.1	TRUE	TRUE	FALSE	FALSE	FALSE	TRUE	TRUE	1400520	99.02	1.96	cellular organisms;Bacteria;Terrabacteria group;Bacillota;Bacilli;Lactobacillales;Lactobacillaceae;Lactiplantibacillus;Lactiplantibacillus fabifermentans;Lactiplantibacillus fabifermentans T30PCM01
1506	GCF_000566685.1	TRUE	TRUE	TRUE	FALSE	FALSE	TRUE	TRUE	1434325	87.22	3.66	cellular organisms;Bacteria;FCB group;Bacteroidetes/Chlorobi group;Bacteroidota;Cytophagia;Cytophagales;Spirosomaceae;Dyadobacter;Dyadobacter tibetensis;Dyadobacter tibetensis Y620-1
1507	GCF_000568815.1	TRUE	TRUE	FALSE	FALSE	FALSE	TRUE	TRUE	1150621	96.26	6.56	cellular organisms;Bacteria;Campylobacterota;Epsilonproteobacteria;Campylobacterales;Sulfurospirillaceae;Sulfurospirillum;Sulfurospirillum multivorans;Sulfurospirillum multivorans DSM 12446
1508	GCF_000576555.1	TRUE	TRUE	TRUE	FALSE	FALSE	TRUE	TRUE	1227739	97.92	2.59	cellular organisms;Bacteria;FCB group;Bacteroidetes/Chlorobi group;Bacteroidota;Cytophagia;Cytophagales;Hymenobacteraceae;Hymenobacter;Hymenobacter swuensis;Hymenobacter swuensis DY53
1509	GCF_000576575.1	TRUE	TRUE	TRUE	FALSE	FALSE	FALSE	FALSE	584657	98.32	5.72	cellular organisms;Bacteria;Terrabacteria group;Actinomycetota;Actinomycetes;Micrococcales;Intrasporangiaceae;Intrasporangium;Intrasporangium chromatireducens;Intrasporangium chromatireducens Q5-1
1510	GCF_000576595.1	TRUE	TRUE	TRUE	FALSE	FALSE	FALSE	FALSE	1386089	98.93	1.68	cellular organisms;Bacteria;Terrabacteria group;Actinomycetota;Actinomycetes;Micrococcales;Intrasporangiaceae;Intrasporangium;Intrasporangium oryzae;Intrasporangium oryzae NRRL B-24470
1511	GCF_000576635.1	TRUE	TRUE	TRUE	FALSE	FALSE	FALSE	FALSE	1385369	99.42	2.89	cellular organisms;Bacteria;Pseudomonadota;Alphaproteobacteria;Rhodospirillales;Azospirillaceae;Skermanella;Skermanella stibiiresistens;Skermanella stibiiresistens SB22
1512	GCF_000577275.2	TRUE	TRUE	TRUE	FALSE	FALSE	FALSE	FALSE	348824	99.07	0.22	cellular organisms;Bacteria;Pseudomonadota;Alphaproteobacteria;Hyphomicrobiales;Rhizobiaceae;Rhizobium/Agrobacterium group;Rhizobium;Rhizobium favelukesii
1513	GCF_000577815.1	TRUE	TRUE	FALSE	FALSE	FALSE	TRUE	TRUE	1414720	99.07	2.33	cellular organisms;Bacteria;Terrabacteria group;Bacillota;Clostridia;Eubacteriales;Clostridiaceae;Clostridium;Clostridium saudiense
1514	GCF_000577895.1	TRUE	TRUE	FALSE	FALSE	FALSE	TRUE	TRUE	1216932	98.76	2.74	cellular organisms;Bacteria;Terrabacteria group;Bacillota;Clostridia;Eubacteriales;Clostridiaceae;Clostridium;Clostridium bornimense
1515	GCF_000582515.1	TRUE	TRUE	TRUE	TRUE	TRUE	FALSE	FALSE	367190	99.81	0.35	cellular organisms;Bacteria;Pseudomonadota;Gammaproteobacteria;Enterobacterales;Yersiniaceae;Yersinia;Yersinia pseudotuberculosis complex;Yersinia similis
1516	GCF_000582535.1	TRUE	FALSE	FALSE	FALSE	FALSE	FALSE	FALSE	1427984	91.33	0.79	cellular organisms;Bacteria;Terrabacteria group;Mycoplasmatota;Mollicutes;Mycoplasmatales;Mycoplasmataceae;Candidatus Hepatoplasma;Candidatus Hepatoplasma crinochetorum;Candidatus Hepatoplasma crinochetorum Av
1517	GCF_000583855.1	TRUE	TRUE	TRUE	FALSE	FALSE	FALSE	FALSE	1288313	98.29	3.48	cellular organisms;Bacteria;Pseudomonadota;Alphaproteobacteria;Rhodospirillales;Acetobacteraceae;Gluconobacter;Gluconobacter oxydans;Gluconobacter oxydans DSM 3504
1518	GCF_000585195.1	TRUE	TRUE	FALSE	FALSE	FALSE	TRUE	TRUE	1355374	98.84	0.55	cellular organisms;Bacteria;Campylobacterota;Epsilonproteobacteria;Campylobacterales;Arcobacteraceae;Aliarcobacter;Aliarcobacter lanthieri
1519	GCF_000585215.1	TRUE	TRUE	TRUE	FALSE	FALSE	FALSE	FALSE	1249627	99.92	0.56	cellular organisms;Bacteria;Pseudomonadota;Gammaproteobacteria;Chromatiales;Chromatiaceae;Imhoffiella;Imhoffiella purpurea
1520	GCF_000585235.1	TRUE	TRUE	TRUE	FALSE	FALSE	FALSE	FALSE	1229521	88.63	2.04	cellular organisms;Bacteria;Pseudomonadota;Gammaproteobacteria;Oceanospirillales;Oceanospirillaceae;Nitrincola;Nitrincola nitratireducens
1521	GCF_000585355.1	TRUE	TRUE	FALSE	FALSE	FALSE	FALSE	TRUE	915438	98.22	0.3	cellular organisms;Bacteria;FCB group;Bacteroidetes/Chlorobi group;Bacteroidota;Bacteroidia;Bacteroidales;Prevotellaceae;Prevotella;Prevotella oryzae;Prevotella oryzae DSM 17970
1522	GCF_000585395.1	TRUE	TRUE	FALSE	FALSE	FALSE	TRUE	TRUE	915437	98.82	0.12	cellular organisms;Bacteria;Terrabacteria group;Bacillota;Bacilli;Bacillales;Paenibacillaceae;Saccharibacillus;Saccharibacillus sacchari;Saccharibacillus sacchari DSM 19268
1523	GCF_000585415.1	TRUE	TRUE	TRUE	FALSE	FALSE	FALSE	FALSE	1123268	99.17	0.51	cellular organisms;Bacteria;Pseudomonadota;Alphaproteobacteria;Sphingomonadales;Sphingomonadaceae;Sphingomonas;Sphingomonas jaspsi;Sphingomonas jaspsi DSM 18422
1524	GCF_000590555.1	TRUE	TRUE	FALSE	FALSE	FALSE	FALSE	FALSE	1348662	97.84	0.62	cellular organisms;Bacteria;Terrabacteria group;Actinomycetota;Actinomycetes;Mycobacteriales;Corynebacteriaceae;Corynebacterium;Corynebacterium argentoratense;Corynebacterium argentoratense DSM 44202
1525	GCF_000590795.1	TRUE	TRUE	TRUE	FALSE	FALSE	FALSE	FALSE	1423891	95.29	1.12	cellular organisms;Bacteria;Pseudomonadota;Alphaproteobacteria;Hyphomicrobiales;Brucellaceae;Brucella/Ochrobactrum group;Brucella;Brucella ceti;Brucella ceti TE10759-12
1526	GCF_000590885.1	TRUE	TRUE	TRUE	TRUE	TRUE	FALSE	FALSE	69222	88.46	4.99	cellular organisms;Bacteria;Pseudomonadota;Gammaproteobacteria;Enterobacterales;Erwiniaceae;Erwinia;Erwinia mallotivora
1527	GCF_000590925.1	TRUE	TRUE	TRUE	FALSE	FALSE	FALSE	FALSE	1294273	90.71	0.31	cellular organisms;Bacteria;Pseudomonadota;Alphaproteobacteria;Rhodobacterales;Roseobacteraceae;Roseibacterium;Roseibacterium elongatum;Roseibacterium elongatum DSM 19469
1528	GCF_000597725.1	TRUE	TRUE	FALSE	FALSE	FALSE	TRUE	TRUE	1123326	99.32	1.04	cellular organisms;Bacteria;Campylobacterota;Epsilonproteobacteria;Campylobacterales;Sulfurospirillaceae;Sulfurospirillum;Sulfurospirillum arcachonense;Sulfurospirillum arcachonense DSM 9755
1529	GCF_000598065.1	FALSE	FALSE	FALSE	FALSE	FALSE	TRUE	TRUE	1380763	86.56	0.67	cellular organisms;Bacteria;Terrabacteria group;Bacillota;Bacilli;Bacillales;Paenibacillaceae;Paenibacillus;Paenibacillus darwinianus
1530	GCF_000599865.1	TRUE	TRUE	FALSE	FALSE	FALSE	TRUE	FALSE	1476583	99.27	0.23	cellular organisms;Bacteria;Terrabacteria group;Deinococcota;Deinococci;Deinococcales;Deinococcaceae;Deinococcus;Deinococcus phoenicis
1531	GCF_000599985.1	TRUE	TRUE	FALSE	FALSE	TRUE	FALSE	FALSE	1196095	98.31	0.84	cellular organisms;Bacteria;Pseudomonadota;Gammaproteobacteria;Orbales;Orbaceae;Gilliamella;Gilliamella apicola
1532	GCF_000600005.1	TRUE	TRUE	FALSE	FALSE	FALSE	FALSE	FALSE	1196094	95.52	1.01	cellular organisms;Bacteria;Pseudomonadota;Betaproteobacteria;Neisseriales;Neisseriaceae;Snodgrassella;Snodgrassella alvi;Snodgrassella alvi wkB2
1533	GCF_000600105.1	TRUE	TRUE	FALSE	FALSE	FALSE	TRUE	TRUE	1145276	88.7	6.61	cellular organisms;Bacteria;Terrabacteria group;Bacillota;Bacilli;Bacillales;Bacillaceae;Lysinibacillus;Lysinibacillus varians
1534	GCF_000600335.2	TRUE	TRUE	TRUE	FALSE	FALSE	FALSE	FALSE	442562	82.08	0.66	cellular organisms;Bacteria;Pseudomonadota;Alphaproteobacteria;Rhodobacterales;Roseobacteraceae;Rubellimicrobium;Rubellimicrobium mesophilum;Rubellimicrobium mesophilum DSM 19309
1535	GCF_000601455.1	TRUE	TRUE	FALSE	FALSE	FALSE	TRUE	TRUE	1403537	89.93	3.74	cellular organisms;Bacteria;Terrabacteria group;Bacillota;Clostridia;Eubacteriales;Clostridiaceae;Fervidicella;Fervidicella metallireducens;Fervidicella metallireducens AeB
1536	GCF_000601485.1	TRUE	TRUE	TRUE	FALSE	FALSE	TRUE	FALSE	1192034	98.28	0.86	cellular organisms;Bacteria;Myxococcota;Polyangia;Polyangiales;Polyangiaceae;Chondromyces;Chondromyces apiculatus;Chondromyces apiculatus DSM 436
1537	GCF_000603945.1	TRUE	TRUE	FALSE	FALSE	FALSE	FALSE	FALSE	948458	94.83	6.06	cellular organisms;Bacteria;Terrabacteria group;Actinomycetota;Actinomycetes;Micrococcales;Cellulomonadaceae;Actinotalea;Actinotalea ferrariae;Actinotalea ferrariae CF5-4
1538	GCF_000612035.1	TRUE	TRUE	FALSE	TRUE	TRUE	FALSE	FALSE	2805098	89.74	2.25	cellular organisms;Bacteria;Pseudomonadota;Gammaproteobacteria;Enterobacterales;Morganellaceae;Photorhabdus;Photorhabdus aegyptia
1539	GCF_000612055.1	TRUE	TRUE	FALSE	FALSE	FALSE	FALSE	FALSE	1661	100	1.42	cellular organisms;Bacteria;Terrabacteria group;Actinomycetota;Actinomycetes;Actinomycetales;Actinomycetaceae;Trueperella;Trueperella pyogenes
1540	GCF_000612505.1	TRUE	TRUE	FALSE	FALSE	FALSE	TRUE	TRUE	1268072	97.72	2.52	cellular organisms;Bacteria;Terrabacteria group;Bacillota;Bacilli;Bacillales;Paenibacillaceae;Paenibacillus;Paenibacillus sabinae;Paenibacillus sabinae T27
1541	GCF_000612625.1	TRUE	TRUE	FALSE	FALSE	FALSE	TRUE	TRUE	1461580	99.19	0.47	cellular organisms;Bacteria;Terrabacteria group;Bacillota;Bacilli;Bacillales;Bacillaceae;Neobacillus;Neobacillus jeddahensis
1542	GCF_000612665.1	TRUE	TRUE	FALSE	FALSE	FALSE	TRUE	TRUE	1347369	99.19	1.37	cellular organisms;Bacteria;Terrabacteria group;Bacillota;Bacilli;Bacillales;Bacillaceae;Neobacillus;Neobacillus dielmonensis
1543	GCF_000612685.1	TRUE	TRUE	TRUE	FALSE	FALSE	FALSE	FALSE	1437824	97.76	0.92	cellular organisms;Bacteria;Pseudomonadota;Betaproteobacteria;Burkholderiales;Alcaligenaceae;Castellaniella;Castellaniella defragrans;Castellaniella defragrans 65Phen
1544	GCF_000612805.1	TRUE	TRUE	FALSE	FALSE	FALSE	TRUE	TRUE	1347368	95.53	2.11	cellular organisms;Bacteria;Terrabacteria group;Bacillota;Bacilli;Bacillales;Bacillaceae;Bacillus;Bacillus ndiopicus
1545	GCF_000612845.1	TRUE	TRUE	FALSE	FALSE	FALSE	TRUE	TRUE	1211817	99.38	1.86	cellular organisms;Bacteria;Terrabacteria group;Bacillota;Clostridia;Eubacteriales;Clostridiaceae;Clostridium;Clostridium ihumii;Clostridium ihumii AP5
1546	GCF_000612965.1	TRUE	TRUE	FALSE	FALSE	FALSE	FALSE	FALSE	38323	99.95	0.13	cellular organisms;Bacteria;Pseudomonadota;Alphaproteobacteria;Hyphomicrobiales;Bartonellaceae;Bartonella;Bartonella henselae
1547	GCF_000613045.3	TRUE	TRUE	TRUE	FALSE	TRUE	FALSE	FALSE	318456	97.66	2.3	cellular organisms;Bacteria;Pseudomonadota;Gammaproteobacteria;Vibrionales;Vibrionaceae;Photobacterium;Photobacterium kishitanii
1548	GCF_000613185.1	TRUE	TRUE	FALSE	FALSE	FALSE	FALSE	FALSE	258533	99.62	3.08	cellular organisms;Bacteria;Terrabacteria group;Actinomycetota;Actinomycetes;Mycobacteriales;Mycobacteriaceae;Mycolicibacterium;Mycolicibacterium cosmeticum
1549	GCF_000614975.1	TRUE	TRUE	TRUE	FALSE	TRUE	FALSE	FALSE	1236542	83.06	1.32	cellular organisms;Bacteria;Pseudomonadota;Gammaproteobacteria;Alteromonadales;Shewanellaceae;Shewanella;Shewanella marina;Shewanella marina JCM 15074
1550	GCF_000615945.1	TRUE	TRUE	FALSE	FALSE	FALSE	TRUE	TRUE	1236954	85.14	3.48	cellular organisms;Bacteria;Terrabacteria group;Bacillota;Bacilli;Bacillales;Bacillaceae;Caldalkalibacillus;Caldalkalibacillus mannanilyticus;Caldalkalibacillus mannanilyticus JCM 10596
1551	GCF_000616095.1	TRUE	TRUE	TRUE	FALSE	FALSE	FALSE	FALSE	1236958	95.9	2.09	cellular organisms;Bacteria;Pseudomonadota;Alphaproteobacteria;Sneathiellales;Sneathiellaceae;Sneathiella;Sneathiella glossodoripedis;Sneathiella glossodoripedis JCM 23214
1552	GCF_000619805.1	TRUE	TRUE	FALSE	FALSE	FALSE	FALSE	TRUE	1123325	98.84	0.15	cellular organisms;Bacteria;Aquificota;Aquificae;Aquificales;Hydrogenothermaceae;Sulfurihydrogenibium;Sulfurihydrogenibium subterraneum;Sulfurihydrogenibium subterraneum DSM 15120
1553	GCF_000619845.1	TRUE	TRUE	FALSE	FALSE	FALSE	FALSE	FALSE	1120977	97.53	0.78	cellular organisms;Bacteria;Pseudomonadota;Gammaproteobacteria;Moraxellales;Moraxellaceae;Alkanindiges;Alkanindiges illinoisensis;Alkanindiges illinoisensis DSM 15370
1554	GCF_000619885.1	TRUE	TRUE	TRUE	FALSE	FALSE	FALSE	FALSE	1121103	100	0.11	cellular organisms;Bacteria;Pseudomonadota;Gammaproteobacteria;Oceanospirillales;Balneatrichaceae;Balneatrix;Balneatrix alpica;Balneatrix alpica DSM 16621
1555	GCF_000619905.2	TRUE	TRUE	TRUE	FALSE	FALSE	FALSE	FALSE	1266925	98.43	1.27	cellular organisms;Bacteria;Pseudomonadota;Betaproteobacteria;Nitrosomonadales;Nitrosomonadaceae;Nitrosospira;Nitrosospira briensis;Nitrosospira briensis C-128
1556	GCF_000619945.1	TRUE	TRUE	FALSE	FALSE	FALSE	TRUE	TRUE	1410653	99.38	0.36	cellular organisms;Bacteria;Terrabacteria group;Bacillota;Clostridia;Eubacteriales;Clostridiaceae;Clostridium;Clostridium lundense;Clostridium lundense DSM 17049
1557	GCF_000620045.1	TRUE	TRUE	TRUE	FALSE	FALSE	FALSE	FALSE	1121941	99	0.37	cellular organisms;Bacteria;Pseudomonadota;Gammaproteobacteria;Oceanospirillales;Halomonadaceae;Halomonas;Halomonas halodenitrificans;Halomonas halodenitrificans DSM 735
1558	GCF_000620065.1	TRUE	TRUE	FALSE	FALSE	FALSE	TRUE	TRUE	1122221	99.63	0.55	cellular organisms;Bacteria;Terrabacteria group;Deinococcota;Deinococci;Thermales;Thermaceae;Meiothermus;Meiothermus cerbereus;Meiothermus cerbereus DSM 11376
1559	GCF_000620085.1	TRUE	TRUE	TRUE	TRUE	FALSE	FALSE	FALSE	1122200	99.08	1.2	cellular organisms;Bacteria;Pseudomonadota;Gammaproteobacteria;Oceanospirillales;Oceanospirillaceae;Marinobacterium;Marinobacterium jannaschii;Marinobacterium jannaschii DSM 6295
1560	GCF_000620145.1	TRUE	TRUE	TRUE	FALSE	FALSE	FALSE	FALSE	1121375	98.92	0.67	cellular organisms;Bacteria;Pseudomonadota;Betaproteobacteria;Neisseriales;Chromobacteriaceae;Deefgea;Deefgea rivuli;Deefgea rivuli DSM 18356
1561	GCF_000620305.1	TRUE	TRUE	FALSE	FALSE	FALSE	TRUE	TRUE	1304884	100	0.45	cellular organisms;Bacteria;Terrabacteria group;Bacillota;Clostridia;Eubacteriales;Peptococcaceae;Desulfitibacter;Desulfitibacter alkalitolerans;Desulfitibacter alkalitolerans DSM 16504
1562	GCF_000620765.1	TRUE	TRUE	TRUE	FALSE	FALSE	TRUE	TRUE	1121433	99.52	0.54	cellular organisms;Bacteria;Thermodesulfobacteriota;Desulfovibrionia;Desulfovibrionales;Desulfohalobiaceae;Desulfovermiculus;Desulfovermiculus halophilus;Desulfovermiculus halophilus DSM 18834
1563	GCF_000620785.1	TRUE	TRUE	TRUE	FALSE	FALSE	FALSE	FALSE	1123023	98.49	0.33	cellular organisms;Bacteria;Terrabacteria group;Actinomycetota;Actinomycetes;Pseudonocardiales;Pseudonocardiaceae;Pseudonocardia;Pseudonocardia acaciae;Pseudonocardia acaciae DSM 45401
1564	GCF_000620825.1	TRUE	TRUE	FALSE	FALSE	FALSE	TRUE	TRUE	1397695	99.28	1.32	cellular organisms;Bacteria;Terrabacteria group;Bacillota;Bacilli;Bacillales;Bacillales incertae sedis;Bacillales Family XII. Incertae Sedis;Exiguobacterium;Exiguobacterium undae;Exiguobacterium undae 190-11
1565	GCF_000621125.1	TRUE	TRUE	TRUE	FALSE	FALSE	FALSE	TRUE	1122191	98.62	1.03	cellular organisms;Bacteria;FCB group;Bacteroidetes/Chlorobi group;Bacteroidota;Flavobacteriia;Flavobacteriales;Flavobacteriaceae;Maribacter;Maribacter antarcticus;Maribacter antarcticus DSM 21422
[truncated: 13,699 more rows]
