# Supplementary material for: The ribosome-associated quality control pathway supports survival in the absence of non-stop ribosome rescue factors
Source: mBio. 2024 Nov 13;15(12):e02322-24. doi: 10.1128/mbio.02322-24 (PMC11633108; doi:10.1128/mbio.02322-24)
Supplement: Table S2 — Gene query sequences. [file mbio.02322-24-s0003.csv]

gene	seq_description	sequence
arfA	NC_000913.3:c3438649-3438431 Escherichia coli str. K-12 substr. MG1655, complete genome	ATGAGTCGATATCAGCATACTAAAGGGCAGATAAAGGATAATGCGATAGAAGCATTACTACATGATCCCTTATTCCGACAGCGCGTAGAGAAAAATAAGAAGGGGAAAGGCAGTTACATGCGAAAAGGAAAACATGGCAATCGGGGGAACTGGGAGGCCAGTGGCAAGAAAGTAAATCACTTTTTTACCACTGGTCTTCTGCTTTCAGGCGCTTGTTAA
arfA	NC_000964.3:c2451363-2451148 Bacillus subtilis subsp. subtilis str. 168 complete genome	ATGGCAAAAAGCCAAGCGAAAAAGAAGCGGGGGCATCGATTGAGAAACGGCGGACGTGACGTCTTATTATCAAGAGGCAGCACACCATCTTTCAGCACACATGGAAGAATGACAAAAAGCAAAAAAGAGATTTTGAATAAACGGAAGCATAAGAATCCTTATGATCATACAGCAGTTGATGATAAGGATTTTTTTGTGCCCCAAAAAGCCGCCTAG
arfA	NZ_AP023069.1:691679-691900 Neisseria gonorrhoeae strain TUM19854 chromosome, complete genome	ATGGGCGGCAAAGCGCAGCACAATAAAGGCAAAATACGCGACAATGCTTTAAAAGCCTTAGTAAAATCCGATTTGTTCCGGCACAAGGTGGAACGGAAAAGGAAAGGCAAAGGCAGCTACAACAGGCAGGAAGCGAAAAAACGGCGGGACGGTTTTGATACTGTCCCGCCGTTTTTATGCCTTAAACGTGGAAGCTCTCGCCGCAGCCGCAGGAGTCTTTGA
arfA	NZ_CP016322.1:c1149183-1148905 Vibrio vulnificus strain FORC_037 chromosome II, complete sequence	ATGAAAAAGAAACAAGAATATCTCGCAGAAGTCAGTGTAGACACTGAAATCGGGCGAGGAACCATTAACGATAATGCATTAAAAGCATTAGTGACCAGCCAGCTATTTCGAACCCGTGTGGTCAAAGCGAAAAAAGGCAAAGGCAGCTTCCAACGAAAAGCGAAGCACAGAGGCAAAGAGCCCTATTCAAAGTTGATAAGAGAATCAGTTTTGAATAGGGCTCTTTCTTTATCGGCGCTTAGTGTTCAATTTTTGGTGAGTAAATCGCGTACGCGGTGA
arfA	NZ_CP045503.2:4815329-4815544 Shewanella eurypsychrophilus strain YLB-08 chromosome, complete genome	GTGGCCAAACACAATGAAAGAACTGCCATTATCGAGCATGATAATAAGCGTGGCACAATCAAGGACAATGCATTGAAAGCCTTAGTCACTAGCGAACTTTTCAGGATGCGAGTCGAAAAGCCGAAAAAAGGCAAAGGGTCTTACAACCGCAAACAAAAGGGGCATATGCTGAAAGGCAATGCCCCTTTCGACTTTTTAACCTTCAACGAAATTTAA
arfB	NC_000913.3:214833-215255 Escherichia coli str. K-12 substr. MG1655, complete genome	ATGATTGTGATTTCCCGACATGTTGCTATTCCCGATGGTGAGCTTGAGATCACCGCCATTCGTGCGCAGGGCGCGGGCGGGCAGCATGTTAATAAGACCTCAACGGCTATTCATCTGCGTTTTGACATTCGGGCGTCCAGCCTGCCAGAGTATTACAAAGAGCGTCTGCTCGCCGCCAGCCATCATTTGATCAGCAGTGATGGCGTGATTGTCATTAAGGCACAGGAATACCGCAGTCAGGAACTGAACCGCGAAGCAGCTCTGGCCCGGCTGGTGGCTATGATTAAAGAATTAACAACAGAAAAAAAAGCCCGACGACCCACGCGGCCCACCCGTGCATCGAAAGAGCGCAGGCTGGCATCGAAAGCACAAAAATCAAGCGTGAAGGCGATGCGCGGC…
arfB	NZ_LT907975.1:2880879-2881307 Pseudodesulfovibrio profundus strain 500-1 chromosome DPRO, complete sequence	ATGATTCGCATTACCGAAAAGGTCGTTATCCCTTACGAAGAAATCCGCTTTATTACGTCACGCAGTTCTGGCCCTGGCGGCCAGCATGTGAACACGACGGATACGCGGGTCACTCTGCTGTTCAGTGTTGAAAAGAGCAATGCCTTGTCGCAGCTTCAGAAAGTCGCTGTCAACGGAAAATTGCGTCGACGCATAGATAAACGAGGCATACTCCGTGTGACCTCCCAGAAATTCCGCAGCCAGAAATCCAATAAGGATTCAGCAATCGAACGCTTTGTGGAGCTGATGCAATGGGCGCTCAAGCCGGTGACAAAGCGCAAGTCCACAGCGGTTCCAAAATCCGCAAAACGCCGCCGTCTGGAACGAAAAAAGCAAACAGCCCAGCGCAAGAAGGCACGG…
arfB	NC_013440.1:219051-219575 Haliangium ochraceum DSM 14365, complete sequence	GTGCTGCGCTGCCGCAAGAGCGGCGAGCGTCCGCGTCCGCGTGCCGCTCGCCAGCGGCTGCGCTATCGTCGCGCCGGCATCGCCATGAGTGAGATCGTCATCAATCACCGCCTGAGCATCCCCGACAGCGAGCTGTCGGTGGCGTTCGCGCGCGCCGGCGGACCGGGCGGCCAGAACGTCAACAAGGTGGCGACCAAGGTCGAGCTGCGCTGGCTGCCGGAGGCCAGCCAGGCGCTGAGCGCGGCGCTGCGCGAGGGCGAGCGCGCGTATCTCTTGCGCCGCCTGGCGTCGAAGCTCACCAGCGCGGGCGAGCTGCTGGTGACCTCGACCAAGACCCGCGACCAGGGCAAGAACCGCGAGGACGCCGAGGCCAAGCTGGGCGAGATCGTGCGCGCGGCC…
arfB	NZ_CP011801.1:228734-229144 Nitrospira moscoviensis strain NSP M-1 chromosome, complete genome	ATGCTGCACATATCGTCTCACGTTACCATTCCCGATTCCGAAATAGACATTCATGCCGTCCGATCCCAGGGGGCCGGCGGGCAGAATGTCAACAAAGTCGCAACGGCCGCCCATCTCCAATTCGATATCCGCGCGTCCTCGTTGCCTCCGTTCTACAAAGAAGAGCTGCTTAAGCTGAAGGATCATCGGATTTCGGCCGACGGCATCATCACGATCAAGGCGCAACAGCATCGGACCCAGGAGCGGAATCGGGAAGACGCGCTGGAACGGCTGCGCAGCCTGATTCAAAGCGTGGCGATTCCCCGGAAAAAACGAAAACCCACGAAGCCGACCAAGATTTCAAAACAGCGGCGGCTGGAAAGTAAAGCGAAGCGAGGGCGCCTGAAAGCGCTCAGGCGA…
arfB	CP007656.1:c1464416-1464015 Bdellovibrio bacteriovorus strain 109J, complete genome	ATGATCGACATTCAGATTCCATTTGCCGAACTTGACTTCACCTATGCCCGGTCCCGCGGACCGGGAGGTCAGAATGTCAATCGCACCAATTCGGCGGCGATTCTGCGCTGGAATCTGATGAGTTCCCAGGTGATCAGTGATGAACTAAAACTGCGCCTGCAGGCCAAACTGGCCGCGCATTTGACCGAGGACGGGGATATTCTGATTCGCAGTGATGTGCATCGTGATCAGGATCAGAATCGTTCTGAATGCATTGCGCGTCTTCATGCGCTTTTAAGAAAAGCACTGTTTGTTCCGAAAAAACGGGTGGCCACCAAGCCCTCCCGCAGTTCTGTGCGCAAGCGTCTGGATACCAAACGCAAACATTCTGAAACCAAAACTCTGCGGCAAAAAGTAAAA…
arfB	NC_011916.1:c1399442-1399011 Caulobacter crescentus NA1000, complete genome	ATGCCCGCGATGATCGAGATCACGTCCTGGCTGCGGATCGACGAGGACGACCTCATCTGGAAGGCCACCCGCGCCTCGGGTCCCGGCGGGCAGCACGTCAACAAGACCTCGACCGCCATCGAGCTGCGCTTCGACGTGCGCAACTCGCCCTACCTGCCCGACGACGTGAAGGACCGCCTGACCGCGTTGGCCGGGAGCCGGATGACCCAGGACGGGGTGCTGGTGCTGTTCGCCCAGGGCTCGCGCTCGCAGGAAATGAACCGGCAGGACGCCCTGGACCGGCTGATCGACCTGATCCGCCGCGCCACCGAAAAGCCCAAGCCCCGCAAGGCGACCAAGCCGACCTATTCCAGCAAGCTCAAGCGGCTGGAGACCAAGTCCAAGCGCGGGACGGTCAAG…
arfB	NC_007618.1:c2024724-2024275 Brucella abortus 2308 chromosome I, complete sequence	ATGGGTTCTCTCATGCAAGAGGATCGCAACATCATCCGCATAACCAGGCGCCTGTCGATCCACGAGGACGATCTGGAGGAAGCGTTTATCCGCGCATCCGGCCCCGGCGGGCAGAATGTCAACAAGGTTTCGACCGCTGTGCAATTGCGCTTTCATGCCGCGCGATCCGGTCTGCCGGAAGATATTCTGTCACGGCTTTTCAAGCTGGCCGGACAGAAAGGCACAAAGGACGGCGATATCCTGATTGAAGCCAATCGCTTCCGCACGCAGGAGCGCAATCGCGAGGACGCCCGCGAACGCCTTCTTGCGCTGATCGCCAAGGCAGCCGAACCGCCGCCCCCGCCACGCAAGAAGACCAAACCATCCAGAGGTGCGGTCGAGCGCCGCCTGAAGGCAAAA…
arfB	NZ_CP008781.1:c372194-371790 Burkholderia pseudomallei strain Mahidol-1106a chromosome 1, complete sequence	ATGACGCTGCGCTACGCATTCTCGCCGGACGAGGTCGAGCTGACGGCGGTTCGCGCGCAAGGCGCGGGCGGGCAGAACGTCAACAAGGTATCGAGCGCGATTCATCTGCGCTTCGACATTCGCGCGTCGTCACTGCCCGACGACGTGAAGGCGCGGCTTTTCGCACGCGCCGATCAGCGAATCACGCGCGAAGGCGTCATCGTCATCAAGGCGCAGGAGTACCGCACGCAGGAAAAGAACCGCGCGGCCGCGCTGGCGCGGCTCGACACGCTGATTCGCAGCGCGGGCGTCACGCCGCGCAAGCGGGTCGCGACGCGGCCGACGCGTGCGTCGAAGGAGCGCCGGCTTGCCGAGAAGGGGCGGCGCAGCGAGGTGAAATCCGGGCGCGGCAGAGTCGTC…
arfB	NC_002516.2:949280-949693 Pseudomonas aeruginosa PAO1, complete genome	ATGCTGATCATCTCCAATGCCGTCCACCTGCCCGACCATGAGATCGAGCTGAATGCCATTCGCGCCCAGGGCGCCGGCGGGCAGAACGTCAACAAGGTCTCCAGCGCGGTGCACCTGCGCTTCGACATCCAGGCCTCGTCGTTGCCGCCGTTCTACAAGGAGCGTCTGCTGGCACTGAACGACCAGCGCATCAGCGGCGACGGCGTGGTGGTGATCAAGGCCCAGCAGTACCGGACCCAGGAGCAGAACCGCGAGGATGCCCTGGAGCGCCTGGCGGAGTTGATCCGCAGCGTGGCCAAGGTGCAGAAGGCGCGGCGCCCGACCAAGCCTACGCGCGGCTCGCAGAAGCGCCGGCTGGACGGCAAGGCCAAGCGCGGCGCGGTGAAGGCCGGGCGCGGC…
arfB	NZ_CP009621.1:c1351638-1351225 Pontibacter korlensis strain X14-1T chromosome, complete genome	ATGACAAAATTAGAGGATAGAGGCTTTGAGCGGGAGCTGCAGTTTCAGGCATCGCGGAGTGGTGGAGCCGGTGGACAGAACGTGAACAAAGTAAACACGAAGGTAGAGCTGCGCTTTCATGTGCAACAGTCGGAGTTGCTAACAGAAGAAGAGAAGGCACTGGTGCAGGAGAAGTTTGCCAACCGCATCAACAGCGAAGGATACTTACAGGTAGTATGCCAGACGGAGCGTAGCCAACTGCAGAACAAGGAACTATGTGTGCAGCGCTTTTATGAGTTGCTGCGGCAGGCATTTACCAAACAGAAAAAACGCAAAGCCACTAAACCAACTCACGGCAGCGTACGACGCCGGTTAGAAAGTAAGAAAAAGCAAGCCGAGAAAAAGTCTAACCGAAACTTC…
arfB	NZ_CP054142.1:c668708-668283 Treponema parvum strain ATCC 700770 chromosome, complete genome	ATGAATAAAACCGAACTTCACAATTCCATAATTCAAAATATAAGGTTCTCTTTTTCCCGATCGGGAGGAGCCGGCGGACAAAATGTAAACAAGGTAAACACTAAGGTCAGCGCGTCGCTTCCTTTGGCAGATCTTCACGGCCTTTCAGAGTCGGAATTCTTTGCACTCAGAAAAAATTTGCACAATATAATAAATTCCGACGACGAATTGTTCGTAAGCGTTCAAGACGAAAGAAGCCAGTCGTTAAACCGTGAAAACGCAATCGTAAGGATCGAAGCCAAAATCGCTGCAGCGGCGAAAATCCGTAAAAAAAGACATAAGACCAAACCTACCCAAGCGTCGCGCGAAAAGCGGCTCAAAGCAAAAAAGCTTCATTCCAAACTAAAAAGCATGCGCTCG…
arfB	NZ_CP012036.1:1172354-1172767 Nostoc piscinale CENA21 chromosome	ATGCTGCAAATTAAGAATAAAATCATCATCCCCGATAACGAACTCGAAATTAGCGCGATTCGTTCTCAAGGAGCCGGGGGTCAAAACGTCAACAAAGTTGCTACAGCCATTCACTTACGCTTTGACATTGAAGCTTCATCACTACCTGCTTTCTATAAACAGCAACTTCTCAAGCTAAACGACCGACGCATCACTCAGGATGGGGTTGTTGTCATCAAAGCTCAAGAACACCGTAGCCAAGAACAAAACCGGGAAGAAGCTTTGCAACGACTCAAACAACTCATACTCAGCGCAGTTGTACTGCCCGAAATCCGCAAACCCACCAAACCAACTCGTAGTTCTCAAAAAAAACGTCTTGACAGTAAAACTAAGCGTAGTCAAATTAAGTCAATGAGAAGG…
arfB	NZ_JADEVV010000013.1:55240-55653 Synechocystis salina LEGE 00031 NODE_14_length_78135_cov_8.702287_(reversed), whole genome shotgun sequence	ATGTTGCAGATAACCAAAAGCCTCAGTATTGCCCTAACCGAAATCGAAATGACCGCTATTCGCTCCCAGGGAGCAGGTGGTCAAAATGTGAATAAAGTGGCATCCGCCATTCACCTCCGCTTCGATATTGGGGCATCCTCTCTACCCGATGCCTATAAAAAACGGCTATTAAACCTCAATGATCGGCGCATCACTAAAGATGGCATCGTAATTATTAAAGCCCAGTCTCATCGTACCCAAGAGCAGAATCGAGAGGAAGCCTTACAACGACTCCAATGGCTAATCAGTAGCGTTATAACTTTACCCAAGCCCCGTAGGCCCACAAAACCGACCTACAGTTCCCAACGAAAGCGTCTGGATGCTAAAACCAAACGCAGTGCAGTTAAGGCCCTGAGAAAA…
arfB	NZ_CM000961.1:2097056-2097499 Corynebacterium genitalium ATCC 33030 chromosome, whole genome shotgun sequence	ATGCAGGACCTGACCATCGCGCCCAGCCCGGGGATCCCCGGCGGCCTCGTCGTCGCCGCCGCGGATCTGACGGAGCGGTTCGCGAAGGCGTCGGGCCCGGGCGGCCAGGGCGTCAACACGACGGACAGCAAAGTGCAGCTCTCCATCGATATCGCGGAATGCGCATCGCTTTCCGACGCCCAACGCCGCCGCGCCCTGCGCAACCTAGAACACCGCCTGGACGGCACGGTGCTCACCGTGAGCGCGTCGACGCAGCGGTCTCAGGTCCGCAACCGTGCTGAGGCGCGCGAGCGCATGGCCACCCTATTGCGGGAGGCGCTCGCCCCGCCGCCTCCCCCGCGGCGGAAGACGAAGCCGACGCGCGGCTCGGTGCGACGCCGTCTCGAAGCGAAAAAGCGG…
arfB	NZ_CP018074.1:4365396-4365833 Streptomyces venezuelae strain NRRL B-65442 chromosome	ATGGACGGCATGTCCGGTCCGTATCCCATCCGCGGCTCCGTCTCGCTCCCCGAGGCCGAGCTCCAGTGGCGTTTCTCGCGTTCGTCGGGTCCGGGCGGCCAGCATGTGAACACCAGCGACTCCCAGGTCGAGCTCCGCTTCGACCTCGCCGCCACCGACGCGCTGCCCGAGGTGTGGAAGGCGCGCGCCCTGGAGCGGCTCGCCGGCCGGCTGGTCAACGGCGTGGTGACGGTCCGCGCCTCGGAGCACCGCTCCCAGTGGCGCAACCGCGAGACCGCCGCGGTCCGGCTGGCCGCGCTCCTCGCCGAGGCCACGGCCCCGCCGCCGAAGCCCCGCCGTCCGACGAAGATCCCCCGCGGCATCAACGAGCGCCGGCTGCGTGAGAAGAAGCAGCGCTCG…
arfB	NC_014960.1:2942421-2942819 Anaerolinea thermophila UNI-1, complete sequence	ATGAGCATCCCCCCGGAAGAAATTCGTTTTACCGCCATCCGCGCCAGCGGACCAGGCGGTCAAAACGTGAACAAAGTCAGCACGGCAGTGCAACTGCACTTTGACGTTCTGCGATCCAAAGCCCTGCCGGTGGATGTGAAAGAACGGCTGGTTAAAATTGCCGGGAAGCGGGTGAATGAGCAGGGTGTGCTGATCATCGAAGCCCGGGCATACCGCACCCAGGAACAGAATCGCGCCGATGCTCTGAGGCGTTTGCAAGAGTTGGTCGAGAAAGCCCGGCATGTCCCGAAAGTACGCAAGAAATCCCAGCCCTCAGGGGGCGGACGAGCGCGGGAAAAGCGCTACATCTCCGAGAAGAAGCGCCTGCGCCGCCTGGATCTTTCGGAGTGGGAAGAATAA
arfB	NZ_CP011308.1:1003699-1004121 Sulfurovum lithotrophicum strain ATCC BAA-797 chromosome, complete genome	ATGGCAAACTTAAAGATATCAAATACCGCTACGCTGGATGAAAATGAGATAGAGATCACTGCCATTAGGGCACAAGGCTCCGGTGGGCAGAAAGTCAACAAGGTTTCTGCGGCGATTCATCTTCGTTTTGACATTTCTGCCTCTTCACTTCCCGAGTTTTACAAAGAGAAGCTACTCTCACTGAAAGATAAACGCATTAGCAAAGACGGTATCGTTGTGATAAAGTCCCAACAGCACCGAAGCCAGGAACAGAACAGAGAAGAGGCACTTGAACGTCTGGTAGAACTCATAAAAAGTGTGGCTGTCACTCAAAAAAAGCGAGTGCCGACCAAGCCGACAAAAGGCTCTGTCAATAGAAGATTGAACTCAAAAAAGAAACATGCCGGCAAGAAACGACTG…
mutS2	NC_000964.3:c2923293-2920936 Bacillus subtilis subsp. subtilis str. 168 complete genome	GTGCAGCAAAAAGTATTATCAGCTCTTGAATTTCATAAAGTGAAAGAACAGGTTATTGGGCATGCCGCTTCATCGCTCGGAAAAGAAATGCTTCTCGAGCTTAAGCCTTCTGCTTCTATAGACGAAATCAAAAAACAGCTGGATGAAGTAGACGAAGCTTCTGACATTATCCGGCTGAGAGGCCAAGCGCCATTTGGCGGCCTTGTAGATATCAGAGGAGCGTTAAGACGGGCGGAAATCGGCAGCGTTCTCAGTCCTTCTGAATTCACTGAAATCTCAGGCCTGCTTTATGCAGTTAAACAAATGAAACATTTTATCACGCAAATGGCTGAAGACGGTGTCGACATTCCGCTGATCCATCAGCATGCTGAACAGCTTATCACGCTGTCCGATTTAGAG…
mutS2	NZ_LT907975.1:368436-370736 Pseudodesulfovibrio profundus strain 500-1 chromosome DPRO, complete sequence	ATGGAATCCAGAACACTGCAAGTATTGGAATTTCCCAAGATTCTTAACTCTCTCTCAGGTCTAACTGTCTCTGAGGCAGGGGCTGAGGCTTGTCTGAAAATCTGTCCTCTTGATTCTTTGGAAGCGGTGAATCACAGCGCCACGCTTTTCGAGCAGGGTGCAGCCTGGGTTAAAGAGTCTGGTTTTTCTTTAAAGAGTTTCCCTCCCATTGATGGGCTGTTCACTTACCTTGATCGTCAAGCAGTAGTGATAGACCAAGATGCTTTGTTTGCACTTAAGCAGGTGTTGGACAACGTATACTTCTGTCGTGAGTCCTTGCGAGGATTTGAAGACAGGGGTTGGGACATTCTCTGGAAGTCTCTGTTTGCCTATGAATGGCCGGTTAAAACGGTTTCGGCT…
mutS2	NZ_LAIJ01000009.1:35184-37646 Terracidiphilus gabretensis strain S55 contig_10, whole genome shotgun sequence	GTGCCCCTGCTGTTATCCATTCCGTCTCCCGTAGCCCACGCCGACTACACCGCCCTCGAATGGCAGCCTCTCCTCGCCCTGATCGCCGGCTACGCCTCTTCCTCCGTGGGCCGCGAAGGCATCCTCGCCCTGGTCCCCTCCACAAGCGAAGAATGGATCACCCGCGAGCACGGCCTCGTCGCCGAACTCCGCCTGCTCCTCGAAGAACAAGTCTCAGTCCCGCTCGGCGGTCTCTTCGACCCCACACAGTTAGCCGCAAAAGCCCAGATCCCAGACGCCGCCCTCGAAGCCCCTGAGTTCCAATCCATCGCCCGCCTGGCCTACAGCATCGCAGCATGGCAAGGCCTGCTGCGCGAGCCCTCAGCCCGCCTCGCAGGCAGGCTCCCCGGACTGACAGAG…
mutS2	NZ_CZPZ01000004.1:c94173-91756 Candidatus Nitrospira nitrificans isolate COMA2, whole genome shotgun sequence	ATGAATAAATCATTATCAGATCACGCGATGGAGGTATTGCAGTGGGCTCGTGTCCTTGAATTTCTGGCAGCGCATGCGCAATCGGCGATGGGAGCGGCTCAATGCCGGGCGTGCGTCTTATCGTGCGACCTCGCGGAAGCGCGCCGGCGCCAACAAGAGACGACTGAGATGGTGAGCGTGCTGGAGGGGAGTGATCCGATGCCGGCGCTCACCTTCCCCGATATTCGTGAGCAACTGATCCGATCCGGAAAGGGAGGCGCGCTTGAGGCCGTCGAGTTGCGGGACTGTGCGGTGGTGCTGGCCCTGATGGCGGACGTAGCGCGGTACGCCGAGGCTCACCAAGGCGCGCTGCAGGCTTTGGCGCGAGTCTTGGAGCCACTGCATATCACACAAACCTTG…
mutS2	CP007656.1:c3375148-3372818 Bdellovibrio bacteriovorus strain 109J, complete genome	ATGCAAGATCTCGTCGTTCTTGACTGGATAGAAATTCTAGAAAAAATCAAAGCCCACGCCACCAGTGACATGGGTCGTGAAGCTATCATGCAAACGGAGCCTTTGAAAACTCCGCAAGAGGCGCACGCAAGCTTTCAGGAAATCAACAACGCCACGGAAGTCTTAAACCAAGGCGTCCGCCCGTTCATGACCAGTCTGGATCTTTATTCGACCTGGATTCTGCGCCTGAAAAAAAATGCGGTCCTGAAAACTTTGGAAATGAAAGATGTCAGAAGCTTCTGTCTGGAAGCTTTGGCGTTGAAAGAAGCCCTGCACCCGGTGCAAAACGACTGGGCCCAGCGCATTCACCAAAGCCTGATGAAGGCCGAAGAACCGGTCTCCGCGATTGACCAGATTCTG…
mutS2	NZ_CP009621.1:4002353-4004752 Pontibacter korlensis strain X14-1T chromosome, complete genome	TTGATCTACCCAGAAAACTTTGAAATAAAAATCGGCTTTGCACAAGTGCGCGAGATGCTCTTAGACTTTTGTCTAAGTCCGCTGGGCCGCAACTTTGTAAACCGCATGCAATTCCTGAACCGCCACGACCTGGTTGAAAGGCTTTTGCAACAAACTGAAGAATTTAAACAACTGCTCGAATCGGACGCTGAGATTCCGCTTCAGCACTATTATGACCCTACCACATATCTTGATCGTGCGGCTATTGAAGGGACTTACCTGGACGTATCGCAGTTTTTCGAGATCAAGATGTCGCTCCGTACTATCCGTGACTCACTTCGCTTTATTTCTGATGCTGAAGAAGGAAAGTATGATGCTCTGAAAGCTCTAGGTGCCAATGTAAGTGTAGAACGCTCCCTT…
mutS2	NZ_CP054142.1:c711346-708884 Treponema parvum strain ATCC 700770 chromosome, complete genome	ATGAACATAAAAACACTTACCGAATTGGATTATTTTCGCGTGCGCGACATTATTTCCGGGCATTGCGTAAGCGAAGAAGGCGCATTATTACTTAGAGAGCGCACGCCTCTCACCGATACGAAAAAAATAAATACATTAAAACTGTACGGGCGCGAATGGTATTCATATCTGACTTCCGAAAAACAGGCGGCGATGTCTTCGTGGAATCCCGTTTCCGAAATTCTACCCGTCATAAACACTCCCGGGGCGGCCGTCTCGCAGGAACAGGCTTTTTCGCTGCTCCAATTCTGCGAAGCGCAAAAAAAAGTAAAATCGGCGATAGAGAGCGCAAAGGATATTTTAAATTTGGAAAACCTGTCGGAACTCGTTCAAACATTGCCGGATCTTTCCGCTCCGTAT…
mutS2	NC_019978.1:c2076224-2073858 Halobacteroides halobius DSM 5150, complete sequence	ATGGATAAGCATGCTTTAGAGGTATTAGAATTTGATAAAATTAAAGAACAATTGCGTGAACATACAACCTCTAAAATAGGAAATCATTTAGTTGAAAAATTAAGTCCTAGTACAGATTTAGAATTTATTGAATCTAGACAACAAGAAGTTACTGAAGCTACTAAAATTTTGAGTCGAGAGAGTGCACCTCCATTTGGTGGAATTTATGATATTCGTTCTGCTCTAAAGAAGGTGGAGAAAGGAGCTATCTTAGGTGCAGATGAATTATTAGATATTTTAATTACTATTACTTCGGGGAAGAAATTAAGAAGTTATTTTTTAGGATTAGAAGATGAAGATAATGAATATGTAAGAATTCTAAAGATCAGTAGTCAAATTGAAACCTTTTCAAATTTGGAA…
mutS2	NZ_CP012036.1:c4294298-4291905 Nostoc piscinale CENA21 chromosome	TTGATCCAAGCGGAAACTTTAGAACTACTAGAATGGCATCGCCTCTGCCAGCATTTGGCGACATTTGCGGCTACTAAGCTAGGGGCGATCGCATCCACTAATTTACAAATTCCCACATCACAGTCAGTCAGTGAGCAGTTATTAGCACAGACTAAAGAAGTTTACCAACTGGAAAGTCGGCTGACGACAAGCTTATCTTTTGATGGGATTCAAGATATTGGTGATTCTATCGAACGCGCCGAACTCCGAGGGATTTTAGCTGGCGATGAATTACTGGCGATCGCAACTACCCTGGCTGGTGCGAGAAATTTACGGCGTGTCATCGATAACCAAGAAGATATACCAGTATTAACTGAGTTAGTTGCCGATTTACGCACTTACCCAGAATTAGAACAGGAA…
mutS2	NZ_JADEVV010000059.1:12886-15351 Synechocystis salina LEGE 00031 NODE_98_length_24475_cov_10.343848_(reversed), whole genome shotgun sequence	GTGAGTGATTCCATCAATTTAACCATTGCAGAGGAGACCTTAGCCCTGTTGGAATGGCCGAGGCTCTGTCAGCATTTGTCCACTTTTACCCAAACTCCCCTGGGGGCGATCGCCGCCCGTTGTTTGTTGCCTCCCGACCAATGGCAAGAAAGTCAGGCCTTGCTGGCCCAGACCCAGGCGGTGGAGCTGATTGAAAATTCCCCGGAGAGCAACTGGCATTTTAAAGGCATTGCCGATATCACTGAACCGTTAGCCCGGGTAGAACGGGGAGGCTTGACCACGGGGCTGGAACTGTTGGCGATCGCCAGCACCTTGGCCGGGGTGAGAAGATTGCGGCGGGTCATTGAAGAACGGGATGACCTGGAAATTTTGCAAACCTTGGTGGCGGAAGTAAGAACC…
mutS2	NZ_CP038452.1:1664297-1666537 Thermus caldilimi strain YIM 78456 chromosome, complete genome	GTGCGGGATGTCCTCGAGGTCCTGGAGTTCCCCAAGGTCCGCGCCCTCCTTGCGGAAAGGGCCAAGACCCCCCTGGGGCGAAGGCTGGCCTTGGCCCTTGCCCCCCTCTCCCAGGAGGAGGCGGAAAGGCGTCACCAGCTGACCCAGGAGGCCTTAGCCTATCCCTATACCCTTCCCGAGGCGGGAACCCTCGAGGAGGCCTACCAAAAGGCCCAAGGCGGGGCCAGGCTTTCGGGCCTCGAGCTCCTGAAAGGAGCCCAGGCCCTGGAGGAGGCCCTAGCCCTCAAGGAGGAGCTTCTTCCCCTACAAAACCTCCTGAGCCAGGTGGCAGCGGGCATCGGGGACCACGGGGCCTTTCTCACCAAGGTCAGGAAAGCCCTGGACGAGGAAGGAGCCGTG…
mutS2	NZ_CP019306.1:77107-79443 Fusobacterium necrophorum subsp. funduliforme strain F1260 chromosome, complete genome	ATGAATTTGCATAGTCATCGAGTCTTGGAATTTGATAAATTAAAAGAAAAAATAATGACTTATTTAGTGATTGAAAACAATGTAGAAGAAATTATGAATTTAAAGCCGTTTAACGACTTAAGTTCCTTACAACAGGAGTTTGTATATGTGCAAGATTGTATGGATTTTATGCAATATGATGGAGGCTTGGATGTAAGGCATTTAAAGGATATTTGCAGTTTGACCGAAAAAATAAAGCTTATTGGAACCTATTTGGAAGTAGATGAGTTATGGGATATCAACATGAATCTGCGATTTTTTAGAATTTTTCAGGCACAGTTGGAAGATTTGGGAAAATACAAGGCTTTACGGGATTATATGAGGCAGGTGTCTCCCCTTCGATTGATAGAAGATTTGATT…
mutS2	NC_015687.1:c2452601-2450235 Clostridium acetobutylicum DSM 1731, complete sequence	GTGAACGAGAAATCACTTAGAGTACTTGAATATTTTAAGATAAAGGATGGAATTAAGAAATATATAAGTACTAGTGCAGCAAAAAAGCTTATAGATGAACTTGAGCCTTATGGTAGTTTATATGAAGTTAAAGAACACATAGAAGAAACTAAAGAGGCATTTGAATTGTTGATGAAAAAAGGTGCACCTCCATTTGAGGGAGCATATGATGTAACAGAGGCAGTCAGTATGGCTGAAAAGGGATTCTCTTTGGCACCAGGGCAGCTATTAAAGGTAGGAAGCATGCTTAGATGTGCTAGAAAATTTAAAGAGTACATAAGCCATAAAGAGGAAGAAGAAAGCTATAGAATAATTGAAGATATATGCAGTGGAATAATACCACTAAAAAATATAGAGGAT…
mutS2	NC_013525.1:c1471233-1468849 Thermobaculum terrenum ATCC BAA-798 chromosome 1, complete sequence	TTGGATATACAGGATAAAGCATATACAAGCCTAGAATACGATAAGATACTACAGCTCTTAAGTAAGCACACCTCGTTTAGCCTTAGTAGAGAGCTGGCTCTATCCCTACGTCCGCTGAATGATCTGGATGGGGCTATAAGGTCTCAGCGGGAGACAACTGAGGCTCTCAGAGTTTTACAGCTTAAGCCAGATATAACGATAGGCGGAGCAAGGGATATTAGAAGCCTGGTCACAAAGGCGAGTCTGGGAGGCGTACTGGATCCTTCGGAGCTGTTACAGATCTCTGATACTATAGCAGCTGCCAACAGCTTCTCCAGGCAGCTTGGTAAGGTCTTGGAAGATGCAGACTCCTTTTCTCTGCTATCTGCTCAGTTGAGGCACATAGTTGACCTGTCTGAT…
mutS2	NZ_AP014510.1:c1088194-1085840 Thermotoga profunda AZM34c06 chromosome, complete genome	ATAATAGATGATCGAAATGGTGACGGAGGTGCTTTTAAAATAGAAATCCATAGTCTTGAAAAGCTCGATTTTTACAGAGTAGTCAATTTGATAGAAAAATTTGTTCTCAGCGAAGCTGGGAGAAGGTTCCTTACAGATTTAAGGCCCACCGATAATCCTTACTCAGAACTAAAGATGGTTGACGAAATGATCAGGTTAGTTAAGAGTGAACAGCAAATACTTCCATCAAATTTCGCCACCATAGACATTCATGAGACGCTCAATAAAGTGAAAGAAGCGCAGGTCCTTGATGGCGAAGAATTACTCAGAGTCTCAGGTGCTCTTTTGACTATCAAGATAGTGAAGAAAAATATTGCAAATCTTGAAGAAAGCCCATTTATAAAAGAACTCACAAAATCT…
mutS2	NC_014011.1:729232-731583 Aminobacterium colombiense DSM 12261, complete sequence	ATGAAAGTACGTAAGGAAGTTTGGAATCTCCTTGAAATCGATAAAATTCTTTCTATCTTTGCTAAATCACTACGCAGCGATCTTGGCTTATCAGTTCTCACAGCTATAACTCCCTGTGAAACAATAGACACCCTTCGCAACCGCCAGAACCTCCTGATTGCTTATCGTGATTATGTTGATCGTTATGGAGATTTTCCTTGGAATCAGAATGTAAGCAGTGTTGCGGAAGAAATACATGCTGCTCGAAAAACTGCACTCTTGACAGGTCAGGAGCTAGTTGCTGTCCGCATGCTTCTGTTGCTTGCGACCAGAATCAAAGATGTTTTAAACCAAGTGAAAGATGAGTTCGCTCCTTTTGCAGGCGTGCTTAAGAAAATACGAGATTTCAAATACGAGATT…
mutS2	NZ_CP011308.1:c1858828-1856612 Sulfurovum lithotrophicum strain ATCC BAA-797 chromosome, complete genome	ATGCAGCAGACAAACGAAAAGACCATCATACAGAAACTCGATCTTGACGGGTACATCCAGCAGTTCAAACAGTTTTTCGCCCGTGATAAAAGCGTGGCGATGATGGGTGATATCAATCAGCACTTTCGATACATCAAAGCACTCTCCAATGTACAGTTCCCTGCACCCGCGCCTGTGCCCAACCTTGATCGGGAATTGAACCTTCTCAAAAAACAGGCAGTACTTTCGCTCGAAGAGATCCATGCATTCGTTACAATGATCTCTTACTTCAATACGCTCAAAACCGTCTCTTTTCCAGAGCCTGTCGCCTCCTGGATACAGGGGATAGAGGTCCACGAGGAGATCATAGAGATCCTGGGGTATTTTACCGAAGAGGGAGACATCAACCCCGAGCGTGAC…
mutS2	NC_000918.1:c877987-875699 Aquifex aeolicus VF5, complete sequence	ATGAGGGAAAAGGATTTAATTAAACTGGAGTTTGACAAAGTAAAAGAAGTTCTCGCCTCTTACGCCCACTCGCCGGCTACAAAGGAAAAAATACAGAACCTAAAGCCATATACGAACAAAGAAAAAGTAAAGGAAGAAATAGAACTCTCCAAGGCTTTTTTTGATATAGCGGAAAACGTAAGACTCTTTGAGTTCGAAGACATAAGGGAACTCTTAAAGAAGGCAAAGCTCCAAGGGGCAATTCTCGGCGTAGAGGACATACTTAAGATCCTCAACGTCATAAACCTGACGAAGGAAATAAGGAGGGTTCTCAGTTCCCACGTTCAGAGGTTAGAACCTTTAAGGAAGGTTTACAAAAAACTCTACACTTTCTCTCCCTTGGAAAACTTAATCATCGGT…
mutS2	NZ_CP059443.1:638940-641141 Campylobacter fetus strain CFF00A031 chromosome, complete genome	ATGAAAGAACTATTTAGAAAGTTAGATTTAAATGATTATTTAGAGAAATTTAACTCGCTTTTAGCTAGAGAAAAACCGCTTTTTATGAGCGGAGACAGCAAGTTGAATTACGAAAAATTAACTGAAATATCTATTTTAAATTTAAAGTCGCCAAATAGAGTGGCAAATCTTGATGATGCGCTTGCTAGGCTCGCAAAGCAAGGTATCTTGCATATCAGTGAGATTTATGAATTTGTTAAGATAATAGACTATTTTGAATACTTAAAGAAGCTTAAATTTGAAAATAAGATGCAAGCTTATCTAGATAAGATAGAAATTCCTAATCAAATATCTAAAATTTGTTCGTATTTTGATAACGAAGGCGAGTTTAAAGAGAGCATTGATGAGCGTTTAGTCGGT…
rqcH	Bacillus subtilis 168 | BSU_15640 | rqcH	TTGCATATGTCGTTTGATGGCATGTTTACATACGGAATGACACACGAACTTAACGAGAAAATAATGGGCGGACGAATTACAAAAATCCATCAGCCATATAAGCACGATGTGATTTTCCACATCCGTGCCAAGGGAAAAAACCAAAAACTATTATTATCGGCACATCCGAGCTATTCACGGGTGCATATCACGGCACAAGCTTATGAAAATCCAAGCGAACCGCCAATGTTTTGCATGTTGCTGAGAAAGCATATCGAAGGCGGATTCATTGAGAAAATTGAACAAGCGGGCTTAGACCGCATTATGATTTTTCATATCAAAAGCCGAAACGAAATTGGCGATGAAACCGTACGAAAGCTTTATGTAGAAATTATGGGCCGCCACAGCAATATCATTTTG…
rqcH	NZ_CP011801.1:3468351-3469787 Nitrospira moscoviensis strain NSP M-1 chromosome, complete genome	ATGGCGTTGACGGCCGTTGAGATCGAGGACGTTCTGAGAGAAATCGCTCCGGCCATCGAGGGAGGATGGATCCAGAAGGTGCATCAACCGGCTCCGTTGGTCTTGGTGCTGGAAATCCGCACCCGAGGCCGCACGCACCGCCTCCTTATTTCCTGTCAGCCGGAAACCGCCCGCCTCCATCTGGTGAGCCGGGCGCCGGCCAATCCCCCTGAGCCGCCGGCCTTCTGCCGGTTCCTCAGAGCCCATATGCAAGGCGCCCGCATCGACGCCGTTCGGCAGCAGCCGCAGGATCGGGTGGTGGAATTCCAGCTGACGGCGCAGGCCGGCGCTCGGCGGCTGATCTGCGAGCTGACGGGCAAGACGGCCAATGTGCTGCTGCTGGACTCCGGCGGATTGATC…
rqcH	NZ_CZPZ01000001.1:370783-372213 Candidatus Nitrospira nitrificans isolate COMA2, whole genome shotgun sequence	ATGTTGACCGCGTCGGATGTCACAGAGGTACTGACGGAGATTTCCCCTCTCCTTCGTGGCGGCTGGATTCAGAAGATTCAGCAGCCCACAGACCGTACCCTGGTGCTGGATGTGCGTGTACCGGGGCAGACACATCGGCTGTTGATCTCCTGTCAACCAGACACCGCTCGTGTGCACATTACCACCCACTCGCCGGTCAATCCTCCGACACCTCTACCGTTCTGTCAGTTTCTCAGAGCCCATGTCCAAGGAGCGCGGATCGACGATATTCGTCAGATCGGGAATGACCGTATCGTTGAATTGCAGATTGCCGGGAAAGAAGGATCGCACAGCATCGTGTGCGAATTGACCGGCAACAAGGCGAACATCCTGGTCCTCAATGCCGAACGTCGCGTACTG…
rqcH	NZ_CP009621.1:52408-53976 Pontibacter korlensis strain X14-1T chromosome, complete genome	ATGCATCTCAACTTTTACTTTTTACGGCAACTCTCTCAAGCGCTACGCCCCAAACTGGTGGGAATGCAGGCTGTTACTGCTTTTAGCCAGAACAAGGACGAGCTGGTACTTGGCTTTGCCCGTGAGGCAGAGCAACTATACATCAGGGCGCAGTTAAGCTCACAGTTTACTTCTCTATCCTTCCCTGCCGAGTTTAGGAGGGCGCGTGCCAACAGCGTAGAGCTGATGCAGGACATGCAGGGGCAAACTGTTGAAGATATGGTGCAGCATCAGAACGAACGCAGCTTTTACCTGAAGCTTTCAGGTGGTTACCTCCTGCTCTTCAAACTGTTCGGTAACCGCTCCAATATCATTTTGTATCAGGGCCAGGAGGCTGTAGAGCTATTCCAAAATAAGTTT…
rqcH	NZ_CP054142.1:2097438-2098964 Treponema parvum strain ATCC 700770 chromosome, complete genome	GTGTCGCTAAACTGCAATGAGATAAACCTTATTCTTAAAGAACTGGATCTGACAGGAGCCTTTATACAGGACATAATACAGCCGGGTTTTGACACCGTCGCGCTTTGTACGTATAAAAACGGCGCTGCAAAGACGGTTATAATTTGCACAAAGCCCAATTCCTGCCGTATAAACGAGACTTGCAAAAAAATCCCGAAGAACGACAAGCCCTTGCGCTTTATGGAATTTTTGCGTTCGAAGATACGCGGTTACAAGATCGCTTCATGTAAACAGATCGGTCTGGAACGCATTATTAAAATGGAATTACGCCACAGTGGTGAAGACGAATATTTTAACATGTTTATCCGATTGTGGAGCGGCGCCGCAAATATAATTCTCTGCGATAAAAACAACAATATA…
rqcH	NC_019978.1:c907420-905666 Halobacteroides halobius DSM 5150, complete sequence	ATGGCTTTAGACGGTGTTACCTTAGCTGCAATTAAAACAGAGCTGCAAAATAAATTAATTGGAGGACGAGTTGATAAGATTTATCAACCTAAAGAAAACTTATTAACTATTAGAATCAGACAACCCGGTGAAAATATAAAATTATTGATCTCAGCTAATCCACAAAATCCAAGAATTCATATTACTGAACAAGACTTTGATAATCCCTATCAACCTCCTACTTTCTGTATGCTATTAAGAAAGCATTTACAAAGTGGAAGAATTAAAGAAATTAATCAGCCAAATTTTGAGCGAATTTTAGAAATTATTATTCAATATAAAAACAATCAAGGTGAACTGGTAGATAAAAAGTTAGTAATTGAATTGATGGGCAGACACAGTAATATTATTTTAACCAAA…
rqcH	NZ_CP012036.1:c538746-537019 Nostoc piscinale CENA21 chromosome	GTGCAACCAGTTGACTTTACCACCCTGACTTCTGCTTGTAGCGAACTACGCGCTTACTGGCTGCCATCGCGTTTAGAACAAGTTTATCAGCGCGATCGCTACACTATTTCTATCGCATTACGCACCCTGAAACAACGGGGTTGGCTGGAAATTTCTTGGCATCCCCAAGCTGCACGGATTTGTATTGGTGATCCGCCGCCGCGATCGCCTGATACTTTTACTTTTAGCCAGCAACTAGTACACCAATTGGGTGGCTTGGCTTTAATTGGGATTGAAGCGATCGCACCTTGGGAGAGGGCGATTGATTTAAAATTTGCCCGTCGTCCGGGAGAATCTGCCCTATATCACTTGTATGTGGAAATTATGGGCAAATACAGCAATGCAATTTTGACTGATGCC…
rqcH	NZ_JADEVV010000008.1:c55299-53527 Synechocystis salina LEGE 00031 NODE_9_length_96220_cov_10.947915_(reversed), whole genome shotgun sequence	ATGCAGGCTGTTGATTACACCACCCTAATGGCCATTTGTGCTGAATTACAAGATGACTGGTTACCGGCTCGCATCGAACAGGTTTACCAGCACGATCGCCATGGTTTATCCCTCGCTTTACGAACTTTAGAAAAACGGGGTTGGTTAACCCTAGCGTGGCATCCCCAGGGAGCAAGGCTTTGTTTAGACGTTCCCCCACCCCAGGAACCGGATACGTTTACCTTGAGCGACCAACTGCGTCACCAGTTGAAGGGACTAGCCCTAACTTCCCTAGCACCTCTGCAGCCCTGGGAACGGGTCATTGACTTGGCGATCGCCAAACGGCCGGGAGACGAACCTCTGTACCATCTTTTTTTGGAGGTCATGGGCAAGTATAGTAACCTGATTTTGACCGATGCC…
rqcH	NZ_CP038452.1:748972-750522 Thermus caldilimi strain YIM 78456 chromosome, complete genome	ATGGAAGGATTGCTGATCCACGCCTTCCTGCGGGAGCTACGAAAGGAACTTCCCGCTTTAAACCTGGGCCTGGCCTTTCCCGAGGAAGGTAGCCTGGCCATCCTCCTCAAGGGTCAGTCGGGCCGTACCTTCAACCTGGTGGCCCGCTACCGCCCCCCGTCCCCCAGCCTGGCCCTGGAGGAGGGAACTCTCTTGGGAGAGCCCAAGACTCCTTTCCAGCGGCAGATCCAGGCCCGGGTAAAGGGCCCCCTGCTGGAGGCGGAGCAGATCAAGCTGGACCGGGTGGTCCTCTTCCGCTTTGCCGGGGAAAAGGGGTTCGTGGATACCCCACCCGCCACCTTGGTCCTCGAGGCCACGGGGCGGAACGCCAACCTCATCCTTTTGGATGAAGAAGGCGTG…
rqcH	NZ_CP019306.1:1798013-1799614 Fusobacterium necrophorum subsp. funduliforme strain F1260 chromosome, complete genome	ATGCTTTATTTAGACGGAATATCTCTCTCCTTTTTACGAAAAGACATCGAAGAGAGACTATGCAAGAGAAAAATTCATCGTATTTTTCAAAATACGGATACTTCTCTTTCCCTACAATTCGGGAAACAACTTCTCGTGCTATCTTGTAATCCTCAACTACCTATTTGTTATGTGACGGAAGAAAAAGAAACGGTTCTGGAAGAATCCGTTTCTTCTTTTTTAAATAGCTTACGAAAGCACTTAATGAACAGTCTTTTATATCAGGTAGAACAGGTAGCTTGGGACAGAACTCTCATCTTTCGATTTTCCAAATTGACGGAATTGGGAGAATACAAGCAATATTTTTTAATCTTTGAGTTGATGGGAAGAAATTCCAATCTCTTCCTTTGCGACCGGGAT…
rqcH	NC_015687.1:2205298-2207010 Clostridium acetobutylicum DSM 1731, complete sequence	ATGGCATTAGATGGTATATATATACACAGCATATTACATGAACTTAAAGATAAATTACTAGGCGGAAGAATCTCAAAGGTAAACCAGCCTGAAAAAGATGAAATAAATTTAACTATAAGAACTACTTCAAATTCAAATATAAAATTACTTATAAGTGCAAATCCAACTTATCCTAAGATACATATTACTGATTTAATAAAAACAAACCCAATAAAAGCACCCATGTTTTGTATGGTGCTAAGAAAACATCTTTTAAATTCTAGAATATTAAAGATAGATCAAATTGAAAGTGATAGAATAGTCATAATAGACTTTGAAACTACTGATGAATTGGGTTTTAACAGTATATATAAATTATATATAGAGATAATGGGTCGTCATAGCAACATATCTCTTGTT…
rqcH	NC_013525.1:1773087-1774808 Thermobaculum terrenum ATCC BAA-798 chromosome 1, complete sequence	ATGTATTTTGATGCTCTAACAACAGCAGCTATAAGTGACGAACTGGAAGAGACGGTCATCGGAGGCTTTATACAAAAGCTTTATATCCCAAACGAGGGGAGTTTAGCTTTCGAAGTTTATAACCACAGGGAAAGACTCTACCTATTTATCAGCATAGAAGCCTCTCATCCTAGGATAACGTTGCTCCCTGAAAAACCTCCTCATAACCCAGATCTTGTCACCCCTATAGCCCTTTTATTGAGAAAACATGCCTTAGGAGCGCGTATAGAAGAAATCTTCCAGCCCGTCGCAGAAAGAGTTATTGGATTGAGTATAGCGAAAAGATCTCCTGAACTCAACTCTAAGCACTGGCTTTACGCCGAGCTGATGGGACGACACAGCAATCTAATAATGCTGGAT…
rqcH	NZ_AP014510.1:c957240-955570 Thermotoga profunda AZM34c06 chromosome, complete genome	ATGTTGATAGATAGTTTTTTCCTCAGAAGTATTGTTCAAGAACTTCAAGTTTTGAAAGAAAGTAACTTGAGACAGATATACCAATTTGGCAAATCGACGATATATCTGTATTTTCAAAATCATGTCGTGAGAATATGTCTTGATCCCACTTTTGCTCATATCTGTATAGCTGAAAAAGAAGATTTCTCAGATCACCACCCTTCTAATTTCGTCATGTTAATGCGTGCAAGATTGAGAAATGCCAAACTCAAGAAAGTTGAACAGGTTGGATTTGACAGGATCATATTTTTTGAATTTGACAAGATCGATGAAACAGGTGATAGACATCTGTACAGATTGTATATTGAGTTTTTTGGCACACACTGCAATATGATTTTGGTCGAAAACAATACGATAGTC…
rqcH	NC_014011.1:996518-998227 Aminobacterium colombiense DSM 12261, complete sequence	ATGATATATGGAGCAGAATTTGTACATCAATGGGCAGAAGAACTTGATGAAATCCTTTCTGGCCAACGCCTTTTTCGGGTAGAGGGAGCTGAAAATTGGCTAGCGATGCGGTTTTCTTCTATTCCCCTTTCACTATTTATAAGCTGGCATCCTCAAAGTTCTGGATGCTGCCTTCTCAGTGAAAATGAGCTTGATCAGGTAAAACGTTTTTCGGACGGCAAACACAGGTTCGTAGATGCACTGAAAAGCCATGTGGTCAAAGGAGAAGTAACTGCCGTAAAGCAGGTGGATTATGACAGGATCATCGCTCTCAACTTTTCACGTAAGGTTGGGGCCGGTTTCGATGTCGAGAGAACACTGATTTTAGAGTTTATGGATAGGAATAGCAATATTATCCTT…
rqcH	NZ_CP011308.1:c261452-260109 Sulfurovum lithotrophicum strain ATCC BAA-797 chromosome, complete genome	ATGAAACTCTACGAACTCAAAGCCATCGCAGAACGTCTGAACGATTTTGGCTACATCTCCCGTGCAAGACGCATCGAGGACAATACGCTCGAACTCGTCTTTGACAAAGCTGACAGCTATTTCTTCAACATGACCAGAGGCCACAGCTTCGTTTACAAAGCTCCAAGCCAACGACCTTTGCAGGGTTACAATGCCCCTTTTGACACCCTGCTTCATTCTCTTCTGAGCGGGAGCAGGCTTTTGAATGTCGAAGTACCCGACGGTGACCGCATTTTACGTTTCACCATTGCTCCGAAAAGTTCATATAAGGACAAGATCATCTATCTGCAGCTCGAATTTACGGGCAAGAACACCAACGCCATTCTTCTTGATGAGAACGAGGTGATTATCGAAGCACTC…
rqcH	NZ_CP059443.1:c178783-177470 Campylobacter fetus strain CFF00A031 chromosome, complete genome	ATGAAATATAAAGTTTTAACACAAATACCTGAGTTTTTATCTAAATTTAAAAAAATAACTAACATAAAAAGAGTTGATGATTGCGCTTTGGAAATAGTATTTGATGGAAATTATCCTCTTGTCTTTGATTTAAATAAAAGCAACTCAAGTATATACAAAACAGATGAAAAAATCGCCGTAAAAGAGTATAAAGCGCCTTTTGATATCACGCTCAAAAAGCGTCTAAACTCAGCAAAAATAGACTTCGTAGAAGCTCTAAAGAATAATAGAATATTAAAAATTAAAACCACGCTAAACGGCTCATATAAGGCTATTAGTTCGATTTTATATCTCGAGTTTACGGGGCGATTTACGAATATCATTTTAACTGATGAAAATGATATTATCTTAGAAGCCTTA…
smpB	NC_000913.3:2754896-2755378 Escherichia coli str. K-12 substr. MG1655, complete genome	ATGACGAAGAAAAAAGCACATAAACCTGGTTCAGCGACCATCGCGCTTAACAAGCGCGCCCGTCACGAATACTTTATCGAAGAAGAGTTCGAAGCGGGACTTGCCCTGCAAGGCTGGGAAGTTAAATCCCTGCGCGCAGGAAAAGCCAATATCAGCGACAGCTACGTCCTTCTGCGTGACGGAGAGGCATTTCTGTTTGGCGCTAACATCACGCCAATGGCCGTGGCCTCCACGCATGTGGTGTGCGATCCTACCCGTACCCGCAAGTTACTTCTCAACCAGCGCGAACTGGACTCATTGTACGGTCGCGTCAATCGAGAAGGCTATACCGTAGTGGCGCTCTCCCTGTACTGGAAAAATGCCTGGTGCAAAGTGAAAATCGGCGTCGCCAAAGGTAAG…
smpB	NC_000964.3:c3451718-3451248 Bacillus subtilis subsp. subtilis str. 168 complete genome	ATGCCAAAAGGGTCAGGAAAAGTATTATCTCAAAATAAGAAAGCCAACCACGATTATTTTATAGAAGAAACCTATGAAACAGGCATCGTTCTGCAAGGAACCGAAATCAAATCGATTCGCGCCGGCCGCGTAAACCTTAAGGATTCCTTCGCCAAAATCGAACGGGGAGAAGTGTTTCTCCACAATATGCACGTCAGCCCATATGAGCAGGGAAACCGCTATAACCACGATCCGCTCCGGACAAGAAAGCTGTTAATGCACCGCAAGGAGATTAATAAGCTGATCGGGTTAACAAAGGAAAAAGGCTATTCTCTCGTTCCGCTGAAGCTGTATTTAAAAAACGGCTTTGCCAAAGTGCTTCTCGGCCTTGGAAAAGGGAAGAAGAACTATGACAAACGG…
smpB	NZ_AP024355.1:c2698400-2697942 Desulfuromonas versatilis strain NIT-T3 chromosome, complete genome	ATGGGAATTAAAATCATCGCCACCAACAAGAAGGCCTACCACGACTACTTCATCGACGAGGTCTACGAGGCCGGGATCGTGCTCACCGGCACCGAAGTGAAGTCGTTGCGCCTGGGCAAGGTGAACCTCAAGGAGAGCTTCTGCCGCATCAAGGACGGCGAGGTGTTCATCAACAACATGAACATCAGCCCCTACGAGTACGGCAACCGCGAAAACCCCGCGGACCCGACCCGCATGCGCAAGCTGTTGCTGCACCGCGAAGAGATCGAAAAGCTCACCATCAAGGTCGAGCAGCGCGGCCTCTCGCTGGTGCCGACCAAGATCTACTTCAAGGACAGCCGCGCCAAGCTCGAGATCGGCCTCGGCCGCGGCAAGAAGCTCCACGACAAGCGCGAAACC…
smpB	NZ_LT907975.1:2632880-2633359 Pseudodesulfovibrio profundus strain 500-1 chromosome DPRO, complete sequence	ATGGCCAAGAAAAAGAATAAGAAAGCATCGCCCAATACCATTGGTACGAACAAACAGGCTCGACGCCTGTATGAGATTCTCGAAACCTTTGAAGCCGGCATCTCTCTACTCGGGACCGAAGTCAAATCCCTGCGCGGGGGGCACGTTTCCTTCAAGGATGGGTATGTGTCCTTTCACGATGGCTCTGCCTTTCTCGTAGGCGTGCATATCGCTCCCTATGAGCAGACCGGCCAGTACGACCAGCATGATCCCGAGCGTCGCCGCCGCCTGCTGCTGCACAAGCATGAGATTGATGTACTTCAGTCCAAGGTGGACCAGCGTGGTCTGACCGTTGTGCCCATGAAGATGTATTTTTCGCGGGGCAAGGTGAAGGTCCAGATCGGCCTTGGTCGAGGCAAG…
smpB	NC_013440.1:c9376124-9375636 Haliangium ochraceum DSM 14365, complete sequence	ATGGCCAAGAAGAACCGCAGGCAGACCACGATCCCCGAGGGCGCGCGCGTGCTGGCACGCAATCGCCGCGCGCTCCACGACTACGAGATCCACGACGTCGTCGAGGCCGGGATCGTCCTCGTGGGCTCGGAGGTCAAATCGCTGCGCGACTCGCACGCGCACCTCAACGACGCCCACGCCGAGATCCAGAGCGACGAAGCCTGGCTGATCAACGCCAAGATCGAAGAGTATCCGTGGGCCAATCAGTTCAATCACGAGCCCACGCGGCGGCGCAAACTGCTGCTGCACAAGCACGAAATCAGCCGTCTGGGCATCAAGACCCAGCAGCGCGGCTTCACCCTGGTGCCGCTGGCCGTGTACCTCAAAGACGGCAAAATCAAAGTCGAGCTGGCGCTGGGC…
smpB	NZ_AP017470.1:c1183273-1182815 Thermotomaculum hydrothermale strain AC55 chromosome, complete genome	ATGGTAAAGATTCTGGCAAAAAATAAAAAAGCCTATCATAATTACTTTATTGAGGAAAAAATTGAGGCTGGTATTGTTTTAACAGGGACTGAAGTAAAGTCATGTAGGGAAGGTAAAATTAGTTTTAAAGATTCTTACTGCGATTTTGATAACGGAGAATTGTATATTAAAGGGCTATATATTGCTCCATATAAACACGCATCTCCAACCTTTAACCATGACCCTGAAAGGGACAGGAAATTACTTCTCCACAAAAACGAGTTAAGAAGGTTAATAGGCAAAATTAAAGAAAAGGGGTACACAATTATTCCCCTTGCTTTTTATCTTAAAGGAAAGGTTATCAAGGTTGAAATTGCTCTTGCAAGGGGTAAAAAGCTTTACGATAAAAGGGAGACTGAG…
smpB	NZ_CP011801.1:8877-9353 Nitrospira moscoviensis strain NSP M-1 chromosome, complete genome	ATGTCGAAAGAAGACACCATCAGAGCGGTCGTCACCAATCGCAAGGCGTACCACGATTATTTCATCGAAGAGAAATTCGAAGCCGGCATGGTGCTGCAGGGCACCGAGGTGAAGTCGTTGCGCGACGGCCGGGCGAATTTGCAGGATAGTTACGCCTCCGTGAAGGACGGCGAAGTCTTTCTACACCACTGCCATATCAGCCCCTACAGCCACGGCAACATCATGAACCACGATCCCATGCGCGTGCGGAAGTTGCTGCTGCACAAAAAAGAGATCGACAAACTCCTGGGGAAGACGCAGCAGAAGGGCCTGACGCTCGTGCCGCTCCGCATGTATTTTTCCAAGCGCGGCCACGCCAAGGTGGAGCTCGGATTGGCGAAGGGCAAAAAGCTCTACGAC…
smpB	CP007656.1:3606682-3607140 Bdellovibrio bacteriovorus strain 109J, complete genome	ATGAGCGAAAACATCCTGATTGTTCATGAGAACAAAAAAGCACGCTTTGACTACACGATCGTGGAAACCTACGAGGCGGGTCTGCAGCTTATGGGCAGCGAGGTGAAATCCCTGCGCAATAAGGATGTTCAGTTGAAGGATTCCTACATCTCTTTCAAAGGGGATGAGGCGTACCTGCAAAACGCGCACATCGCGGAATACAAAGCTTCCAGTTACAACAATCACGTTCCGGAAAGACATCGCAAGCTTCTGATGCACAGAAATGAGCTGGACGAAATCTTCGAGGCTTTGCGTGAAAAAGGCTATTCCTGCGTGCCGCTGAAGATCTACTTCAAAAACGGCCGCGCCAAGCTTCAGATTGCATTGGTTAAGGGTAAAAAGACCCACGACAAGCGCGAG…
smpB	CP000766.3:587596-588054 Rickettsia rickettsii str. Iowa, complete genome	ATGACTGAATATAAGAAAGTTATTGCACAAAATAAGAAAGCCCTTTTTCATTATTTTATTGAAGAAAGATTAGAAGCGGGTATTGTATTAAAGGGTAGTGAAGTACGGTCTCTGCGTCAAGGCAAAGCTTCTATAGAAGAAAGTCATGCGGCAGATACCGGACATGAGGTATTTTTGTATAACTGCCATATTGCAGAATATGAAAAAGCGAATAGATTTAATCATGCTACTCGTAGACCACGTAAATTATTGTTGCATACTAAAGAGATAAAGAAAATTATCGGTAGAATTAGAATAAAAGGCTATACGCTAGTAGCTCTTTCTATGTATTTTAATAAAAAAAATAAAGTGAAAGTTGAACTTGGTATTGCTAAAGGTAAGAAATTACATGATAAAAGA…
smpB	NC_011916.1:1382418-1382876 Caulobacter crescentus NA1000, complete genome	ATGTCCAAGCCGATCGCGGAAAATCGGCGCGCGCGCTTCGACTACTTCATCGAGGAGACGTTCGAGGCCGGCATCATGCTGACCGGCACCGAGGTGAAGAGCCTGCGGACCGGCCGGGCGAACATCGCCGAGTCCTACGCCTCGGTGGAGGGGCGTGAGATCGTGCTGATCAACGCCGACATCCCACCCTACGGCCACGCCAACCGATTCAACCACGAACCGCGTCGTCACCGGAAGCTGCTGCTGCATCGTCGCCAGATCGACAAGCTGATCGGCGCGGTTCAGCGCGAGGGGCGCACCCTGGTGCCGATCAAGCTCTATTGGAACGACAAGGGGCTGGCGAAGCTGGAAGTCGGGCTCGCCAAGGGCAAGAAACTGCACGACAAGCGCGACACCGCC…
smpB	NC_007618.1:656696-657172 Brucella abortus 2308 chromosome I, complete sequence	ATGAACAAGCCCAAGAATTCTCCCGCGCGCAAAATGATTGCCGAAAATCGCAAGGCGCGCTTCAATTTCGAGATACTCGACACACTCGAAGCCGGTCTGGTACTGACGGGCACCGAGGTTAAATCCTTGCGCGCCAATCAGGCCAATATTGCCGAGAGCTATGCAAGCTTCGAGGATGGCGAGTTCTGGCTGATTAATTCCTATATTCCGGAATATACGCAGGGCAACCGCTTCAACCACGAGCCGCGGCGCCTGCGCAAATTGCTGGTGAGCAGGCGGGAAATGTCGCGCCTGTTCAATTCGGTCTCGCGCGAGGGCATGACGGTTGTTCCATTGAAGCTCTATTTCAACGATCGTGGCCGGGCAAAGCTCGAACTGGCGCTTGCCCGAGGCAAGAAA…
smpB	NZ_AP023069.1:c1029227-1028781 Neisseria gonorrhoeae strain TUM19854 chromosome, complete genome	ATGGCTATTGCGAACAATAAAAAAGCATTTCACGATTTTTTCATTGAAGACCGGATTGAAGCCGGTTTGGTCTTGGAAGGCTGGGAAGTCAAAGCAATCCGCGCCGCGCGCGTACAGCTTAAAGAGAGTTATATCTATTGGAAAAAAGATGCGTTTTATCTGGTCGGCTGCCATATTACGGCTTTGCCTACGGCTTCGACACACATCAAACCGGATGCCGTACGTCCGCGCAAACTGTTATTAAAACAGTCGGAAATCAATAAGTTAATCGGAAAAACCGAACGTGCAGGTTACACCATCGTGCCGCTGGATTTGCATTTTTCACGCGGAAAAATCAAGATGGAAATCGGTTTGGCAAAAGGTAAGAAACAGCACGATAAACGACAAAGTATGAAGGAA…
smpB	NZ_CP043953.1:3112366-3112842 Acinetobacter baumannii strain K09-14 chromosome, complete genome	ATGGCGAAAGCAACAGTAGTAAAGAAACATAATGGCGGAACCATCGCACAAAACAAACGTGCCCGTCATGATTATTTTATCGAAGAAAAATTTGAAGCTGGCATGTCTTTACTAGGCTGGGAAGTAAAATCTTTACGTGCCGGTCGTATGAGTTTGACAGAAAGTTATGTCATTTTTAAAAATGGTGAAGCATTCTTATTTGGTGCTCAGATTCAACCACTCCTTTCTGCATCTACACATATTGTGCCGGAAGCTACACGTACACGAAAATTATTATTATCTCGTCGTGAACTTGAAAAGCTTATGGGTGCGGTGAACCAAAAAGGTTATTCGTGCGTTCCATTAGCATGTTACTGGAAAGGTCATCTGGTTAAGCTTGAAATTGCACTCGTGAAAGGT…
smpB	NC_002516.2:5353783-5354262 Pseudomonas aeruginosa PAO1, complete genome	ATGGCTAAGCAGAAGAAACACCCTTCGGGGACCATCGCGCAGAACAAGAAGGCTCTGCACGACTATTTCATCGAACAACGCTTCGAGGCGGGCGTCGCCCTGGCGGGCTGGGAAGTGAAAAGCCTGCGCGCCGGCAAGGCCCAGTTGGTCGACAGCTACGTGCTGCTCAAGGATGGCGAGGCCTGGCTGCTCGGCAGCCACATCACGCCCCTGACCACCGCCAGCACGCACGTGATCGCCGACCCGGTGCGCACGCGCAAGCTGCTGCTGCACAAGCGCGAACTGGGCAAGCTGTTCGGCGCCGTGCAACAGAAGGGCTACGCCTGCGTCGCTCTGTCGATGTACTGGAAGAAGCACCTGGTCAAGTGCGAGATCGCCCTGGCCAAGGGCAAGAAGGAC…
smpB	NZ_CP009621.1:3955129-3955596 Pontibacter korlensis strain X14-1T chromosome, complete genome	ATGGCGAAAGATAAAGACAGAATACAGAAACACGTTAACATCGTTAACCGGAAGGCTTCATTCGAGTTCCAGTTTATCGACAAGTATACGGCTGGAGTTATGCTGAAAGGCACTGAGATAAAGTCGATCCGGGAGGGTAAGGTGAATATGCAGGATGGCTATTGCGTGTTCACGCGTGGTGAGCTATGGTTGCACAATATGCACATCTCTACTTATACCGAGGGAACTCATTATAACCATGAGCCAATGCGAGCACGAAAACTGCTCCTTAATAAGAATGAATTGCGAAAGTTAGAGGCAGGAGCGCAGGAGCAGGGTGTTACTATCATTCCAACCCGCCTGTTTGTTAATGACCGTGGCTTTGCTAAAGTAGAGATTGCCCTGGCACGGGGTAAAAAG…
smpB	NZ_CP054142.1:1436616-1437077 Treponema parvum strain ATCC 700770 chromosome, complete genome	ATGAGCGAAGAACGAAAACTTATAGCTGTAAATAAAAAAGCCCGATTTAACTACAGTATTGAAGAATCAATTGAATGCGGTATAGTTTTGGAAGGAACCGAAGTAAAGTCCGTAAAAGCGGGAAATATTTCATTTCCCGACGCTTTTGCCGAAATTATAAACATGGAAGTTTGGGTAAAAGGTTTGCATATTTCAGAATATTCGTTTTCATCCGTGTTCAACCATAACCCGGACAGACCGAAAAAACTCCTTTTGCACAGGGAAGAGATAAAGCGACTGCTCCGCAAAACGGACGAAAAAGGATATACTCTCGTTCCTCTGGATTTTTATCTTAAAAAAGGACGAGTAAAGATAACGCTCGGTCTTTGCAAGGGCAAAAAACTGTTTGACAAAAGGGCT…
smpB	NC_019978.1:c2102399-2101947 Halobacteroides halobius DSM 5150, complete sequence	ATGAAAACAATTGCAAAGAATCGTAAAGCAAGGCATGAGTACCATATTGAAGAGACTTATGAAGCTGGAATTGTACTCCAGGGGACAGAAGTGAAGTCTATTCGTGCTGGAAAAGTAAACCTTAAAGATAGCTTTGCTTTGGTTAGAGATGAAGAAGCCTTCTTGCATAATATGCATATTGCTCCATACAAAGAAGGTAATCGTTATAATCATGAACCAGAGAGAAAAAGGAAGCTATTGCTTCATAAACACCAAATTAAATCATTGATAGGAAAGACTAAACAACAAGGATATACTTTAATTCCTTTAAAGCTTTATTTTAAACATGATCTAGTTAAAGTTGAATTAGCTTTAGCTGAGGGTAAGAATCTTCATGATAAGCGCGAAGATATTAAACGT…
smpB	NZ_CP012036.1:1523296-1523763 Nostoc piscinale CENA21 chromosome	ATGAGTGACAAAAGCGAAAGTTACAAAGTCATTAGTGACAACCGTCAAGCCCGTTATTTGTATGAAATCTTGGAAACTTATGAAGCTGGTGTGCAGTTGACTGGAACAGAGGTGAAATCCATTCGTGCTGGCAAGGTGAATCTCCAAGATGGTTATGCGTTGATTCGTGATGGAGAAATATGGCTAATTAATGTGCATATTTCTCCATACAATGCTAGTGGGCAATATTTTAATCATGAACCACGACGGACACGCAAGTTATTACTGCATCGTCAGGAAATTCGGAAGTTGATTGGCAAAGTAGAACAGCAGGGTTTGACACTAGTACCTTTAAAAATGTATCTCAAGCGAGGCTGGGTAAAAATCAGCATTGCCCTTGGGAAAGGTAAAAAACTCCAT…
smpB	NZ_JADEVV010000079.1:3525-3989 Synechocystis salina LEGE 00031 NODE_187_length_11647_cov_11.003472_(reversed), whole genome shotgun sequence	ATGGCTAAGGAAAAAAAAAGGATAAAAGTTGTCAGCGATAATCGCCAGGCTCGTTTTCTGTACGAAATCTTAGAGACCTATGAAGCGGGCATCGAACTACAGGGTACCGAGGTCAAGTCAATACGGGCGGGGAAGGTTAATTTACGGGATGGCTTTGCCCTGCTGCGGGATGGGGAAGTTTGGCTGATGAACGTACATATTTCTCCCTATGATAAAAGTAGTCAGTTTTTCAACCATGACCCCCGTCGTACCCGGCGCTTGCTAATGCATAACTGGGAAATCCGCAAATTAATTGGTCAAGTTGAACAAAAAGGTCTAACTCTAGTGCCGCTGAAAATGTATTTCAAGGGTAGTTGGGTGAAAATTGCCCTGGGCTTAGGTAAAGGCAAAAAACTCCAC…
smpB	NZ_CP038452.1:710607-711041 Thermus caldilimi strain YIM 78456 chromosome, complete genome	ATGGCCTCCGTGCTGGAGAACCGCCGGGCACGGCACGACTACGAGATCCTGGAAACCTACGAGGCGGGGATCGTCCTGAAGGGAACCGAGGTCAAGTCCCTGCGCGCCGGTAAGGTGGATTTCACGGGAAGCTTTGCCAAGTTTGAAAACGGCGAGCTTTACCTGGAAAACCTTTACATCGCTCCCTATGAAAAGGGATCCTATACCAACGTGGACCCCAGGAGAAAGCGCAAGCTTCTCCTTCATCGCCACGAGCTCAACCGGCTAAGGGGCAGGGTGGAACAGAAGGGCCTCACCCTGGTACCCCTTAAGATTTACTTTAACGAAAGGGGTTACGCCAAGGTGCTCCTGGGCCTAGCCCGGGGCAAAAAGGCCTATCAAAGAAAAGAAGACGACAAG…
smpB	NZ_CP038663.1:1478834-1479265 Deinococcus radiodurans R1 = ATCC 13939 = DSM 20539 strain ATCC 13939 chromosome I, complete sequence	ATGCGCCGCGTGTATACCAACCGCCGAGCCCATCACGAATACGAACTGCTGGAGCGGTTCGAGGCGGGCATCAGTCTGACGGGCAGCGAGGTCAAGAGTGTGCGGGCGGGGGGCGTGGATTTCCGTGACGCCTTCGCCCGCATCAACGGCTCGGACGTGGACCTGGAGGGGCTGTATATCCCCGTGTACAAGGAAGCCACCTACAACAACCACGAGCCCCGCCGCAAACGTCGGCTGCTGCTGCACCGTGAGGAAATCGAAAAACTCCGGCGCGGGCTGGAGCAAAAGGGCCTGACGCTGGTGCCGACCCGGCTCTACCAGAAAGGCCGCTACTTCAAGGTCGAACTTGCCCTTGCCCGGGGCAAGAAACTGCACGACAAGCGCCGCGCCGATGCCGAG…
smpB	NZ_CP007496.1:c267555-267079 Candidatus Nanosynbacter lyticus strain TM7x chromosome, complete genome	ATGCCAAAGCCAAAAACGAAAAAACCAAACACCCAAGCCGTCATTAACCGACGAGCTCGGTTTGACTATGAGTTGGGCGAAGAAATTGTGGCTGGGCTGGTTTTAACTGGGCTGGAGGTGCGCGCCGCCAGGGAAGGACATGTTCAGTTGAAGGGCGCTTTCGTCAGTTTAAAAAATAACGAGCTATGGCTAAATAACGCTAGTTTTTCGTTACGGCTAAACGTCCGCGGAGAAGCAAACACCCGATCAGTCGATACTTCGGCACGAAAATTATTAGTCAGCAAAAAACAACTTGCCCATTTTACAGATGCCAAAAAGCAAGGCATGACTATTGTGCCGACCAAATTATTGACTAATGGAAAATTTATCAAAGTGGTTATTGCTCTAGCTAGAGGTAAA…
smpB	NZ_CP019306.1:c2176748-2176302 Fusobacterium necrophorum subsp. funduliforme strain F1260 chromosome, complete genome	ATGATATTAGCAGGAAATAAGAAAGCATATTTCGATTATTTCGTGGAAGAGAAGTTCGAAGCGGGAATTGAATTACAGGGGAGCGAAGTAAAATCGGCAAAGGCAGGAAAAGTAAGTATTAAAGAATCTTTTGTGAGAATTATCAACGGGGAGTTATTTATCATGGGGATGTCCATTGTTCCTTGGTCCTATGGAAGTATCTATAATCCGGAAGAAAAAAGAGTTCGAAGGTTGCTTTTGCATAAAAAAGAAATTCGCCGTTTGCATGAAAAGGTAAGCCAAAAAGGCTATACCATTGTTCCTTTGGATGTTCATCTTTCTCATGGCTATGTGAAAGTGGAAATTGCTTTAGCGAGAGGAAAGAAGACATATGACAAACGGGAAAGTATTGCAAAGCGG…
smpB	NC_015687.1:830417-830884 Clostridium acetobutylicum DSM 1731, complete sequence	ATGGCTAAAAAGAATACAGAAAATAATACCTTAGCTGATAATAGAAAAGCATGGCATGACTATTTTATTGAAGAAACATATGAATGTGGAGTAGAACTCGTTGGCACAGAAGTAAAATCAATAAAAAATGGAAAAGCTAATCTTAAGGATAGTTATGCAGAAATAAGAAATGGAGAGGTTTTTGCTTGTAATATGCACGTAAGCCCATATAAAGAAGGAAATATTTTTAACGTAGATCCTTTGAGAAAGAGAAGGCTGCTTCTTCATAAAAGTGAAATAGATAAGCTTTTAGGATTTACAAGTCAAAAGGGGTATACTTTAGTTCCTATAGCATTATATTTAAAGAATAGAAGAGTCAAGGTAAAGTTGGCGGTTGCTGTAGGTAAGAAGAATTACGAT…
smpB	NZ_CM000961.1:c2319000-2318512 Corynebacterium genitalium ATCC 33030 chromosome, whole genome shotgun sequence	ATGGCCAAGAAGAAGAAAACCGACGGCTCCAACGTCATTGCTTCCAACCGCAAGGCGCGCCACGATTACACGATCCTGGATACCTACGAGACAGGCATCGTGCTGCAGGGCACGGAGATCAAGTCGCTTCGCGACGGCAAAGCGTCCCTCGTCGAAGCCTTTGCCACCATCGACAACGGCGAGGTGTGGCTGCGCAATCTGCACATCCCCGAGTATTCGATGGGGTCGTGGACGAACCACTCGCCGCGCCGCACCCGCAAACTGCTGCTGCACCGTCGCGAGATTGACACCCTCGAGGGCAAACTGCGCGACGGCAACCGGACGCTTGTGCCCCTGAAGCTCTACCTCAAAGAGGGCCGGGTCAAAGTCGAGCTCGGTCTGGCCCAGGGTAAGCAGGAT…
smpB	NZ_CP018074.1:c2972102-2971563 Streptomyces venezuelae strain NRRL B-65442 chromosome	ATGGCAAAGGGACTCGTGAACGTGCAGGGCAAGCCTGCCAAGAAGAACCAGGACAAGGCGCCCGAGCGCAAGATGATCGCGCAGAACAAGAAGGCGCGCCACGACTACCACATCATCGACACCTACGAGTGCGGTGTGGTGCTCATGGGCACCGAGGTGAAGTCGCTGCGGATGGGCCGCGCCTCGCTGGTCGACGGCTTCGTGCAGATCGACAACCATGAGGCGTGGCTGCACAGCATCCATGTGCCCGAGTACATGCAGGGCAGCTGGACGAACCACTCGGCGAAGCGGAAGCGCAAGCTCCTGCTGCACCGCGAGGAGATCGACAAGCTGGAGGCGAAGTCGCAGGAGACGGGTCACACGATCGTGCCCCTCGCGCTGTACTTCCTGAACGGCCGG…
smpB	NC_013525.1:748515-749000 Thermobaculum terrenum ATCC BAA-798 chromosome 1, complete sequence	ATGTCAAAGACTCAACAATCATCTGCTGAAGGGCAGAAGACTATTGCTGTTAACCGTAAGGCCTTTCATGACTATGCCATAGAAGATAAGATCGAAGCTGGTTTAGCTCTCACAGGTAGTGAGATTAAGTCCATACGTCAGGGTAAGGTAAATCTAAGGGATGCTTATGCTCGAGTCGAAAATGGCGAGGCTTGGGTGTACAACATGCACATATCTCCTTACGAACAGAGTGGGAAGTACTTCAATCATGATCCACTTCGACCTCGCAAATTATTGCTGCATCGTAAAGAGATAGCTAGCTTGGCGGGCAAGCAGCAGATAAGGGGCTATACATTGGTGCCCCTAAGGTTGTATCTTAAGAATGGGATTGCTAAAATAGAAATTGCCCTTGCTAAGGGC…
smpB	NZ_AP014510.1:c655608-655159 Thermotoga profunda AZM34c06 chromosome, complete genome	CTGCAAATAGTTGCCATCAACAAAAAAGCACGGGACTATGAGATATTAGAAACATACGAAGCCGGAATAGAATTGAAAGGTACGGAAGTGAAATCACTCAGAGAGAAAAATGTGTCCTTTAAGGACTCTTTCTGCCGCATTAAAGATGGTGAAATATATCTTCTGAACTTGCACATCAGTCCCTACAGATTTGCGAACAGGTTCAACCATGACCCAGAAAGACCAAGGAAACTCCTACTTCATAAGAAAGAGATTAAAAAACTGACTGGTAAACTCAGCACAACTGGTTTAACTCTCATACCGACCAAGATTTATTTCAACGATAAAGGCATCGCTAAAATTGAGGTAGCATTGGCAAAGGGTAGAAAACAGTATGACAAGCGTGAGGAAATAAAGAAA…
smpB	NC_014011.1:c1380494-1380033 Aminobacterium colombiense DSM 12261, complete sequence	TTGGCCATAGATAAAGTCGCAGTGAATAGAAAAGCCAGGCATGATTACTTTATACTTGACACCTTTGAGTGCGGCATTGTACTCACTGGTACAGAGATAAAGTCGGTGAGAGCCGGCAAGGTCAATTTAAAAGACAGCTTCGCTCTCATTCGAAATGGCGAAATGTGGCTTATTGGCGTACATATTTCCCCTTATGAGAAGGGAAGCTATTATAACCACGAACCAGAAAGGGATCGAAAGCTTCTTGTTCATAAAGCAGAGATAATACGACTGAACAGCAAAATTCGCGAAAAAGGCTTAACCCTCGTGCCCCTTTCCATCTATATAAAAAACGGGCAGCATGCAAAAATAGAGTTGGCACTGGTAAAGGGAAAGGCAGAACACGACAAACGGGACACC…
smpB	NZ_CP011308.1:1888840-1889340 Sulfurovum lithotrophicum strain ATCC BAA-797 chromosome, complete genome	ATATGCTATAATTCCGGAAAAACAAAGCAAAGGCAGACATTGGCCATCAATATCGTAGCACAGAACAAAAAAGCCAGACACGATTATGAGATACTTGAAAAGTTCGAGGCGGGTATCGTCCTTTCAGGGGCAGAAGTAAAGGCCCTGCGTGCCAAACGCACCAACCTTTCCGATGCTTTCTGCCGTTTCATCAAGGGTGAACTCTATCTGATGAACGCCCATATCGCCCATCTTGAAACCGCCAACAAATATTTCACCCCCGATACCCGTGCCCCAAGGAAACTGCTTTTGCATAAAAAAGAACTGGAGAAACTTTATGTCAAAGTACACAAGGACGGCCTAACCATTGTGCCCCTGATGATCTATTTCAATGAACGCAATTACGCCAAAGTGAGCATT…
smpB	NC_000918.1:c187373-186900 Aquifex aeolicus VF5, complete sequence	ATGGGCAAAAGCGACAAAATTATCCCTATAGCTGAAAACAAGGAAGCAAAAGCCAAGTACGACATACTTGAGACCTACGAAGCGGGAATAGTCTTGAAAGGTTCCGAGGTAAAATCCCTGAGGGAAAAGGGAACCGTTTCCTTTAAGGATAGTTTCGTAAGGATAGAAAACGGAGAGGCGTGGCTCTACAACCTCTACATAGCCCCGTATAAACACGCGACTATAGAAAACCACGATCCATTAAGAAAGAGAAAGCTCCTTCTTCACAAAAGGGAGATAATGAGGCTCTACGGAAAAGTTCAGGAAAAGGGCTACACTATAATTCCCTTAAAGCTCTATTGGAAGAACAACAAAGTGAAGGTTCTGATAGCCCTTGCAAAGGGTAAGAAGCTCTACGAC…
smpB	NZ_CP059443.1:c725394-724939 Campylobacter fetus strain CFF00A031 chromosome, complete genome	ATGTCCAAAGATCTAGCGAGAAATAAAAAAGCATTCCACGACTACGCCATATTAGAGACGTTTGAAGCAGGGATAGCATTAAAAGGTAGTGAAGTAAAAGCTCTTAGAGCAGGCAGAGCGAATCTTAAAGATAGCTTTGTGCGCATCATAAGAGGAGAACTGTTTTTACTAAATGCTCATATAAGCTATCTAGATACGACAAACTCATACTTCAGACCAGATGAAAGAGCTCCTAGAAAACTGCTTATGCATAGACGCCAGATAGATAAATTATTTGGAAAAGTCAGCACCGATGGACTTACTATGGTTGCTTTATCGCTGTATCTGAACAGCAAAAATATAGTAAAAGCCAACATTGCTCTTGCAAAAGGTAAAAATCTGCACGATAAAAGAGAAGCC…
smrB	NC_000913.3:2448606-2449157 Escherichia coli str. K-12 substr. MG1655, complete genome	ATGAAAAAGAAAACAACACTTAGCGAGGAGGACCAGGCTCTGTTTCGCCAGTTGATGGCGGGGACTCGCAAGATTAAGCAGGACACGATTGTCCACCGACCGCAGCGTAAAAAAATCAGCGAAGTGCCGGTGAAACGCTTGATCCAGGAGCAGGCTGATGCCAGCCATTATTTCTCCGATGAGTTTCAGCCGTTATTAAATACCGAAGGTCCGGTGAAATATGTTCGCCCGGATGTCAGCCATTTTGAGGCGAAGAAACTGCGCCGTGGCGATTATTCGCCGGAGTTGTTTTTGGATTTACACGGTCTGACGCAGCTGCAGGCCAAGCAGGAACTGGGGGCGTTGATTGCCGCCTGCCGCCGTGAACATGTGTTTTGCGCCTGCGTGATGCATGGGCAC…
smrB	NZ_CP045503.2:c1969117-1968587 Shewanella eurypsychrophilus strain YLB-08 chromosome, complete genome	ATGAAGAATAAACAGAACTCCGACGATCAAGAATTATTTTCATCTTTAACAAAGGGCATTAAACCGCTTAAACAAAATAAGCGCTTTTTTAAAGCCGAACAAAAAGATAAGAAGGTGATCGAGGAAAAAACCCAGCAACTGCATGCTGACAGTTATTTTTCAGATACTTATCAGCCACACCTTCCTAGCGAAGGGGCTATGCGTTGGTCACGTGATGATATTGATAGCTTTGAGCTCAAACGTTTGCGTCGTGGAGACTACCAGCCCGACCTATTACTCGATCTGCACGGCATGCGACAAAGTGAGGCCAAACTTGAATTAGCCGCTTTGATTCAAGCCTGTATCAAGCAACAATCCCACTGCTGCTGTGTCATGCACGGCCATGGAACTGGCATACTG…
smrB	NZ_CP016321.1:2233165-2233695 Vibrio vulnificus strain FORC_037 chromosome I, complete sequence	ATGAGTAACAAAGACAACGACCTTGACGACGATTTCTCATTATTCCGGGAAGCAGTACAGGGCATAAAAAAGTTGCCTCAGGATACCATAGTCCAGCAACCAAACAGAAATACTAAACAAAAAGAAATCAAGCGTATTAGCCGTGAAGCCAGTGACTCTGAATTCTATTTCTCAGACGAGTTTGTTCCTCTTTTAAGCGAAGAAGGGCCGACCCGTTACGCACGTGACGACGTGTCCACCTATGAAGTCAAACGCCTGCGACGCGGGGTGTATGTCCCCGATGTGTTTCTTGATATGCACGGGATGACACAACAAGAAGCGAAGCGTGAACTTGGCGCAATGATCGCGTACTGTGTGAAAAATGAAGTGCATTGTGCTTGCGTGCAGCACGGTATCGGG…
smrB	NZ_CP044060.1:986956-987480 Aeromonas veronii strain FDAARGOS_632 chromosome, complete genome	ATGAAAAAAACGCCCTCACCGACAGACGAGGAAACCCTGCTGTTCCGCGATGCGATAAAAGGTACCCGGAAAATCAAGCAAGATACCATAAGGGCCGAGTTACGCCCGGTCAAGCAGAAACGCGAATTGCGCGAAACCCGCGAAAAGCTTGGGGTTGACCACTATTTCAGCGATGAGTATCAGCCCCATCTCGACGATGATGGGCCGACCCGTTACGTGCGGGAAGATGTGTCAAAATTTGAGCTGAAAAAGCTCAAGCGGGGCATTTATCCGCCGGAGATCTACCTGGATCTGCACGGCATGAACCAGCAGCAGGCAAAACAGGAGCTGGCCGCCCTGCTCACCCTCTGCCAGAAAGAGAACATTCACGTCGCCTCGGTGATGCACGGCATCGGCAAA…
ssrA	NC_000913.3:2755593-2755955 Escherichia coli str. K-12 substr. MG1655, complete genome	GGGGCTGATTCTGGATTCGACGGGATTTGCGAAACCCAAGGTGCATGCCGAGGGGCGGTTGGCCTCGTAAAAAGCCGCAAAAAATAGTCGCAAACGACGAAAACTACGCTTTAGCAGCTTAATAACCTGCTTAGAGCCCTCTCTCCCTAGCCTCCGCTCTTAGGACGGGGATCAAGAGAGGTCAAACCCAAAAGAGATCGCGTGGAAGCCCTGCCTGGGGTTGAAGCGTTAAAACTTAATCAGGCTAGTTTGTTAGTGGCGTGTCCGTCCGCAGCTGGCAAGCGAATGTAAAGACTGACTAAGCATGTAGTACCGAGGATGTAGGAATTTCGGACGCGGGTTCAACTCCCGCCAGCTCCACCA
ssrA	NC_000964.3:c3451071-3450712 Bacillus subtilis subsp. subtilis str. 168 complete genome	GGGGACGTTACGGATTCGACAGGGATGGATCGAGCTTGAGCTGCGAGCCGAGAGGCGATCTCGTAAACACGCACTTAAATATAACTGGCAAAACTAACAGTTTTAACCAAAACGTAGCATTAGCTGCCTAATAAGCGCAGCGAGCTCTTCCTGACATTGCCTATGTGTCTGTGAAGAGCACATCCAAGTAGGCTACGCTTGCGTTCCCGTCTGAGAACGTAAGAAGAGATGAACAGACTAGCTCTCGGAAGGCCCGCCCGCAGGCAAGAAGATGAGTGAAACCATAAATATGCAGGCTACGCTCGTAGACGCTTAAGTAATCGATGTTTCTGGACGTGGGTTCGACTCCCACCGTCTCCA
ssrA	NZ_AP024355.1:c2697794-2697443 Desulfuromonas versatilis strain NIT-T3 chromosome, complete genome	GGGGGTGCCAAGGTTTCGACGGGGATTGGAAGCGAAGGTGGCATGCCGGAGTGGGCAGGCTCCGTAAAAAAGCCCAACACAAACAAACGCCGACAACGACGTTCGTTACGCACTGGCTGCTTAATTGCAGCCGCGTCTCTTGACTTATCGCCCGTGTAGGGCTTGAGACGTTAATTTAGCGGGATAGTTTTCGGGAGTGCCTGTGGCCTGAAAGCGAAACCAAAGCAGGCTCGCCTGTCAAAAATCCTGTCTGTGGGAGGTTTGCCAGGTTAATTTAAAATACAGACTAAGCATGTAGAAGCCTTACGTGAAAGATTTTCGGACGCGGGTTCGATTCCCGCCACCTCCACCA
ssrA	NZ_LT907975.1:462324-462707 Pseudodesulfovibrio profundus strain 500-1 chromosome DPRO, complete sequence	GGGGGCGCACTGGTTTCGACGGGGATTGTTGAAGCCAAGGCTGCAAGTCGAGGTTGGTCGATGGCCTCGTAAAAATCGACCAAAAGATAATTGCAAACGACAATTACGATTACGCAATGGCTGCTTAATTGCAGAATTGCACCTGACAGCTTAGCATGTCACGATTCCCCTGCTGACGCCTTATAGGTGGAAGGAATCGTCAAATCATAGGGCTAGTGTATTGGGTTTGCCCTTCGCTCAATACATGAAACTAAAGAAGCGCTAGCCCAATGGCCGTCTGGCCCGGAGCAATCCATTGGGTTAAATTTAATTCCGGACCTACGCTTGTAGACGCTTTGAGCTGATCATTCTCGGACGCGGGTTCGATTCCCGCCGCCTCCACCA
ssrA	NC_013440.1:c9374065-9373705 Haliangium ochraceum DSM 14365, complete sequence	GGGGGCGAAAAGGTTTCGACGAGTACGACGAGGTTCGAGCTGCGTGTCGTGGTGCCCGAGGCCACGTAAAAACGGGCAACCCTGCAACTGCGAACGATAACGCTGTTGCTCTGGCTGCGTAACCAACCGACAGCCACGGTGCCCTCGAGCTTCCGCCTGGAGCCCGAGACGCACTGTCATTCAATCAGGCTGGCCTTTCGGGATCGTTGATCGCCCGATAGGTGAGATTAAGGTCAACTCGCTGTGCCAGAAGGCCGCCGTCAGTCGGCTGTCACAGCTAAACTAAAACTGACGGATACGCACGTAGATGCTCGTTCGGAAGCGTGTTCGGACCCGGGTTCGATTCCCGGCGCCTCCACCA
ssrA	NZ_AP017470.1:c750549-750199 Thermotomaculum hydrothermale strain AC55 chromosome, complete genome	GGGGGCGAAATGGGTTCGACGGGCAGCGTTGAGGCTCAGGCTGCATGCCGAGGTGTCCCGCCTCGTTAAACAGGGTCGCTAAATGTAAATGCAGATAATTTTGCATACGCTGCTTAATTAACGCAGCCGGGTACTATTCCTTCGCCTGCGGGGAATAGATACCCGTCGTGTAGCAGGCTCGGCTCAATGTTTTTCAGCCGGCATTGAGCCTAAATTAAAGGCTGATAGCGGGATTACACCCTGCCCTATCGGGTCGTAATCCTCGCGAAACAATAAAAGATAGGGCTAAGCATGTAGATGCCTGAAGCCGAAACTGTTCGGACGGGGGTTCGACTCCCCCCGCCTCCACCA
ssrA	NZ_CP011801.1:36163-36510 Nitrospira moscoviensis strain NSP M-1 chromosome, complete genome	GGGGGCGACCGGTCTCGACGGGGATACTGAGACCATCGGTGCATGTCGAGCTCTCGGGGACTCGTAAAACTCCGGGACAATGCAACTGCCAACCAAGAACTGGCACTCGCAGCTTAAATAACTGCGACGTTCTTCCATCTGAGGCCCGCGGGGGTGGAAGGGCGCGATGCAGCGGGCTGGTCCAAGGCCGGTGCTCAGCGGCGGCGGACGAGAACTTTCTGGGCTAGCGGCCATTCTAAGCCAGCCGATGGGTGTGGATGGCTGCGAAGCTAAAACTATCGGCTACACATGTAGATCCGGTGCGTTGACGATCTTCGGACAGGGGTTCAACTCCCCTCGCCTCCACCA
ssrA	CP007656.1:c2287906-2287561 Bdellovibrio bacteriovorus strain 109J, complete genome	GGGGGCGTACTGGCTTCGACGTGGGTGCTGAAGCATAAGGAGCATACCGGGGCGGATGAGGACCTCGTTAAAAACGTCCACTTTGTAATTGGCAACGATTACGCACTTGCAGCTTAATTAAGCAGCACGATCAACCTTGTGGTGGTTCCGCACTTGGATTGATCGTCATTTAGGGACCTCGGCGTGTTGGGTTTTCTCCAGCAGACATGCTTAAATTTACTGGGGGAGAGGTCTTAGGGATTTTGTCTGTGGAAGCCCGAGGACCAATCTAAAACACTGACTAAGTATGTAGCGCCTTATCGTGGATCATTTGCGGACGGGGGTTCAATTCCCCCCGCCTCCACCA
ssrA	NZ_AP023069.1:934082-934444 Neisseria gonorrhoeae strain TUM19854 chromosome, complete genome	GGGGGCGACCTTGGTTTCGACGGGGGTTGCGAAGCAGATGCGGGCATACCGGGGTCTCAGATTCCCGTAAAACACTGAATTCAAATAGTCGCAAACGACGAAACTTACGCTTTAGCCGCTTAAGGCTAGCCGTTGCAGCAGTCGGTCAATGGGCTGTGTGGCGAAAGCCACCGCAACGTCATCTTACATTGACTGGTTTCCAGCCGGGTTACTTGGCAGGAAATAAGACTTAAGGTAACTGGTTTCCAAAAGGCCTGTTGGTCGGCATGATGGAAATAAGATTTTCAAATAGACACAACTAAGTATGTAGAACGCTTTGTAGAGGACTTTCGGACGGGGGTTCGATTCCCCCCGCCTCCACCA
ssrA	NZ_CP043953.1:c3043494-3043135 Acinetobacter baumannii strain K09-14 chromosome, complete genome	GGGGATGTTATTGGCTTCGACGCCGGTGATGAAACTCATAGATGCATGCCGAGAGCGCATTTTCTCTCGTAAATAAAATTTGCATTTAAATAGTCGCAAACGACGAAACTTACGCTCTAGCTGCCTAAGGGCCGCTTGTCCGCTTCCTAGAATACTTGTGGTCTGGGAACCCGACTGAAGCGCACGCACACAAGTCCGTATAGAGTCAAGCCTCGGGGCTTTATACCAAACTTAGAGGATCGCACCTTGTACCCTGTTCGTCGGGTCACTTGGTGTTAAAACAATAGACGATATCTAAGCATGTAGTATTCTCGAGCGTAGTGCTGGCGGACGCGGGTTCAACTCCCGCCATCTCCACCA
ssrA	NC_002516.2:c901872-901520 Pseudomonas aeruginosa PAO1, complete genome	GGGGCCGATTAGGATTCGACGCCGGTAACAAAACTTGAGGGGCATGCCGAGCTGGTAGCAGAACTCGTAAATTCGCTGCTGCAAACTTATAGTTGCCAACGACGACAACTACGCTCTAGCTGCTTAATGCGGCTAGCAGTCGCTAGGGGATGCCTGTAAACCCGAAACGACTGTCAGATAGAACAGGATCGCCGCCAAGTTCGCTGTAGACGTAACGGCTAAAACTCATACAGCTCGCTCCAAGCACCCTGCCACTCGGGCGGCGCGGAGTTAACTCAGTAGAGCTGGCTAAGCATGTAGAACCGATAGCGGAGAGCTGGCGGACGGGGGTTCAAATCCCCCCGGCTCCACCA
ssrA	NZ_CP009621.1:c832661-832291 Pontibacter korlensis strain X14-1T chromosome, complete genome	GGGGATGACCGGAATTGACAGCTTGAGCAAATTGCGTGTAAGCATGTCGGGTGATGAACGTACCACCTGTCAAAAATTCGTTCGAACAATAACTGGCGAATCTAATTACGCCATGGCTGCTTAATCTAGGTATTAAGCAATTGCCATAGTCTCGTGCAGGTTTCGTAAAACTGCTTGCACATACGAGGCTTCGACTCGTTTTACTAGTCTGTGTAGAGGTGTGATGCACAGGCGAAACTTAAGCACCTAAGGAGTGCGCATAAGTTTGGTTTATACTTGCAAGCTCCCGACAATCCGAATAAACCTAAGCATGTAGAAGGCACGACGGTTTCCTTGTCTGGACCAGGGTTCGAATCCCTGCATCTCCACAT
ssrA	NZ_CP054142.1:1083068-1083423 Treponema parvum strain ATCC 700770 chromosome, complete genome	GGGGATGCACCGGTTTCGACGGGTACGGGAGAGCCTGTGCTGCAAGTAAGGTTACGCCTGTCCTTTAAACAGACGAAAAAAATTAACTGCAGAAGACAATTCTCAGTTAGCTCTCGCCGCGTAAGCTGCGTTTGAGCCGGAAACCTGTTTGCGCTGTTCCGAGCATTCGGGATTTCTGTCACAAATCGGGGCTTGCCGCATAATGTGTTCGGTCTTTATGCGGGACTTACAATCGAAATACGGAAACGACGCTTGCGGTGCTGCCACCGTTTCCCGACAATCACCTCGCACCGCTAAACTTGTAGAGGTACTTGTTTTACGTATTCGGACGGGGGTTCAATTCCCCCCATCTCCAA
ssrA	NC_019978.1:c2101878-2101518 Halobacteroides halobius DSM 5150, complete sequence	GGGGGTGTACATGGAAATCGACCTATAGAGTATGAGGGAGCAAGCGAGCCGAGATTACTATTAAACTCGTAAGATTAATAGTATTTAAATTTATTTGCAAACGATAATAATTACGCTTTAGCGGCTGCGTAACGCACCCGCTACGCTTATAGGGGTCTTGTCTGTGGGCGCCTATAAGTGTCATAATTAAGCAGGCTATCTATTTTCTGAAGCTTGTAGGAAGATAGTGAACTTATCAAGCTAGCAATTTTAAACCCTGCTTATGGGGGGTAAAGTTGCGAAACTAAATCATAAGCTACGCTCGTAGAAACTCCTAGGGTACTCTATGGGGACGGGAGTTCGAATCTCCCCACCTCCACCA
ssrA	NZ_CP012036.1:c4028624-4028236 Nostoc piscinale CENA21 chromosome	GGGTCCGTAACGGTTTCGACAGGTTGGCGAACGCTACTCTGTGACTCAGGTCGAGAGTGAGTCTTCTCTCGCAAATATCAGGCTCAAAAAAAAAGTAAATGCGAATAACATCGTAAAATTTGCTCGTAAGGAAGCCCTAGTAGCTGCCTAATAGCCTCTTATAGGTTCGAGCGTCTTTAGTCCGACTCCGTTAAGGGCTAGAGACCAACCCCAACGGATGCTCCAGCAGGTGTTCTCTGGTTGGCTTGCTGGCTAAGACTTAATCAGAGCATCCTACGTTCGGGACAATGAACGATTCCCGCCTTGAGGGTCAGAAAGGCTAAACCTGTGAATGAGCGGGGGGTCAATACCCAATTTGGACAGCAGTTCGACTCTGCTCGGATCCACTA
ssrA	NZ_JADEVV010000033.1:c40155-39757 Synechocystis salina LEGE 00031 NODE_36_length_47911_cov_12.269232_(reversed), whole genome shotgun sequence	GGGGCCGCAATGGTTTCGACAGGTTGGCGAAAGCTTGCCCGTGATGCAGGTCGAGAGTGAGTCTCCTCTCGTAAATCAAAGGCTCAAAAAAAAGTAACTGCGAATAACATCGTCAGCTTCAAACGGGTAGCCGTAGCAGCCTAGTCTGTAAAAGCTACATTTTCTTGTCAAAGACCGTTTACTTCTTTTCTGACTCCGTTAAGGATTAGAGGTTAACCCCAACGGATGCTTTGTTTGGCTCTTCTCTAGTTAGCTAAACAACCAAGACTTAGACTAGAGCATCCCACCATCAGGGATAATCGATGGTCCCCGTCCAAGGGCTAGAAGGACTAAACCTGTGAATGAACGGAAAGTTAATACCCAGTTTGGACAGCAGTTCAATTCTGCTCGGCTCCATTT
ssrA	NZ_CP038452.1:265451-265797 Thermus caldilimi strain YIM 78456 chromosome, complete genome	GGGGGTGAACGGTCTCGACGGGGGTCGCCGAAGGCAGGTGGCGCGCCGAGGTGCGGGTGGCCTCGTAAAAACCCGCAAAAGAATAAAGGCCAACAAGCCTGCTTACGCTCTCGCGGCTTAATGACCGCGACCTCGCCCGGTAGCCCTGCCGGGGGCTCACCGACGCGGGGACACAAACCCGGCTAGCCTTGGCTAGGCCCCGTAACCCAAGGCGAAGTGAAGCGGGGCTTGCTCCTGGCCGCCCGTCCGCGGGCCAAGCCAGGAAGACACCCAAAACGCGGACTACGTGCGTAGAGGCCTGCCGTAGGGACTTTCGGACGGGGGTTCGACTCCCCCCACCTCCACCA
ssrA	NZ_CP038663.1:861626-861974 Deinococcus radiodurans R1 = ATCC 13939 = DSM 20539 strain ATCC 13939 chromosome I, complete sequence	GGGGGTGACCCGGTTTCGACAGGGGAACTGAAGGTGATGTTGCGTGTCGAGGTGCCGTTGGCCTCGTAAACAAACGGCAAAGCCATTTAACTGGCAACCAGAACTACGCTCTCGCTGCTTAAGTGAGATGACGACCGTGCAGCCCGGCCTTTGGCGTCGCGGAAGTCACTAAAAAAGAAGGCTAGCCCAGGCGATTCTCCATAGCCGACGGCGAAACTTTATGGAGCTACGGCCTGCGAGAACCTGCCCACTGGTGAGCGCCGGCCCGACAATCAAACAGTGGGATACACACGTAGACGCACGCTGGACGGACCTTTGGACGGCGGTTCGACTCCGCCCACCTCCACCA
ssrA	NZ_CP007496.1:105759-106158 Candidatus Nanosynbacter lyticus strain TM7x chromosome, complete genome	GGGGCTGATATAGCTTTCGACAATTGGACTTTATCAAGATATTCTGCGAACCGACGATACACGTAACGTATGCTGTAGTTGCAAACTTTGTTGCAAAAGCAAAGTCATTTGTAGCGAGCGCTTTCGCTCCTAAGATGGCTTTTGCGCCAATCGCTGCTTAGTTTTTAGCGATCATCCTAGCATCGTGGCAACAGTCAATGTTGTAGGGTGTCATATATATGTTGCTTGCTGTATGTTCGGAAGTGGCGGACATACGGGACTTTCTCCGCGTAACGAAACTTAGTTTTTTTGACTCATTTTTTAGCTAAGTGACGTTATAAAATTTTTAAATGAGCCTATGTTCGTAGACGAGTATCATGATACCAGTTGGACCCGGGGGCAGTACCCGGCAGCTCCACCA
ssrA	NZ_CP019306.1:c2077942-2077596 Fusobacterium necrophorum subsp. funduliforme strain F1260 chromosome, complete genome	GGGAGTGCAAAGGTTTCGACGGGGTTATCGGGTCATAGGTAGCAGGTCAGGCTGGTCGCTGTGAAAGACCGACTCATCGTTTAGATGGAAACAGAAATTACGCTTTAGCTGCTTAATTGTCAGCTCACCCCTCTTCGCTTCTTCTGTATGAGCGTGGAATCCGGGTGTCACCCAAGTACAGATTACTTTTTGTGATTTCTCTAAGCAAGGAGGAAAATATAGAGGATAGCTTTTGTTAGCCCTGTTTGCGGGAGTAACATCTGCGAAATATAGTAGCAAACTAAGCTTGTAGAGGCTTATGGTTACTTTAATTTCGGACGCGGGTTCGATTCCCGCCACTTCCACCA
ssrA	NC_015687.1:832958-833316 Clostridium acetobutylicum DSM 1731, complete sequence	GGGGGCGCTTTTGGTTTCGACGGGGATGATGTTACGTTTGAGAAGCGAGTCGAGGGAACCTGTGGACCCGCGTTAAAAAACTATAGGCCTTAAAAATAAAGGATAACGAAAATAATTTAGCTTTAGCTGCGTAGTCAGCTAACGTCAGCCTGAGAGTCCCGCGACTCAGAGTCTGGCGTCGACAGCGGGGAACCGAGCCTTACAAAGCTTTGAGTAAGGAACGGAATTTATGAAGCTACTGAAGTGAAAAGCTTGTTTGTAGGCGTTTCATGGAGGGAATGTTAAAATACAAACTGCACTCGGAGATGCTTAAATGAAACCATTTTCGGACAGGGGTTCGATTCCCCTCGCCTCCACTA
ssrA	NZ_CM000961.1:c2317767-2317386 Corynebacterium genitalium ATCC 33030 chromosome, whole genome shotgun sequence	GGGGATGACTTGGTTTCGACTTCGCCGACTAAGCCAGGGGAAGCGTGCCGGTGCAGGCTGGAGACCACCGATTGAAGCGTCGCAGCATGTTATAAGCGCAGAGAAGAACTCTCAGCGTGACTACGCCCTCGCTGCCTAAGTAGCGACCGCGTGTCTGTCAGGCCGGGCTCGCTCCCGTCCCGGACCCTGGCATCGACTAGGGAGCTTGCCCTTCCACCGTGTCAGTGCGGTGATTGAAGGGGACACCTCTCACTGACTGGGCCCATCATCCGGACATGTTCGCCTGATCCGGAGGGTCGAGCAGAGATCTGTGCGGACTGCGCACGGAGAAGCCCTGGTGCGGTGGCGAAGGACGCGGGTTCAATTCCCGCCATCTCCACAA
ssrA	NZ_CP018074.1:c2971462-2971070 Streptomyces venezuelae strain NRRL B-65442 chromosome	GGGGATGATCGGTTTCGACAGCGGATACCGATGCAGAGGAAGCGTGTCGAGGAAGCGGCAATGATCTCGTAAACCATATGTCGCAACCAATAATCGCCAACTCCAAGAGCGATAACTCCCGCTTCGCCCTCGCTGCCTAATTTTAGGTAACGACAAGAAGCCTCTGTGAGGAGCGTCAGCCCGGGGGTGGTCCCGACCCGGATCCTGGCGTCATCAAGGGATCTAAACCTCTAGCCCCGGTCACGGGGGTTGGAGGGAAATCAAACAGTGACTGAGCCCGTCGGAGACTTGTCCGCGTGATCTCCGGGGCTGAGAAACTCGTAGCGGACTGCACACGGAGAAGCTCTGCTTCCGTACCGTTGGACGCGGGTTCGATTCCCGCCATCTCCACCG
ssrA	NC_013525.1:749016-749371 Thermobaculum terrenum ATCC BAA-798 chromosome 1, complete sequence	GGGGATGACCGGATTCGACAGGGGTGTAGGGCGCGAAACTGCAGGCCGGGGATGCCTCGACCCCGTGACGAAGGGGCAAAAAAACAACTGCCAACACAGAATACGCTCTAGCCGCCTAATTTAGCTGCGGCTACGTCCACTCAGTTCCTTCTCCGGTGGAGCTGAGATGGGCGTCGAGAAACCGGAGTGCGGCGCTAGCGCTTGCCGGAGCGCGAACGCCTAAGACTAAATCCGGCTGGCTTGAGTAACCCTGCCGGTCGGGAGTACTCAAGCGAGAAAGCAAAGATCGGCTAAGCCTGTAGGATGTTTCGGTCCAAAGCCTCTGGACGGGGGTTCGACTCCCCCCATCTCCACCA
ssrA	NZ_AP014510.1:1589626-1589979 Thermotoga profunda AZM34c06 chromosome, complete genome	GGGGGCGAACGGTTTCGACGGGTTTGAGATCCCCCGGGAAGCGAGTCGAGGTCTCCGCCACCTCGTTAAAAAGGTGGAATAACAAATAAGTGCCAACGAAGAACTTGCACTTGCTGCTTAGTAGATAAGCAGCCGTTCCTACCGAGTCTGACTGGTGCTCGGATAGGAGCGTGAGATAACCAGTCTATCACTGGAGGATCTGCCCTTCGTCCTCTGGTGAGAATTTCAGGAGGGATATAGCCCACAAAACCTGCCTGTGGGTGTTGTGGGCCGAAATCAAAACGCAGGCTGCACTCGGAGATGCCCGGGGGTACTCATTCTCGGACGGGGGTTCGATTCCCCCCGCCTCCACCA
ssrA	NC_014011.1:c1380032-1379681 Aminobacterium colombiense DSM 12261, complete sequence	GGGGGCGACTGGTTTCGACGGCAAGATGGAGGGTCTGGAAGAGCGGGTCGAGGACTCCGCAACCTCGTTAAACGGCGGGACAACAATAAACGTCAACAATAATAATTACGCACTGGCTGCTTAGTTCAGCCACGTCTTCAGTAGATTAGTCACCGGTCTGCTGACAGGCGTCACAATTAGGTGAATGCCTCGCGGAGAGTGCCTCTGGCTCTGTGAGAAAGATAAAGGGGCTAGGGAGCGCGGCATCCTGTTCCTGGGGGGCTGCATCCGACACTAAAACAGGAACTACACTCGTAGAGCTTCCACGGCTGGCCCTTGTCGGACCGGGGTTCAAGTCCCCGCGCCTCCACCA
ssrA	NZ_CP011308.1:c337864-337491 Sulfurovum lithotrophicum strain ATCC BAA-797 chromosome, complete genome	GGGGATGACTTGGTTTCGACTGGAGTAGTCGGGGCTATGTGCATGTCGGACTGGGCAATTCCGTTACGCGGCCCACTTAGCTTAAACGCAAACAATACAGATTATCGTCCAGCTTACGCAGTAGCGTAAGTCATTAACCCCGCTAACGCGGAGGACTGCCCTGCCGGTGAGTGTCATCTTAACCGGATCTTTGGGTATCACATCTGATGACTATGCTCCGTGGAAGCCATGCCACGGTGTGAGAATTCTGGCTGGTTTGATGTAGTTTTGGGTGTTGAACGAAACCAAACGAGACCAATCAACACCGACTAAGCATGTAGAGTCATAGTCCTAGCTATTTTAGGACAGGGGTTCAATTCCCCTCATCTCCACCA
ssrA	NC_000918.1:c1153844-1153498 Aquifex aeolicus VF5, complete sequence	GGGGGCGGAAAGGATTCGACGGGGACAGGCGGTCCCCGAGGAGCAGGCCGGGTGGCTCCCGTAACAGCCGCTAAAACAGCTCCCGAAGCTGAACTCGCTCTCGCTGCCTAATTAAACGGCAGCGCGTCCCCGGTAGGTTTGCGGGTGGCCTACCGGAGGGCGTCAGAGACACCCGCTCGGGCTACTCGGTCGCACGGGGCTGAGTAGCTGACACCTAACCCGTGCTACCCTCGGGGAGCTTGCCCGTGGGCGACCCGAGGGGAAATCCTGAACACGGGCTAAGCCTGTAGAGCCTCGGATGTGGCCGCCGTCCTCGGACGCGGGTTCGATTCCCGCCGCCTCCACCA
ssrA	NZ_CP059443.1:486726-487086 Campylobacter fetus strain CFF00A031 chromosome, complete genome	GGGGGTGACTTGGCTTCGACAGGAGTAGTGGAGTCACGGCGGCATGCAGCTTTGGGCAAAGCTTAAAAAGCCCAAAATAAAATTAAACGCAAACAACGTTAAATTCGCTCCTGCTTACGCTAAAGCTGCGTAAGTCCAGTTGAGCCCTGCGAAACTTCAATGCTATCTAGAAGCTTTAGCGGGTAATTTTTGATAGCTTAGATTAAAGAATTGACGAATCTATAATTGAAATTTAGTCTTAGCTTAGCTAAACGCTTTGGGAAGTGAGCGAAGCTAAGTGAAACTCTCACTTCTGCTAAGCATGTAGAGGCTATGAATCTATTATTTTTGGACTGCAGTTCGATCCTGCACACCTCCACCA
ssrA_alpha	CP000766.3:c1038350-1037842 Rickettsia rickettsii str. Iowa, complete genome	GACCTTTACATTTTAATCAAATTAAGGCATAATATTTGGTGCTAATATAGCTATAGTAATAAACGTAATTTAGAATAGAGGTTGCGGACTCGGGGGCAGTACCCGACGCCTCCACCAAAACTTTCTAAATAACTTGCTCCTAAAGGTAATTTGTACGTCGATCCGGTATTCGAATCCTCACGTTAATTGCGTGTACCCTGCGGTTCTTTGTTCCGTGTCGCCTTCAAATTTCTCTTTATTCGCTAGGTCATTTAGAAAAGTTTAAATATGTAATAACTCTTAAAGAGTAGACAATACGAAGTTCATCGAGTATTTTTTGGGGGCGAAATAGGATCGACGTGCCTAATAAAAAGATTGCTTTTACTCGGGATGATTCCGCCGATGGCTTGTGCCATATGG…
ssrA_alpha	NC_011916.1:2338402-2338828 Caulobacter crescentus NA1000, complete genome	TCCATCGAGCGCGGCTTCGAAGGCATGTAGCCGAGGGTGGTTGGGGACAACGCGCCCCCTCACCCTTCCATTGGCTGGGCGAAGTCCCTATATTGGATCTGTCCGGCTTCGGCCGAACTATGGGGATAAACGCGCACGTAATAAGCGGACTGGACCCGGGTGCGATTCCCGGCGGCTCCACCAAATCTCTCCCGCGTTATCACGGGACTGCATGGGGCCGATCAGCATCGACAGACGTGTAAAGGTGTCTGCTTTCTCTCGGCTTGGCCCACCGTTTCGGGCCTTTATCTAAATGCGAACGATAACTTCGCTGAAGAGTTCGCCGTCGCTGCGTAATGCGGTGCAGGTGAATTCGCCTCTTAAGTCCTAGGGGTTCAGATCCCTAGGCGGGGCCCGGAG…
ssrA_alpha	NZ_CP060697.1:406570-406953 Sphingomonas sabuli strain sand1-3 chromosome, complete genome	CTCCTTGCGGTCGCGGTCGCGAATCCCTATTTTCAACCTGTCGGGGCAACCCGGCTATGTCGGTAGACTATCGGGTGGAATAAGCATTTCGGACCCGGGGGGCAGTACCCCGGCGCCTCCACCATCACTCCAGCCGCGCTGGACTGTTGATGGGGGCGAAACAGGATCGACGAGTGCAATAAAGGCCCGGTTGCCGATCGGTATGGATGCCACCGTGACGGCTCATTCACACAAGTGCCAACGATAACGAGGCGCTCGCTATTGCTGCGTAACTGACGGCCTAACGGTCTGAAGTTATAAAGCTTAAGCGCGGTCGGACCCCACCGGGCAACAGAAGGGGATTCCAGCGGCTCGGGGGACGCCGGGCAACAGAAGTCCCCCACT
ssrA_alpha	NC_014034.1:c3017722-3017374 Rhodobacter capsulatus SB 1003, complete sequence	GGTCTTGCGCTTTCGCCCCGCGACACCTAGATTGATCCCGTTCCGCAAGGGACTATGGGTGTAGACGGGCCAACTAGGCTGGATCGGACGGGGGTGCGAATCCCCCCACCTCCACCATTTCTCCTGGGCTAACAGGAGTGCGGGGGTGAATTAGGGTCGACGAACGGTTGAATGGGTACTTGCATCTCGGTTGGACGCAGCCGTTATCTGCTCAAATGTACAGTTGCCAACGACAACCGTGCTCCGGTGGCTCTGGCTGCGTAAGCAGCTCGGGTACCGAAACCTAAAGTCCTTACGCTTAGCCGCTTAAGGCGGGGCTCGCAGGTGCCTGGCAACAGAAACCTGCACT
ssrA_alpha	NC_007618.1:1369640-1370006 Brucella abortus 2308 chromosome I, complete sequence	CCCCTTCCAATCGGTAAAAACCACGCCTATATACGTCCTGTCGGCGCAAGCCGACTATGGTGATAAACGGACGGTGTAATAAACCCATTGGACCCGGGGGCGGTACCCGGCGCCTCCACCACAGCACAGCTTGCCGATCAGGCTGTGTTGTGGCGGGGGCGAAACAGGATCGACAAGGGTGTAAAGATCGCTCTTTTACTCGGCATGATACCACCGTTATCGGGTCAACAGAGTAGTTGCAAATGACAACAATGCTCAGGGTTATGCTCTCGCTGCCTAATGGCGGTGCGGGAAACCCACTCTAAAGTCCTTAGGGTTAGCCCCTTAAGGCGGGGTTCGGAGGCACCTGGCAACAGAAGCCTCCACT
